# Supplementary material for: Curli Functional Amyloid Systems Are Phylogenetically Widespread and Display Large Diversity in Operon and Protein Structure
Source: PLoS One. 2012 Dec 12;7(12):e51274. doi: 10.1371/journal.pone.0051274 (PMC3521004; doi:10.1371/journal.pone.0051274)
Supplement: HMMs S1 — Curated Hidden Markov Models for Curli Repeats and CsgC-H. (ZIP) [file pone.0051274.s001.zip]

Archive with 7 entries (7 files):
- CsgC.hmm
- CsgD.hmm
- CsgE.hmm
- CsgF.hmm
- CsgG.hmm
- CsgH.hmm
- Curli_repeat.hmm
