# Supplementary material for: Curli Functional Amyloid Systems Are Phylogenetically Widespread and Display Large Diversity in Operon and Protein Structure
Source: PLoS One. 2012 Dec 12;7(12):e51274. doi: 10.1371/journal.pone.0051274 (PMC3521004; doi:10.1371/journal.pone.0051274)
Supplement: HMMs S1 — Curated Hidden Markov Models for Curli Repeats and CsgC-H. (ZIP) [file pone.0051274.s001.zip › CsgC.hmm]

HMMER3/b [3.0 | March 2010]
NAME  CsgC-2nr
LENG  109
ALPH  amino
RF    no
CS    no
MAP   yes
DATE  Fri Jun 15 09:43:07 2012
NSEQ  32
EFFN  0.855469
CKSUM 2275812181
STATS LOCAL MSV       -9.7007  0.71547
STATS LOCAL VITERBI  -10.5067  0.71547
STATS LOCAL FORWARD   -4.3099  0.71547
HMM          A        C        D        E        F        G        H        I        K        L        M        N        P        Q        R        S        T        V        W        Y   
            m->m     m->i     m->d     i->m     i->i     d->m     d->d
  COMPO   2.52283  3.92363  3.06724  2.82690  3.54428  3.05393  3.86113  2.72134  2.79428  2.31465  3.54857  3.14027  3.35246  2.79382  3.10519  2.50158  2.68387  2.52016  4.84970  3.92053
          2.68618  4.42225  2.77519  2.73123  3.46354  2.40513  3.72494  3.29354  2.67741  2.69355  4.24690  2.90347  2.73739  3.18146  2.89801  2.37887  2.77519  2.98518  4.58477  3.61503
          0.02473  4.10784  4.83019  0.61958  0.77255  0.00000        *
      1   3.17112  4.68602  4.31129  3.92897  3.33376  4.01494  4.60977  2.53396  3.68238  1.89826  0.98897  4.17544  4.48231  4.05179  3.85873  3.54186  3.48396  2.56620  5.20220  3.98191      1 - -
          2.68618  4.42225  2.77519  2.73123  3.46354  2.40513  3.72494  3.29354  2.67741  2.69355  4.24690  2.90347  2.73739  3.18146  2.89801  2.37887  2.77519  2.98518  4.58477  3.61503
          0.02473  4.10784  4.83019  0.61958  0.77255  0.48576  0.95510
      2   2.71874  4.87993  2.94068  2.49364  3.94103  3.45986  2.37863  3.54949  2.41607  2.68972  3.97811  2.15137  3.88492  2.75377  2.80966  2.74651  2.95242  3.23628  5.24643  3.85823      2 - -
          2.68618  4.42225  2.77519  2.73123  3.46354  2.40513  3.72494  3.29354  2.67741  2.69355  4.24690  2.90347  2.73739  3.18146  2.89801  2.37887  2.77519  2.98518  4.58477  3.61503
          0.02473  4.10784  4.83019  0.61958  0.77255  0.48576  0.95510
      3   2.22458  4.62509  2.66262  2.55584  3.91597  3.39662  3.72512  3.28725  2.58380  2.51830  3.80000  2.97952  3.84067  2.91706  3.02236  2.58282  2.15736  2.98656  5.24600  3.94409      3 - -
          2.68618  4.42225  2.77519  2.73123  3.46354  2.40513  3.72494  3.29354  2.67741  2.69355  4.24690  2.90347  2.73739  3.18146  2.89801  2.37887  2.77519  2.98518  4.58477  3.61503
          0.02473  4.10784  4.83019  0.61958  0.77255  0.48576  0.95510
      4   3.41935  4.77845  4.77759  4.30528  2.79985  4.52326  4.72412  2.31385  4.13139  0.73132  2.98930  4.54134  4.77276  4.29271  4.26141  3.93814  3.66240  2.44880  5.00484  3.70048      4 - -
          2.68618  4.42225  2.77519  2.73123  3.46354  2.40513  3.72494  3.29354  2.67741  2.69355  4.24690  2.90347  2.73739  3.18146  2.89801  2.37887  2.77519  2.98518  4.58477  3.61503
          0.02473  4.10784  4.83019  0.61958  0.77255  0.48576  0.95510
      5   3.38024  4.70632  4.90565  4.38317  3.15852  4.61862  4.94796  1.84981  4.19309  0.83663  2.97882  4.64408  4.82377  4.36589  4.32476  4.00219  3.61548  2.19752  5.25557  4.12754      5 - -
          2.68618  4.42225  2.77519  2.73123  3.46354  2.40513  3.72494  3.29354  2.67741  2.69355  4.24690  2.90347  2.73739  3.18146  2.89801  2.37887  2.77519  2.98518  4.58477  3.61503
          0.02473  4.10784  4.83019  0.61958  0.77255  0.48576  0.95510
      6   3.35202  4.65799  4.99067  4.42194  3.13201  4.64069  4.95079  1.75273  4.28272  0.96531  2.40043  4.67070  4.80477  4.36995  4.38544  3.99047  3.57127  2.22767  5.22917  4.18194      6 - -
          2.68618  4.42225  2.77519  2.73123  3.46354  2.40513  3.72494  3.29354  2.67741  2.69355  4.24690  2.90347  2.73739  3.18146  2.89801  2.37887  2.77519  2.98518  4.58477  3.61503
          0.02473  4.10784  4.83019  0.61958  0.77255  0.48576  0.95510
      7   2.38401  4.38820  4.41568  3.86496  3.34236  4.13527  4.53524  1.80833  3.74699  1.32156  3.19614  4.12377  4.46819  3.98549  3.95639  3.46129  3.20954  1.93882  5.15826  3.99765      7 - -
          2.68618  4.42225  2.77519  2.73123  3.46354  2.40513  3.72494  3.29354  2.67741  2.69355  4.24690  2.90347  2.73739  3.18146  2.89801  2.37887  2.77519  2.98518  4.58477  3.61503
          0.02473  4.10784  4.83019  0.61958  0.77255  0.48576  0.95510
      8   0.72131  4.32657  3.71776  3.52774  4.30259  3.14338  4.51964  3.46454  3.55052  3.33465  4.34577  3.61265  3.90553  3.87100  3.78008  2.67751  2.97158  3.07739  5.70571  4.53466      8 - -
          2.68618  4.42225  2.77519  2.73123  3.46354  2.40513  3.72494  3.29354  2.67741  2.69355  4.24690  2.90347  2.73739  3.18146  2.89801  2.37887  2.77519  2.98518  4.58477  3.61503
          0.02473  4.10784  4.83019  0.61958  0.77255  0.48576  0.95510
      9   1.19203  4.24592  3.88121  3.49913  3.91523  3.28983  4.39630  2.69486  3.43150  2.78469  3.84037  3.62849  3.96756  3.73920  3.69685  2.72397  2.89702  1.92778  5.47904  4.26251      9 - -
          2.68618  4.42225  2.77519  2.73123  3.46354  2.40513  3.72494  3.29354  2.67741  2.69355  4.24690  2.90347  2.73739  3.18146  2.89801  2.37887  2.77519  2.98518  4.58477  3.61503
          0.02473  4.10784  4.83019  0.61958  0.77255  0.48576  0.95510
     10   3.39655  4.74615  4.85879  4.31345  3.08697  4.59192  4.87774  2.25468  4.11093  0.81359  2.26177  4.59205  4.78200  4.27440  4.24100  3.95864  3.62189  2.40998  5.19083  4.10255     10 - -
          2.68618  4.42225  2.77519  2.73123  3.46354  2.40513  3.72494  3.29354  2.67741  2.69355  4.24690  2.90347  2.73739  3.18146  2.89801  2.37887  2.77519  2.98518  4.58477  3.61503
          0.02473  4.10784  4.83019  0.61958  0.77255  0.48576  0.95510
     11   2.19220  4.26906  3.41267  3.21368  4.37784  3.01489  4.32417  3.79404  3.29904  3.52821  4.39872  3.37354  3.78078  3.61232  3.58859  0.91264  2.82691  3.25742  5.74291  4.49176     11 - -
          2.68618  4.42225  2.77519  2.73123  3.46354  2.40513  3.72494  3.29354  2.67741  2.69355  4.24690  2.90347  2.73739  3.18146  2.89801  2.37887  2.77519  2.98518  4.58477  3.61503
          0.02473  4.10784  4.83019  0.61958  0.77255  0.48576  0.95510
     12   2.50946  4.62003  2.85277  2.60314  4.43772  2.53211  3.93521  3.90708  2.82452  3.50336  4.31406  1.96099  3.79710  3.12003  3.26182  1.64052  2.90051  3.41905  5.69286  4.36427     12 - -
          2.68618  4.42225  2.77519  2.73123  3.46354  2.40513  3.72494  3.29354  2.67741  2.69355  4.24690  2.90347  2.73739  3.18146  2.89801  2.37887  2.77519  2.98518  4.58477  3.61503
          0.02473  4.10784  4.83019  0.61958  0.77255  0.48576  0.95510
     13   2.93110  5.23636  2.62665  2.07642  4.53813  3.42133  3.75095  4.00472  2.43001  3.51824  4.38451  2.93580  3.94033  1.36740  2.79544  2.89008  3.18049  3.65085  5.66102  4.31042     13 - -
          2.68618  4.42225  2.77519  2.73123  3.46354  2.40513  3.72494  3.29354  2.67741  2.69355  4.24690  2.90347  2.73739  3.18146  2.89801  2.37887  2.77519  2.98518  4.58477  3.61503
          0.02473  4.10784  4.83019  0.61958  0.77255  0.48576  0.95510
     14   3.21887  4.50326  4.96954  4.44249  3.45885  4.60695  5.07748  1.15052  4.32602  1.63289  3.25036  4.66421  4.84673  4.52508  4.48624  3.97976  3.46495  1.55105  5.48020  4.32931     14 - -
          2.68618  4.42225  2.77519  2.73123  3.46354  2.40513  3.72494  3.29354  2.67741  2.69355  4.24690  2.90347  2.73739  3.18146  2.89801  2.37887  2.77519  2.98518  4.58477  3.61503
          0.02473  4.10784  4.83019  0.61958  0.77255  0.48576  0.95510
     15   2.16758  4.28117  3.56933  3.04997  3.51351  3.43261  3.93141  2.89275  2.94859  2.62011  3.54139  3.37675  3.92827  3.28438  3.26219  2.75681  1.74803  2.64746  3.15791  3.71695     15 - -
          2.68618  4.42225  2.77519  2.73123  3.46354  2.40513  3.72494  3.29354  2.67741  2.69355  4.24690  2.90347  2.73739  3.18146  2.89801  2.37887  2.77519  2.98518  4.58477  3.61503
          0.02473  4.10784  4.83019  0.61958  0.77255  0.48576  0.95510
     16   3.57379  4.90832  4.56281  4.32770  0.69298  4.19638  4.00434  3.07522  4.23048  2.39344  3.77391  4.29271  4.65395  4.33475  4.29166  3.82753  3.87721  3.08226  4.19425  2.53613     16 - -
          2.68618  4.42225  2.77519  2.73123  3.46354  2.40513  3.72494  3.29354  2.67741  2.69355  4.24690  2.90347  2.73739  3.18146  2.89801  2.37887  2.77519  2.98518  4.58477  3.61503
          0.02473  4.10784  4.83019  0.61958  0.77255  0.48576  0.95510
     17   2.59704  5.05005  2.41102  2.31620  4.36252  3.37087  3.61433  3.63073  2.05615  3.34716  4.12293  2.21501  3.79941  2.73448  2.86655  2.55228  2.70278  3.42660  5.51917  4.13069     17 - -
          2.68618  4.42225  2.77519  2.73123  3.46354  2.40513  3.72494  3.29354  2.67741  2.69355  4.24690  2.90347  2.73739  3.18146  2.89801  2.37887  2.77519  2.98518  4.58477  3.61503
          0.02473  4.10784  4.83019  0.61958  0.77255  0.48576  0.95510
     18   1.88724  4.23114  3.62382  3.31370  4.19568  3.08755  4.31563  3.31071  3.28735  3.19951  4.12819  3.44975  3.81857  3.61235  3.56836  2.54258  1.17443  2.92238  5.61756  4.41089     18 - -
          2.68618  4.42225  2.77519  2.73123  3.46354  2.40513  3.72494  3.29354  2.67741  2.69355  4.24690  2.90347  2.73739  3.18146  2.89801  2.37887  2.77519  2.98518  4.58477  3.61503
          0.02473  4.10784  4.83019  0.61958  0.77255  0.48576  0.95510
     19   2.64616  4.80244  2.95913  2.48828  4.08751  3.41242  2.90000  3.51680  2.43775  3.11807  3.94587  2.99084  3.84856  2.44865  2.84951  2.46058  1.99948  3.18998  5.34308  4.01886     19 - -
          2.68618  4.42225  2.77519  2.73123  3.46354  2.40513  3.72494  3.29354  2.67741  2.69355  4.24690  2.90347  2.73739  3.18146  2.89801  2.37887  2.77519  2.98518  4.58477  3.61503
          0.02473  4.10784  4.83019  0.61958  0.77255  0.48576  0.95510
     20   2.73167  5.05291  2.78872  2.38718  4.33938  3.40921  3.15991  3.81259  2.36112  3.34672  4.15262  2.66341  3.07857  1.76195  2.77439  2.71654  2.96924  3.44471  5.50044  4.13746     20 - -
          2.68618  4.42225  2.77519  2.73123  3.46354  2.40513  3.72494  3.29354  2.67741  2.69355  4.24690  2.90347  2.73739  3.18146  2.89801  2.37887  2.77519  2.98518  4.58477  3.61503
          0.02473  4.10784  4.83019  0.61958  0.77255  0.48576  0.95510
     21   2.85629  5.33197  2.21266  2.06726  4.62983  3.33213  3.72133  4.11399  2.56699  3.61851  4.43070  2.68359  3.86708  1.52587  3.06236  2.78460  3.11352  3.70985  5.77469  4.34280     21 - -
          2.68618  4.42225  2.77519  2.73123  3.46354  2.40513  3.72494  3.29354  2.67741  2.69355  4.24690  2.90347  2.73739  3.18146  2.89801  2.37887  2.77519  2.98518  4.58477  3.61503
          0.02473  4.10784  4.83019  0.61958  0.77255  0.48576  0.95510
     22   2.09626  4.73797  2.24504  2.49925  4.46560  1.57303  3.92246  3.89814  2.86947  3.51749  4.34548  2.97800  3.82262  3.10956  3.34896  2.65244  2.97001  3.44607  5.73105  4.38186     22 - -
          2.68618  4.42225  2.77519  2.73123  3.46354  2.40513  3.72494  3.29354  2.67741  2.69355  4.24690  2.90347  2.73739  3.18146  2.89801  2.37887  2.77519  2.98518  4.58477  3.61503
          0.02473  4.10784  4.83019  0.61958  0.77255  0.48576  0.95510
     23   2.41523  5.31182  1.60021  2.16396  4.61642  3.31470  3.71417  4.10266  2.59818  3.61016  4.41168  2.57436  3.84739  2.34415  3.13138  2.74974  3.07993  3.68975  5.77587  4.33083     23 - -
          2.68618  4.42225  2.77519  2.73123  3.46354  2.40513  3.72494  3.29354  2.67741  2.69355  4.24690  2.90347  2.73739  3.18146  2.89801  2.37887  2.77519  2.98518  4.58477  3.61503
          0.02473  4.10784  4.83019  0.61958  0.77255  0.48576  0.95510
     24   2.58924  4.24961  3.58210  3.02048  3.39355  3.01578  3.88169  2.31836  2.95485  2.44523  2.55623  2.79210  3.97855  3.25308  3.27696  2.85315  2.82891  2.21619  4.86770  3.64335     24 - -
          2.68618  4.42225  2.77519  2.73123  3.46354  2.40513  3.72494  3.29354  2.67741  2.69355  4.24690  2.90347  2.73739  3.18146  2.89801  2.37887  2.77519  2.98518  4.58477  3.61503
          0.02473  4.10784  4.83019  0.61958  0.77255  0.48576  0.95510
     25   2.97182  4.48787  4.02967  3.52459  2.46807  3.90787  3.68669  2.98246  3.36741  2.58221  3.60796  3.70387  4.27835  3.62005  3.58568  3.21259  2.58379  2.80351  2.95823  1.38105     25 - -
          2.68618  4.42225  2.77519  2.73123  3.46354  2.40513  3.72494  3.29354  2.67741  2.69355  4.24690  2.90347  2.73739  3.18146  2.89801  2.37887  2.77519  2.98518  4.58477  3.61503
          0.02473  4.10784  4.83019  0.61958  0.77255  0.48576  0.95510
     26   2.58482  4.46531  3.31656  2.83275  3.78728  3.42624  3.87829  3.01923  2.73667  2.77951  3.71022  3.24046  3.91572  2.63921  3.09111  2.74596  1.72399  2.31772  5.19920  3.94028     26 - -
          2.68618  4.42225  2.77519  2.73123  3.46354  2.40513  3.72494  3.29354  2.67741  2.69355  4.24690  2.90347  2.73739  3.18146  2.89801  2.37887  2.77519  2.98518  4.58477  3.61503
          0.02473  4.10784  4.83019  0.61958  0.77255  0.48576  0.95510
     27   3.17291  4.46916  4.93593  4.44881  3.62249  4.54936  5.15327  1.06718  4.33600  2.10100  3.41828  4.65380  4.85189  4.59377  4.52232  3.94883  3.44021  1.31951  5.62331  4.42180     27 - -
          2.68618  4.42225  2.77519  2.73123  3.46354  2.40513  3.72494  3.29354  2.67741  2.69355  4.24690  2.90347  2.73739  3.18146  2.89801  2.37887  2.77519  2.98518  4.58477  3.61503
          0.02473  4.10784  4.83019  0.61958  0.77255  0.48576  0.95510
     28   2.84624  4.34461  4.25900  3.75838  3.57093  3.94149  4.52682  1.31843  3.63442  2.27005  3.44622  4.00288  4.38157  3.94061  3.87698  3.30330  2.13757  1.85306  5.30368  4.09460     28 - -
          2.68618  4.42225  2.77519  2.73123  3.46354  2.40513  3.72494  3.29354  2.67741  2.69355  4.24690  2.90347  2.73739  3.18146  2.89801  2.37887  2.77519  2.98518  4.58477  3.61503
          0.02473  4.10784  4.83019  0.61958  0.77255  0.48576  0.95510
     29   3.09501  4.80611  3.72864  3.60629  4.57075  3.48062  4.65889  4.18381  3.68516  3.78209  4.84615  3.88631  0.48698  4.06654  3.89846  3.27125  3.55623  3.80103  5.68597  4.69662     29 - -
          2.68618  4.42225  2.77519  2.73123  3.46354  2.40513  3.72494  3.29354  2.67741  2.69355  4.24690  2.90347  2.73739  3.18146  2.89801  2.37887  2.77519  2.98518  4.58477  3.61503
          0.02473  4.10784  4.83019  0.61958  0.77255  0.48576  0.95510
     30   2.63297  4.72898  3.05349  2.19125  3.93536  3.46326  3.67428  3.30292  2.46272  2.92998  3.02529  3.02308  3.85926  2.15160  2.88355  2.69530  2.86426  2.67467  5.24591  3.93932     30 - -
          2.68618  4.42225  2.77519  2.73123  3.46354  2.40513  3.72494  3.29354  2.67741  2.69355  4.24690  2.90347  2.73739  3.18146  2.89801  2.37887  2.77519  2.98518  4.58477  3.61503
          0.02473  4.10784  4.83019  0.61958  0.77255  0.48576  0.95510
     31   2.99825  4.48305  4.44636  4.12298  3.73382  3.96194  4.88783  2.06952  3.99458  2.38369  3.66894  4.27342  4.51390  4.34024  4.18360  3.48526  3.35691  0.77224  5.55600  4.29969     31 - -
          2.68618  4.42225  2.77519  2.73123  3.46354  2.40513  3.72494  3.29354  2.67741  2.69355  4.24690  2.90347  2.73739  3.18146  2.89801  2.37887  2.77519  2.98518  4.58477  3.61503
          0.02473  4.10784  4.83019  0.61958  0.77255  0.48576  0.95510
     32   2.46354  4.30727  3.51319  3.04710  3.81703  3.29657  4.03113  2.62575  2.98345  2.84539  3.76329  3.35214  3.88039  3.32148  3.31741  2.19002  1.54199  2.72114  5.25240  4.01093     32 - -
          2.68618  4.42225  2.77519  2.73123  3.46354  2.40513  3.72494  3.29354  2.67741  2.69355  4.24690  2.90347  2.73739  3.18146  2.89801  2.37887  2.77519  2.98518  4.58477  3.61503
          0.02473  4.10784  4.83019  0.61958  0.77255  0.48576  0.95510
     33   3.25229  4.64031  4.72334  4.22629  3.21596  4.41067  4.84175  2.14722  4.03888  0.88779  3.05722  4.47195  4.70896  4.26347  4.19797  3.80255  3.51325  1.88728  5.25398  4.09580     33 - -
          2.68618  4.42225  2.77519  2.73123  3.46354  2.40513  3.72494  3.29354  2.67741  2.69355  4.24690  2.90347  2.73739  3.18146  2.89801  2.37887  2.77519  2.98518  4.58477  3.61503
          0.02473  4.10784  4.83019  0.61958  0.77255  0.48576  0.95510
     34   1.96748  4.37951  3.30593  2.85575  4.03832  3.20074  3.95204  3.30580  2.85291  3.09891  3.94269  2.84350  3.80096  3.18136  3.23640  2.26183  1.70072  3.03135  5.38605  4.12768     34 - -
          2.68618  4.42225  2.77519  2.73123  3.46354  2.40513  3.72494  3.29354  2.67741  2.69355  4.24690  2.90347  2.73739  3.18146  2.89801  2.37887  2.77519  2.98518  4.58477  3.61503
          0.02473  4.10784  4.83019  0.61958  0.77255  0.48576  0.95510
     35   2.69364  5.13102  2.71520  2.00165  4.45754  3.39457  3.01575  3.91827  2.03338  3.41471  4.18701  2.86896  3.81864  2.19259  2.76174  2.65779  2.82163  3.51424  5.55696  4.17442     35 - -
          2.68618  4.42225  2.77519  2.73123  3.46354  2.40513  3.72494  3.29354  2.67741  2.69355  4.24690  2.90347  2.73739  3.18146  2.89801  2.37887  2.77519  2.98518  4.58477  3.61503
          0.02473  4.10784  4.83019  0.61958  0.77255  0.48576  0.95510
     36   1.64998  4.29452  3.37955  3.02121  4.28750  3.05908  4.13159  3.69374  3.06483  3.36697  4.19102  3.27446  2.01944  3.36929  3.42327  1.85536  2.77286  3.19614  5.61550  4.37573     36 - -
          2.68618  4.42225  2.77519  2.73123  3.46354  2.40513  3.72494  3.29354  2.67741  2.69355  4.24690  2.90347  2.73739  3.18146  2.89801  2.37887  2.77519  2.98518  4.58477  3.61503
          0.02473  4.10784  4.83019  0.61958  0.77255  0.48576  0.95510
     37   2.88449  0.56656  4.44872  4.24669  4.19188  3.45198  4.84279  3.38161  4.07759  3.28313  4.41428  4.17194  4.17662  4.41427  4.15787  3.15565  3.37151  3.10850  5.55039  4.47609     37 - -
          2.68618  4.42225  2.77519  2.73123  3.46354  2.40513  3.72494  3.29354  2.67741  2.69355  4.24690  2.90347  2.73739  3.18146  2.89801  2.37887  2.77519  2.98518  4.58477  3.61503
          0.02473  4.10784  4.83019  0.61958  0.77255  0.48576  0.95510
     38   2.60131  4.37732  3.19326  2.66235  3.54382  3.53450  3.81928  2.82903  2.79741  2.04320  3.49560  3.25118  3.93696  3.11744  3.16651  2.42343  2.84247  2.11932  4.98115  3.73363     38 - -
          2.68618  4.42225  2.77519  2.73123  3.46354  2.40513  3.72494  3.29354  2.67741  2.69355  4.24690  2.90347  2.73739  3.18146  2.89801  2.37887  2.77519  2.98518  4.58477  3.61503
          0.02473  4.10784  4.83019  0.61958  0.77255  0.48576  0.95510
     39   2.88449  0.56656  4.44872  4.24669  4.19188  3.45198  4.84279  3.38161  4.07759  3.28313  4.41428  4.17194  4.17662  4.41427  4.15787  3.15565  3.37151  3.10850  5.55039  4.47609     39 - -
          2.68618  4.42225  2.77519  2.73123  3.46354  2.40513  3.72494  3.29354  2.67741  2.69355  4.24690  2.90347  2.73739  3.18146  2.89801  2.37887  2.77519  2.98518  4.58477  3.61503
          0.02473  4.10784  4.83019  0.61958  0.77255  0.48576  0.95510
     40   2.88235  5.13074  3.13781  2.42714  4.49279  3.56444  3.63275  3.89087  2.09122  3.26689  4.20595  3.06528  3.95443  1.81374  1.80571  2.86979  3.08159  3.54576  5.48641  4.22134     40 - -
          2.68618  4.42225  2.77519  2.73123  3.46354  2.40513  3.72494  3.29354  2.67741  2.69355  4.24690  2.90347  2.73739  3.18146  2.89801  2.37887  2.77519  2.98518  4.58477  3.61503
          0.02473  4.10784  4.83019  0.61958  0.77255  0.48576  0.95510
     41   3.13404  4.45433  4.85010  4.36746  3.64689  4.46984  5.09153  1.53595  4.25096  2.15795  3.45652  4.57561  4.80295  4.52864  4.45118  3.86884  3.40838  0.93362  5.61465  4.39540     41 - -
          2.68618  4.42225  2.77519  2.73123  3.46354  2.40513  3.72494  3.29354  2.67741  2.69355  4.24690  2.90347  2.73739  3.18146  2.89801  2.37887  2.77519  2.98518  4.58477  3.61503
          0.02473  4.10784  4.83019  0.61958  0.77255  0.48576  0.95510
     42   2.33083  5.08109  2.72645  2.12521  4.39844  3.40251  3.67269  3.82701  2.32778  3.37040  4.18474  2.90757  3.86539  1.76490  2.80230  2.74211  3.00175  3.46393  5.54965  4.19550     42 - -
          2.68618  4.42225  2.77519  2.73123  3.46354  2.40513  3.72494  3.29354  2.67741  2.69355  4.24690  2.90347  2.73739  3.18146  2.89801  2.37887  2.77519  2.98518  4.58477  3.61503
          0.02473  4.10784  4.83019  0.61958  0.77255  0.48576  0.95510
     43   3.14100  4.44504  4.87926  4.33912  3.44514  4.49376  4.94549  1.24030  4.22607  1.93257  2.62307  4.54866  4.75552  4.42214  4.38372  3.85074  3.38521  1.44703  5.39531  4.24732     43 - -
          2.68618  4.42225  2.77519  2.73123  3.46354  2.40513  3.72494  3.29354  2.67741  2.69355  4.24690  2.90347  2.73739  3.18146  2.89801  2.37887  2.77519  2.98518  4.58477  3.61503
          0.02473  4.10784  4.83019  0.61958  0.77255  0.48576  0.95510
     44   2.59616  4.34808  3.42002  2.55413  3.37080  3.55818  3.81731  2.79605  2.80947  1.93084  3.30904  3.27897  3.94309  3.12678  3.17205  2.41876  2.74949  2.44727  4.93762  3.69663     44 - -
          2.68618  4.42225  2.77519  2.73123  3.46354  2.40513  3.72494  3.29354  2.67741  2.69355  4.24690  2.90347  2.73739  3.18146  2.89801  2.37887  2.77519  2.98518  4.58477  3.61503
          0.02473  4.10784  4.83019  0.61958  0.77255  0.48576  0.95510
     45   2.21156  4.29742  3.55800  3.04445  3.66328  3.40406  3.99130  2.81987  2.98555  2.32763  3.60967  3.37642  3.92501  3.30340  3.32439  1.81045  2.83516  2.17732  5.12612  3.89042     45 - -
          2.68618  4.42225  2.77519  2.73123  3.46354  2.40513  3.72494  3.29354  2.67741  2.69355  4.24690  2.90347  2.73739  3.18146  2.89801  2.37887  2.77519  2.98518  4.58477  3.61503
          0.02473  4.10784  4.83019  0.61958  0.77255  0.48576  0.95510
     46   2.60199  4.32609  3.47546  2.80960  3.46663  3.57116  3.82204  2.78830  2.79932  1.95467  3.28282  3.30864  3.95348  3.14536  2.74332  2.54712  2.83489  2.24459  4.91273  3.68002     46 - -
          2.68618  4.42225  2.77519  2.73123  3.46354  2.40513  3.72494  3.29354  2.67741  2.69355  4.24690  2.90347  2.73739  3.18146  2.89801  2.37887  2.77519  2.98518  4.58477  3.61503
          0.02473  4.10784  4.83019  0.61958  0.77255  0.48576  0.95510
     47   3.07808  5.17293  3.43792  2.83437  4.56366  3.68534  3.68416  3.97584  1.98927  3.42258  4.31014  3.24159  4.07737  2.25019  1.18447  3.08221  3.26092  3.66386  5.47892  4.28404     47 - -
          2.68618  4.42225  2.77519  2.73123  3.46354  2.40513  3.72494  3.29354  2.67741  2.69355  4.24690  2.90347  2.73739  3.18146  2.89801  2.37887  2.77519  2.98518  4.58477  3.61503
          0.02473  4.10784  4.83019  0.61958  0.77255  0.48576  0.95510
     48   2.82490  5.35898  2.15865  1.56867  4.66542  3.32276  3.69784  4.16013  2.45120  3.64391  4.43583  2.68191  3.84606  2.15486  3.07194  2.74690  3.07923  3.73397  5.79031  4.34136     48 - -
          2.68618  4.42225  2.77519  2.73123  3.46354  2.40513  3.72494  3.29354  2.67741  2.69355  4.24690  2.90347  2.73739  3.18146  2.89801  2.37887  2.77519  2.98518  4.58477  3.61503
          0.02473  4.10784  4.83019  0.61958  0.77255  0.48576  0.95510
     49   2.33779  4.29760  3.29113  3.13376  4.50559  1.11250  4.32608  3.99529  3.33271  3.66532  4.49238  3.33176  3.77352  3.60324  3.64658  1.91082  2.84227  3.38589  5.82037  4.59325     49 - -
          2.68618  4.42225  2.77519  2.73123  3.46354  2.40513  3.72494  3.29354  2.67741  2.69355  4.24690  2.90347  2.73739  3.18146  2.89801  2.37887  2.77519  2.98518  4.58477  3.61503
          0.02473  4.10784  4.83019  0.61958  0.77255  0.48576  0.95510
     50   2.52906  4.66674  3.05935  2.53641  3.96704  3.25421  3.69619  3.36619  2.39495  2.99900  3.83185  3.02493  3.83173  2.62333  2.94159  2.04041  2.39669  2.74170  5.26697  3.96111     50 - -
          2.68618  4.42225  2.77519  2.73123  3.46354  2.40513  3.72494  3.29354  2.67741  2.69355  4.24690  2.90347  2.73739  3.18146  2.89801  2.37887  2.77519  2.98518  4.58477  3.61503
          0.02473  4.10784  4.83019  0.61958  0.77255  0.48576  0.95510
     51   2.00514  4.39389  3.30502  2.82358  3.95051  2.26178  3.90516  3.35924  2.80792  3.02675  3.87313  3.19426  3.80974  3.13784  3.19660  1.82427  2.79150  3.00195  4.45360  4.04044     51 - -
          2.68618  4.42225  2.77519  2.73123  3.46354  2.40513  3.72494  3.29354  2.67741  2.69355  4.24690  2.90347  2.73739  3.18146  2.89801  2.37887  2.77519  2.98518  4.58477  3.61503
          0.02473  4.10784  4.83019  0.61958  0.77255  0.48576  0.95510
     52   2.98473  4.73020  3.70619  3.63868  4.76411  0.44350  4.73834  4.42715  3.85161  4.04953  5.03174  3.87137  4.12840  4.15756  4.05584  3.16440  3.48425  3.90993  5.79073  4.87614     52 - -
          2.68618  4.42225  2.77519  2.73123  3.46354  2.40513  3.72494  3.29354  2.67741  2.69355  4.24690  2.90347  2.73739  3.18146  2.89801  2.37887  2.77519  2.98518  4.58477  3.61503
          0.02473  4.10784  4.83019  0.61958  0.77255  0.48576  0.95510
     53   2.62442  4.76200  2.94889  2.55276  4.24496  3.33219  3.76633  3.66156  2.50713  3.26202  4.09495  3.02659  3.84790  1.70192  2.89507  2.32571  2.39448  3.29109  5.47691  4.16082     53 - -
          2.68618  4.42225  2.77519  2.73123  3.46354  2.40513  3.72494  3.29354  2.67741  2.69355  4.24690  2.90347  2.73739  3.18146  2.89801  2.37887  2.77519  2.98518  4.58477  3.61503
          0.02473  4.10784  4.83019  0.61958  0.77255  0.48576  0.95510
     54   2.37437  4.26832  3.57054  3.22414  4.05092  3.13050  4.22346  3.29331  3.19191  3.12926  4.06311  3.41341  3.83238  3.52334  3.49331  1.13573  2.82575  2.33961  5.49039  4.22386     54 - -
          2.68618  4.42225  2.77519  2.73123  3.46354  2.40513  3.72494  3.29354  2.67741  2.69355  4.24690  2.90347  2.73739  3.18146  2.89801  2.37887  2.77519  2.98518  4.58477  3.61503
          0.02473  4.10784  4.83019  0.61958  0.77255  0.48576  0.95510
     55   2.62352  4.76213  3.04621  2.49603  4.00336  3.44676  3.10799  3.41015  2.40961  3.02289  3.85058  2.99989  3.84220  2.29354  2.68687  2.60398  2.32249  2.73550  5.27121  3.95813     55 - -
          2.68618  4.42225  2.77519  2.73123  3.46354  2.40513  3.72494  3.29354  2.67741  2.69355  4.24690  2.90347  2.73739  3.18146  2.89801  2.37887  2.77519  2.98518  4.58477  3.61503
          0.02473  4.10784  4.83019  0.61958  0.77255  0.48576  0.95510
     56   2.32046  4.25875  3.47246  3.15288  4.26172  3.05218  4.21603  3.61663  3.16098  3.35084  4.20490  3.34715  3.77529  3.48374  3.47638  1.57695  1.45729  3.13963  5.62092  4.39005     56 - -
          2.68618  4.42225  2.77519  2.73123  3.46354  2.40513  3.72494  3.29354  2.67741  2.69355  4.24690  2.90347  2.73739  3.18146  2.89801  2.37887  2.77519  2.98518  4.58477  3.61503
          0.02473  4.10784  4.83019  0.61958  0.77255  0.48576  0.95510
     57   2.92944  5.18391  3.24463  2.63740  4.59603  3.60534  3.62175  3.97660  1.72699  3.43081  4.25616  3.09991  3.97919  1.86620  1.86920  2.78827  3.11668  3.62363  5.50585  4.26639     57 - -
          2.68618  4.42225  2.77519  2.73123  3.46354  2.40513  3.72494  3.29354  2.67741  2.69355  4.24690  2.90347  2.73739  3.18146  2.89801  2.37887  2.77519  2.98518  4.58477  3.61503
          0.02473  4.10784  4.83019  0.61958  0.77255  0.48576  0.95510
     58   3.09137  5.07017  3.08180  2.84722  4.26903  3.53682  4.00516  3.94302  2.65305  3.42103  4.44895  3.30652  4.09791  0.86671  2.92964  3.13226  3.39130  3.65993  5.50178  4.21426     58 - -
          2.68618  4.42225  2.77519  2.73123  3.46354  2.40513  3.72494  3.29354  2.67741  2.69355  4.24690  2.90347  2.73739  3.18146  2.89801  2.37887  2.77519  2.98518  4.58477  3.61503
          0.02473  4.10784  4.83019  0.61958  0.77255  0.48576  0.95510
     59   2.72844  5.11539  2.93096  2.07981  4.46271  3.45090  3.60040  3.90111  1.91677  3.39043  4.17302  2.93208  3.85115  2.42846  2.27609  2.34003  2.94789  3.51118  5.51792  4.17569     59 - -
          2.68618  4.42225  2.77519  2.73123  3.46354  2.40513  3.72494  3.29354  2.67741  2.69355  4.24690  2.90347  2.73739  3.18146  2.89801  2.37887  2.77519  2.98518  4.58477  3.61503
          0.02473  4.10784  4.83019  0.61958  0.77255  0.48576  0.95510
     60   2.73631  5.09401  2.92878  2.42155  4.42717  3.45443  2.86603  3.86394  1.75442  3.36622  4.15733  2.57937  3.85886  2.38514  2.60553  2.71435  2.76742  3.48541  5.50244  4.16514     60 - -
          2.68618  4.42225  2.77519  2.73123  3.46354  2.40513  3.72494  3.29354  2.67741  2.69355  4.24690  2.90347  2.73739  3.18146  2.89801  2.37887  2.77519  2.98518  4.58477  3.61503
          0.02473  4.10784  4.83019  0.61958  0.77255  0.48576  0.95510
     61   2.54085  4.51707  3.18636  2.69058  3.89481  3.36193  3.79643  3.25915  2.64559  2.94205  3.79743  2.56744  3.84894  3.01110  2.90739  2.56307  1.84477  2.55428  5.23976  3.96286     61 - -
          2.68618  4.42225  2.77519  2.73123  3.46354  2.40513  3.72494  3.29354  2.67741  2.69355  4.24690  2.90347  2.73739  3.18146  2.89801  2.37887  2.77519  2.98518  4.58477  3.61503
          0.02473  4.10784  4.83019  0.61958  0.77255  0.48576  0.95510
     62   2.97519  4.45253  4.29662  3.75566  3.26119  4.06618  4.42365  2.26926  3.53667  1.14497  3.15231  4.02878  4.41538  3.85405  3.47789  3.40316  3.22634  1.84636  5.07884  3.89257     62 - -
          2.68618  4.42225  2.77519  2.73123  3.46354  2.40513  3.72494  3.29354  2.67741  2.69355  4.24690  2.90347  2.73739  3.18146  2.89801  2.37887  2.77519  2.98518  4.58477  3.61503
          0.02473  4.10784  4.83019  0.61958  0.77255  0.48576  0.95510
     63   2.52055  4.53225  3.13239  2.66077  3.40624  3.32183  3.80125  3.34830  2.67565  3.01005  3.85687  2.53841  3.82937  3.01087  3.09336  1.73915  2.45922  3.01912  5.27458  3.97141     63 - -
          2.68618  4.42225  2.77519  2.73123  3.46354  2.40513  3.72494  3.29354  2.67741  2.69355  4.24690  2.90347  2.73739  3.18146  2.89801  2.37887  2.77519  2.98518  4.58477  3.61503
          0.02473  4.10784  4.83019  0.61958  0.77255  0.48576  0.95510
     64   3.31665  4.62982  4.95179  4.38772  2.66800  4.58578  4.85306  1.89698  4.26639  0.92581  2.92437  4.61439  4.76783  4.34001  4.36629  3.93082  3.53737  2.15208  5.13601  4.00995     64 - -
          2.68618  4.42225  2.77519  2.73123  3.46354  2.40513  3.72494  3.29354  2.67741  2.69355  4.24690  2.90347  2.73739  3.18146  2.89801  2.37887  2.77519  2.98518  4.58477  3.61503
          0.02473  4.10784  4.83019  0.61958  0.77255  0.48576  0.95510
     65   2.39232  4.36658  3.25230  2.99950  4.34704  3.07881  4.16803  3.81174  3.09245  3.47418  4.31960  3.27413  1.49167  3.41722  3.43285  1.69816  2.85236  3.30069  5.66860  4.40854     65 - -
          2.68618  4.42225  2.77519  2.73123  3.46354  2.40513  3.72494  3.29354  2.67741  2.69355  4.24690  2.90347  2.73739  3.18146  2.89801  2.37887  2.77519  2.98518  4.58477  3.61503
          0.02473  4.10784  4.83019  0.61958  0.77255  0.48576  0.95510
     66   1.00087  4.27022  3.49804  3.21640  4.28081  3.06705  4.28107  3.59252  3.25341  3.34477  4.23086  3.39471  2.66131  3.56409  3.55606  2.53269  2.82507  3.13395  5.64786  4.43902     66 - -
          2.68618  4.42225  2.77519  2.73123  3.46354  2.40513  3.72494  3.29354  2.67741  2.69355  4.24690  2.90347  2.73739  3.18146  2.89801  2.37887  2.77519  2.98518  4.58477  3.61503
          0.02473  4.10784  4.83019  0.61958  0.77255  0.48576  0.95510
     67   2.88035  5.07658  2.64780  2.46450  4.04681  3.38205  3.04399  3.95915  2.62651  3.49541  4.37823  1.26922  3.94367  3.02423  3.01734  2.87264  3.17237  3.59447  5.39246  3.91419     67 - -
          2.68618  4.42225  2.77519  2.73123  3.46354  2.40513  3.72494  3.29354  2.67741  2.69355  4.24690  2.90347  2.73739  3.18146  2.89801  2.37887  2.77519  2.98518  4.58477  3.61503
          0.02473  4.10784  4.83019  0.61958  0.77255  0.48576  0.95510
     68   2.36436  4.89906  2.98140  2.57561  4.29157  3.42767  3.73512  3.70491  2.35735  3.27130  4.13203  3.05217  3.90927  1.51468  2.56998  2.78676  3.01816  3.36540  5.47190  4.17204     68 - -
          2.68618  4.42225  2.77519  2.73123  3.46354  2.40513  3.72494  3.29354  2.67741  2.69355  4.24690  2.90347  2.73739  3.18146  2.89801  2.37887  2.77519  2.98518  4.58477  3.61503
          0.02473  4.10784  4.83019  0.61958  0.77255  0.48576  0.95510
     69   2.33637  4.36813  3.35758  2.99596  4.09411  3.18841  4.07937  3.34740  2.95960  2.93639  4.02112  3.29594  1.45521  3.32910  3.29189  2.60427  2.44526  2.99053  5.48168  4.23153     69 - -
          2.68618  4.42225  2.77519  2.73123  3.46354  2.40513  3.72494  3.29354  2.67741  2.69355  4.24690  2.90347  2.73739  3.18146  2.89801  2.37887  2.77519  2.98518  4.58477  3.61503
          0.02473  4.10784  4.83019  0.61958  0.77255  0.48576  0.95510
     70   2.86649  4.42278  3.93719  3.39357  3.33751  3.91143  4.18037  1.51132  3.19129  1.85914  3.26084  3.73854  4.26308  2.72466  3.45144  3.21389  3.10155  2.28061  5.02557  3.80881     70 - -
          2.68618  4.42225  2.77519  2.73123  3.46354  2.40513  3.72494  3.29354  2.67741  2.69355  4.24690  2.90347  2.73739  3.18146  2.89801  2.37887  2.77519  2.98518  4.58477  3.61503
          0.02473  4.10784  4.83019  0.61958  0.77255  0.48576  0.95510
     71   2.02049  5.12259  2.11395  2.00401  4.45067  3.32981  3.68659  3.91001  2.53519  3.44979  4.24611  2.83051  2.88853  2.82395  3.04679  2.68941  2.98219  3.51587  5.63546  4.22736     71 - -
          2.68618  4.42225  2.77519  2.73123  3.46354  2.40513  3.72494  3.29354  2.67741  2.69355  4.24690  2.90347  2.73739  3.18146  2.89801  2.37887  2.77519  2.98518  4.58477  3.61503
          0.02473  4.10784  4.83019  0.61958  0.77255  0.48576  0.95510
     72   3.42974  4.82588  4.56664  4.21392  3.24227  4.27844  4.79649  2.46544  3.97956  0.63140  3.20297  4.46665  4.67736  4.29082  4.11449  3.88664  3.71550  2.56270  5.20022  3.97576     72 - -
          2.68618  4.42225  2.77519  2.73123  3.46354  2.40513  3.72494  3.29354  2.67741  2.69355  4.24690  2.90347  2.73739  3.18146  2.89801  2.37887  2.77519  2.98518  4.58477  3.61503
          0.02473  4.10784  4.83019  0.61958  0.77255  0.48576  0.95510
     73   2.43845  4.38462  3.32684  2.83557  3.93706  2.55722  3.90781  3.31220  2.81153  2.99734  3.30570  3.20416  3.81451  3.14238  3.19751  1.96047  1.93952  2.96542  5.29844  4.03961     73 - -
          2.68618  4.42225  2.77519  2.73123  3.46354  2.40513  3.72494  3.29354  2.67741  2.69355  4.24690  2.90347  2.73739  3.18146  2.89801  2.37887  2.77519  2.98518  4.58477  3.61503
          0.02473  4.10784  4.83019  0.61958  0.77255  0.48576  0.95510
     74   2.85132  5.11213  3.20017  2.59007  4.49168  3.56592  3.61602  3.88243  1.69316  3.36654  4.18357  3.06579  3.94067  2.31425  1.90822  2.84075  2.52788  3.52996  5.47388  4.21062     74 - -
          2.68618  4.42225  2.77519  2.73123  3.46354  2.40513  3.72494  3.29354  2.67741  2.69355  4.24690  2.90347  2.73739  3.18146  2.89801  2.37887  2.77519  2.98518  4.58477  3.61503
          0.02473  4.10784  4.83019  0.61958  0.77255  0.48576  0.95510
     75   3.34405  4.67123  4.92567  4.35453  2.45123  4.56804  4.77466  2.29216  4.22237  0.94310  2.13322  4.58265  4.73998  4.27881  4.31177  3.90636  3.55749  2.46406  5.04038  3.90074     75 - -
          2.68618  4.42225  2.77519  2.73123  3.46354  2.40513  3.72494  3.29354  2.67741  2.69355  4.24690  2.90347  2.73739  3.18146  2.89801  2.37887  2.77519  2.98518  4.58477  3.61503
          0.02473  4.10784  4.83019  0.61958  0.77255  0.48576  0.95510
     76   2.61514  4.59487  3.17922  2.64650  3.09391  3.45840  3.72364  3.22779  2.47525  2.88039  3.74392  3.10954  3.88044  2.94083  2.48597  1.82343  2.86468  2.94804  5.13984  3.83471     76 - -
          2.68618  4.42225  2.77519  2.73123  3.46354  2.40513  3.72494  3.29354  2.67741  2.69355  4.24690  2.90347  2.73739  3.18146  2.89801  2.37887  2.77519  2.98518  4.58477  3.61503
          0.02473  4.10784  4.83019  0.61958  0.77255  0.48576  0.95510
     77   3.24878  4.58444  4.84976  4.28751  2.26853  4.47587  4.69892  2.16054  4.16134  1.01232  2.94252  4.49426  4.69024  4.25144  4.26764  3.81300  3.47178  2.05534  5.01447  3.81474     77 - -
          2.68618  4.42225  2.77519  2.73123  3.46354  2.40513  3.72494  3.29354  2.67741  2.69355  4.24690  2.90347  2.73739  3.18146  2.89801  2.37887  2.77519  2.98518  4.58477  3.61503
          0.02473  4.10784  4.83019  0.61958  0.77255  0.48576  0.95510
     78   2.27748  4.52974  3.09849  2.67944  4.13742  3.23980  3.86417  3.51257  2.72069  3.18162  4.01430  1.75792  3.80648  3.05700  3.13678  2.24836  2.70419  2.74986  5.44315  4.14920     78 - -
          2.68618  4.42225  2.77519  2.73123  3.46354  2.40513  3.72494  3.29354  2.67741  2.69355  4.24690  2.90347  2.73739  3.18146  2.89801  2.37887  2.77519  2.98518  4.58477  3.61503
          0.02473  4.10784  4.83019  0.61958  0.77255  0.48576  0.95510
     79   3.19775  4.47672  4.97449  4.45611  3.54350  4.60796  5.11803  1.14403  4.34691  1.84617  3.33429  4.67253  4.86128  4.56905  4.51939  3.98610  3.44858  1.36949  5.54883  4.37569     79 - -
          2.68618  4.42225  2.77519  2.73123  3.46354  2.40513  3.72494  3.29354  2.67741  2.69355  4.24690  2.90347  2.73739  3.18146  2.89801  2.37887  2.77519  2.98518  4.58477  3.61503
          0.02473  4.10784  4.83019  0.61958  0.77255  0.48576  0.95510
     80   2.32646  4.88935  2.57730  2.39104  4.30032  3.14837  3.70863  3.74192  2.53391  3.31472  4.11860  2.91261  3.81459  2.40216  3.00900  1.79907  2.90859  3.35792  5.52292  4.16020     80 - -
          2.68618  4.42225  2.77519  2.73123  3.46354  2.40513  3.72494  3.29354  2.67741  2.69355  4.24690  2.90347  2.73739  3.18146  2.89801  2.37887  2.77519  2.98518  4.58477  3.61503
          0.02473  4.10784  4.83019  0.61958  0.77255  0.48576  0.95510
     81   1.85794  4.29025  3.38637  3.03074  4.27678  3.06196  4.13545  3.66887  3.06849  3.35141  4.17907  3.28050  1.66635  3.37641  3.42181  2.08236  2.61340  3.17962  5.60847  4.37295     81 - -
          2.68618  4.42225  2.77519  2.73123  3.46354  2.40513  3.72494  3.29354  2.67741  2.69355  4.24690  2.90347  2.73739  3.18146  2.89801  2.37887  2.77519  2.98518  4.58477  3.61503
          0.02473  4.10784  4.83019  0.61958  0.77255  0.48576  0.95510
     82   2.87884  5.43067  1.80429  1.70053  4.72969  2.27415  3.74186  4.23477  2.66923  3.72409  4.53254  2.75566  3.85976  2.62942  3.22952  2.78750  3.14641  3.80603  5.88148  4.40663     82 - -
          2.68618  4.42225  2.77519  2.73123  3.46354  2.40513  3.72494  3.29354  2.67741  2.69355  4.24690  2.90347  2.73739  3.18146  2.89801  2.37887  2.77519  2.98518  4.58477  3.61503
          0.02473  4.10784  4.83019  0.61958  0.77255  0.48576  0.95510
     83   2.97400  5.46431  1.15249  2.09989  4.83901  2.41045  3.85201  4.35501  2.88882  3.87157  4.72692  2.76368  3.89945  3.02545  3.48529  2.87764  3.28101  3.92003  6.02929  4.54148     83 - -
          2.68618  4.42225  2.77519  2.73123  3.46354  2.40513  3.72494  3.29354  2.67741  2.69355  4.24690  2.90347  2.73739  3.18146  2.89801  2.37887  2.77519  2.98518  4.58477  3.61503
          0.02473  4.10784  4.83019  0.61958  0.77255  0.48576  0.95510
     84   2.67742  4.92570  3.02285  2.47748  4.26063  3.44376  3.63232  3.67796  1.99267  3.23122  4.03731  2.87189  3.85104  2.76723  2.25979  2.25518  2.37380  3.32494  5.41429  4.09552     84 - -
          2.68618  4.42225  2.77519  2.73123  3.46354  2.40513  3.72494  3.29354  2.67741  2.69355  4.24690  2.90347  2.73739  3.18146  2.89801  2.37887  2.77519  2.98518  4.58477  3.61503
          0.02473  4.10784  4.83019  0.61958  0.77255  0.48576  0.95510
     85   2.72327  4.31661  4.18267  3.76631  3.74950  3.69648  4.58272  2.14894  3.65115  2.48448  3.63444  3.93352  4.26665  3.97578  3.88761  3.11470  2.36843  1.07296  5.45262  4.23127     85 - -
          2.68618  4.42225  2.77519  2.73123  3.46354  2.40513  3.72494  3.29354  2.67741  2.69355  4.24690  2.90347  2.73739  3.18146  2.89801  2.37887  2.77519  2.98518  4.58477  3.61503
          0.02473  4.10784  4.83019  0.61958  0.77255  0.48576  0.95510
     86   2.78866  5.08505  2.97098  2.48292  4.44328  3.48061  3.63597  3.85892  1.55175  3.36804  4.17788  2.75419  3.89568  2.33969  2.54423  2.77516  2.58776  3.49491  5.50384  4.19541     86 - -
          2.68618  4.42225  2.77519  2.73123  3.46354  2.40513  3.72494  3.29354  2.67741  2.69355  4.24690  2.90347  2.73739  3.18146  2.89801  2.37887  2.77519  2.98518  4.58477  3.61503
          0.02473  4.10784  4.83019  0.61958  0.77255  0.48576  0.95510
     87   3.25891  4.56619  4.88520  4.38790  3.38675  4.57115  5.01203  1.02209  4.21341  1.63186  3.22414  4.62149  4.83291  4.46022  4.37665  3.96702  3.51135  1.82969  5.41475  4.21688     87 - -
          2.68618  4.42225  2.77519  2.73123  3.46354  2.40513  3.72494  3.29354  2.67741  2.69355  4.24690  2.90347  2.73739  3.18146  2.89801  2.37887  2.77519  2.98518  4.58477  3.61503
          0.02473  4.10784  4.83019  0.61958  0.77255  0.48576  0.95510
     88   2.67282  4.19406  3.94452  3.36780  3.29591  3.76017  4.06242  1.97385  3.24982  2.23976  2.66893  3.65873  4.12431  3.52628  2.91705  3.04217  2.71616  1.84496  4.85294  3.65529     88 - -
          2.68618  4.42225  2.77519  2.73123  3.46354  2.40513  3.72494  3.29354  2.67741  2.69355  4.24690  2.90347  2.73739  3.18146  2.89801  2.37887  2.77519  2.98518  4.58477  3.61503
          0.02473  4.10784  4.83019  0.61958  0.77255  0.48576  0.95510
     89   3.15700  4.45773  4.88918  4.38454  3.61537  4.53463  5.09072  1.52288  4.27022  2.05433  3.41908  4.60463  4.82869  4.53299  4.46673  3.91866  3.41853  0.96762  5.58929  4.38201     89 - -
          2.68618  4.42225  2.77519  2.73123  3.46354  2.40513  3.72494  3.29354  2.67741  2.69355  4.24690  2.90347  2.73739  3.18146  2.89801  2.37887  2.77519  2.98518  4.58477  3.61503
          0.02473  4.10784  4.83019  0.61958  0.77255  0.48576  0.95510
     90   2.55755  4.40087  3.65703  3.42834  4.19651  3.23031  4.42513  3.35333  3.37602  3.20825  4.24873  3.59388  3.95506  3.76031  3.61876  2.76213  0.82732  3.02204  5.61291  4.41520     90 - -
          2.68618  4.42225  2.77519  2.73123  3.46354  2.40513  3.72494  3.29354  2.67741  2.69355  4.24690  2.90347  2.73739  3.18146  2.89801  2.37887  2.77519  2.98518  4.58477  3.61503
          0.02473  4.10784  4.83019  0.61958  0.77255  0.48576  0.95510
     91   3.10278  4.45568  4.76356  4.29476  3.64045  4.37703  5.02922  1.67057  4.16467  2.17173  3.46941  4.50009  4.74800  4.46050  4.37081  3.78334  3.38872  0.89134  5.58960  4.35560     91 - -
          2.68618  4.42225  2.77519  2.73123  3.46354  2.40513  3.72494  3.29354  2.67741  2.69355  4.24690  2.90347  2.73739  3.18146  2.89801  2.37887  2.77519  2.98518  4.58477  3.61503
          0.02473  4.10784  4.83019  0.61958  0.77255  0.48576  0.95510
     92   2.31200  4.25806  3.45660  3.17002  4.32867  3.03035  4.25006  3.69931  3.19624  3.42844  4.27972  3.35065  3.76954  3.51750  3.50599  1.10453  2.11902  3.19131  5.68085  4.44805     92 - -
          2.68618  4.42225  2.77519  2.73123  3.46354  2.40513  3.72494  3.29354  2.67741  2.69355  4.24690  2.90347  2.73739  3.18146  2.89801  2.37887  2.77519  2.98518  4.58477  3.61503
          0.02473  4.10784  4.83019  0.61958  0.77255  0.48576  0.95510
     93   3.04645  5.46052  0.89139  2.23593  4.79180  3.27279  3.93406  4.40621  3.02741  3.95736  4.86219  2.65523  3.94109  3.13432  3.62378  2.95413  3.37935  3.97684  6.02552  4.53603     93 - -
          2.68618  4.42225  2.77519  2.73123  3.46354  2.40513  3.72494  3.29354  2.67741  2.69355  4.24690  2.90347  2.73739  3.18146  2.89801  2.37887  2.77519  2.98518  4.58477  3.61503
          0.02473  4.10784  4.83019  0.61958  0.77255  0.48576  0.95510
     94   2.34640  4.30351  3.28526  3.13951  4.50868  1.05664  4.33591  4.00274  3.34577  3.67594  4.50706  3.33726  3.77914  3.61727  3.65528  2.01706  2.85260  3.39373  5.82359  4.59666     94 - -
          2.68618  4.42225  2.77519  2.73123  3.46354  2.40513  3.72494  3.29354  2.67741  2.69355  4.24690  2.90347  2.73739  3.18146  2.89801  2.37887  2.77519  2.98518  4.58477  3.61503
          0.02473  4.10784  4.83019  0.61958  0.77255  0.48576  0.95510
     95   2.74278  5.19782  2.23381  2.27584  4.51798  2.80970  3.65488  3.98985  2.13555  3.49267  4.27652  2.83106  3.82975  1.93998  2.91721  2.69443  2.98702  3.58221  5.64551  4.23798     95 - -
          2.68618  4.42225  2.77519  2.73123  3.46354  2.40513  3.72494  3.29354  2.67741  2.69355  4.24690  2.90347  2.73739  3.18146  2.89801  2.37887  2.77519  2.98518  4.58477  3.61503
          0.02473  4.10784  4.83019  0.61958  0.77255  0.48576  0.95510
     96   2.30924  4.62164  3.07662  2.62056  4.16327  3.29323  3.79375  3.55953  2.18655  3.18823  4.01360  3.06776  3.81908  2.96884  2.98023  1.72426  2.45435  3.18491  5.42874  4.13092     96 - -
          2.68618  4.42225  2.77519  2.73123  3.46354  2.40513  3.72494  3.29354  2.67741  2.69355  4.24690  2.90347  2.73739  3.18146  2.89801  2.37887  2.77519  2.98518  4.58477  3.61503
          0.02473  4.10784  4.83019  0.61958  0.77255  0.48576  0.95510
     97   2.47210  4.48317  4.26655  3.74413  3.28119  4.03952  4.46715  2.29424  3.57412  1.06540  2.95732  4.02625  4.41233  3.86599  3.79570  3.38493  3.24169  2.26854  5.13711  3.97292     97 - -
          2.68618  4.42225  2.77519  2.73123  3.46354  2.40513  3.72494  3.29354  2.67741  2.69355  4.24690  2.90347  2.73739  3.18146  2.89801  2.37887  2.77519  2.98518  4.58477  3.61503
          0.02473  4.10784  4.83019  0.61958  0.77255  0.48576  0.95510
     98   2.77177  4.90699  3.09091  2.59951  4.12264  3.49067  1.90737  3.66446  2.28048  3.22403  4.06858  3.07205  3.92277  2.85219  2.20514  2.42694  3.00908  3.33677  5.33226  4.00145     98 - -
          2.68618  4.42225  2.77519  2.73123  3.46354  2.40513  3.72494  3.29354  2.67741  2.69355  4.24690  2.90347  2.73739  3.18146  2.89801  2.37887  2.77519  2.98518  4.58477  3.61503
          0.02473  4.10784  4.83019  0.61958  0.77255  0.48576  0.95510
     99   3.42343  4.75529  4.85947  4.35912  2.34766  4.56581  4.61992  2.34031  4.20992  0.80459  2.96368  4.55320  4.77780  4.30186  4.31375  3.94561  3.65134  2.49092  4.85292  3.48842     99 - -
          2.68618  4.42225  2.77519  2.73123  3.46354  2.40513  3.72494  3.29354  2.67741  2.69355  4.24690  2.90347  2.73739  3.18146  2.89801  2.37887  2.77519  2.98518  4.58477  3.61503
          0.02473  4.10784  4.83019  0.61958  0.77255  0.48576  0.95510
    100   2.60922  4.75513  2.81625  2.11074  4.27475  3.28386  3.80246  3.67985  2.63876  3.30214  4.13172  2.98803  3.83228  2.97539  3.07601  1.58697  2.47750  3.29830  5.53427  4.20223    100 - -
          2.68618  4.42225  2.77519  2.73123  3.46354  2.40513  3.72494  3.29354  2.67741  2.69355  4.24690  2.90347  2.73739  3.18146  2.89801  2.37887  2.77519  2.98518  4.58477  3.61503
          0.02473  4.10784  4.83019  0.61958  0.77255  0.48576  0.95510
    101   2.81607  5.09742  2.85860  2.46711  4.46966  2.80505  3.67691  3.89752  1.96785  3.41264  4.23435  2.97610  3.90560  1.67325  2.62133  2.80146  3.05143  3.53121  5.55041  4.23436    101 - -
          2.68618  4.42225  2.77519  2.73123  3.46354  2.40513  3.72494  3.29354  2.67741  2.69355  4.24690  2.90347  2.73739  3.18146  2.89801  2.37887  2.77519  2.98518  4.58477  3.61503
          0.02473  4.10784  4.83019  0.61958  0.77255  0.48576  0.95510
    102   3.09137  5.07017  3.08180  2.84722  4.26903  3.53682  4.00516  3.94302  2.65305  3.42103  4.44895  3.30652  4.09791  0.86671  2.92964  3.13226  3.39130  3.65993  5.50178  4.21426    102 - -
          2.68618  4.42225  2.77519  2.73123  3.46354  2.40513  3.72494  3.29354  2.67741  2.69355  4.24690  2.90347  2.73739  3.18146  2.89801  2.37887  2.77519  2.98518  4.58477  3.61503
          0.02473  4.10784  4.83019  0.61958  0.77255  0.48576  0.95510
    103   3.36489  4.71359  4.54901  4.10655  2.00466  4.27985  3.72040  2.96217  3.91630  2.06097  3.56581  4.07163  4.59371  4.02686  4.02179  3.62200  3.59156  2.92770  1.36918  2.25970    103 - -
          2.68618  4.42225  2.77519  2.73123  3.46354  2.40513  3.72494  3.29354  2.67741  2.69355  4.24690  2.90347  2.73739  3.18146  2.89801  2.37887  2.77519  2.98518  4.58477  3.61503
          0.02473  4.10784  4.83019  0.61958  0.77255  0.48576  0.95510
    104   2.39579  4.37778  3.29541  2.88414  4.15495  3.15239  3.99986  3.54470  2.88657  3.12181  4.05698  3.21491  1.91786  3.22306  3.26144  1.95485  2.19835  3.12319  5.48529  4.22468    104 - -
          2.68618  4.42225  2.77519  2.73123  3.46354  2.40513  3.72494  3.29354  2.67741  2.69355  4.24690  2.90347  2.73739  3.18146  2.89801  2.37887  2.77519  2.98518  4.58477  3.61503
          0.02473  4.10784  4.83019  0.61958  0.77255  0.48576  0.95510
    105   2.56674  4.56584  2.92870  2.63092  3.91119  3.36442  3.78861  3.28317  2.66110  2.46757  3.82013  3.08971  2.05534  3.00008  3.07596  2.43262  2.75210  2.97932  5.26045  3.96862    105 - -
          2.68618  4.42225  2.77519  2.73123  3.46354  2.40513  3.72494  3.29354  2.67741  2.69355  4.24690  2.90347  2.73739  3.18146  2.89801  2.37887  2.77519  2.98518  4.58477  3.61503
          0.02473  4.10784  4.83019  0.61958  0.77255  0.48576  0.95510
    106   2.24521  4.33287  3.28220  2.98419  4.34716  3.06011  4.13999  3.77166  3.06181  3.43726  4.26605  3.25511  1.82559  3.37576  3.41637  1.51486  2.80531  3.25813  5.66605  4.41375    106 - -
          2.68618  4.42225  2.77519  2.73123  3.46354  2.40513  3.72494  3.29354  2.67741  2.69355  4.24690  2.90347  2.73739  3.18146  2.89801  2.37887  2.77519  2.98518  4.58477  3.61503
          0.02473  4.10784  4.83019  0.61958  0.77255  0.48576  0.95510
    107   2.31792  4.91274  2.62390  2.22575  4.21247  3.03990  3.63668  3.64930  2.43686  3.21988  4.01592  2.60844  3.80342  2.77303  2.91748  2.26016  2.86241  2.85078  5.43134  4.06765    107 - -
          2.68618  4.42225  2.77519  2.73123  3.46354  2.40513  3.72494  3.29354  2.67741  2.69355  4.24690  2.90347  2.73739  3.18146  2.89801  2.37887  2.77519  2.98518  4.58477  3.61503
          0.04372  4.10784  3.63694  0.61958  0.77255  0.48576  0.95510
    108   2.63432  5.09507  2.42783  2.05829  4.41660  3.25609  3.58636  3.88797  2.25188  3.38832  4.14734  2.83965  3.63950  2.54918  2.48603  2.36774  2.78138  3.47407  5.53811  4.13731    108 - -
          2.68618  4.42225  2.77519  2.73123  3.46354  2.40513  3.72494  3.29354  2.67741  2.69355  4.24690  2.90347  2.73739  3.18146  2.89801  2.37887  2.77519  2.98518  4.58477  3.61503
          0.10196  4.08932  2.52349  0.61958  0.77255  0.50674  0.92245
    109   2.23104  4.72953  3.02030  2.47826  4.00276  3.40589  3.43178  3.40745  2.08780  3.01931  3.84516  2.97821  3.81420  2.79699  2.72235  2.46028  2.52433  2.98592  5.26611  3.95442    109 - -
          2.68622  4.42229  2.77524  2.73127  3.46358  2.40517  3.72498  3.29358  2.67745  2.69345  4.24694  2.90351  2.73738  3.18150  2.89805  2.37860  2.77524  2.98522  4.58481  3.61507
          0.34141  1.24053        *  0.21025  1.66274  0.00000        *
//
