# Supplementary material for: Curli Functional Amyloid Systems Are Phylogenetically Widespread and Display Large Diversity in Operon and Protein Structure
Source: PLoS One. 2012 Dec 12;7(12):e51274. doi: 10.1371/journal.pone.0051274 (PMC3521004; doi:10.1371/journal.pone.0051274)
Supplement: HMMs S1 — Curated Hidden Markov Models for Curli Repeats and CsgC-H. (ZIP) [file pone.0051274.s001.zip › CsgD.hmm]

HMMER3/b [3.0 | March 2010]
NAME  CsgD-2nr
LENG  229
ALPH  amino
RF    no
CS    no
MAP   yes
DATE  Fri Jun 15 09:43:17 2012
NSEQ  60
EFFN  2.369385
CKSUM 4166127661
STATS LOCAL MSV      -10.4247  0.70380
STATS LOCAL VITERBI  -11.5318  0.70380
STATS LOCAL FORWARD   -4.8777  0.70380
HMM          A        C        D        E        F        G        H        I        K        L        M        N        P        Q        R        S        T        V        W        Y   
            m->m     m->i     m->d     i->m     i->i     d->m     d->d
  COMPO   2.56316  4.49428  3.10249  2.65731  3.42635  3.14831  3.52640  2.71255  2.59556  2.33876  3.64862  2.96399  3.72295  2.97254  2.86495  2.60707  2.76922  2.65080  4.63532  3.58580
          2.68668  4.42245  2.77537  2.73073  3.46221  2.40562  3.72376  3.29279  2.67730  2.69348  4.24076  2.90316  2.73816  3.18186  2.89859  2.37962  2.77587  2.98446  4.58574  3.61396
          1.03112  1.23394  1.04342  2.24743  0.11168  0.00000        *
      1   2.43644  4.51719  3.30612  2.56156  3.69472  3.55007  3.80160  3.06309  2.72214  2.42176  2.56917  3.20954  3.25461  3.05200  3.12363  2.12575  2.87532  2.81191  5.09020  3.82625     31 - -
          2.68618  4.42225  2.77519  2.73123  3.46354  2.40513  3.72494  3.29354  2.67741  2.69355  4.24690  2.90347  2.73739  3.18146  2.89801  2.37887  2.77519  2.98518  4.58477  3.61503
          0.02008  4.31381  5.03616  0.61958  0.77255  1.01421  0.45050
      2   2.64403  4.51897  3.31466  2.75153  2.79326  3.56423  3.79512  2.55800  2.35124  2.54061  3.45562  2.83218  3.94777  2.63712  3.11853  2.48090  2.87537  2.80729  5.07708  3.81260     32 - -
          2.68618  4.42225  2.77519  2.73123  3.46354  2.40513  3.72494  3.29354  2.67741  2.69355  4.24690  2.90347  2.73739  3.18146  2.89801  2.37887  2.77519  2.98518  4.58477  3.61503
          0.01977  4.32940  5.05175  0.61958  0.77255  0.57022  0.83334
      3   2.57224  4.87583  3.15916  2.59941  4.10303  3.56623  2.78290  3.51080  2.12270  2.64885  2.44159  2.94530  3.95478  2.70873  3.00961  2.48720  2.95722  3.20182  5.38418  4.06380     33 - -
          2.68618  4.42225  2.77519  2.73123  3.46354  2.40513  3.72494  3.29354  2.67741  2.69355  4.24690  2.90347  2.73739  3.18146  2.89801  2.37887  2.77519  2.98518  4.58477  3.61503
          0.01573  4.55560  5.27795  0.61958  0.77255  0.80019  0.59647
      4   2.46160  4.74661  3.30432  2.79264  4.28983  2.28977  3.96201  3.70875  2.80001  3.32900  4.14237  2.69522  3.17962  3.13445  3.24054  1.64285  2.91793  2.52675  5.57464  4.26853     34 - -
          2.68618  4.42225  2.77519  2.73123  3.46354  2.40513  3.72494  3.29354  2.67741  2.69355  4.24690  2.90347  2.73739  3.18146  2.89801  2.37887  2.77519  2.98518  4.58477  3.61503
          0.05039  4.55560  3.25366  0.61958  0.77255  0.49768  0.93635
      5   2.74313  3.98199  3.22924  2.52471  4.02516  3.60439  2.55282  2.93614  2.65392  3.06266  2.82826  2.92506  3.99208  2.79251  2.61187  2.66049  2.27917  3.13272  5.34506  4.03852     35 - -
          2.68618  4.42225  2.77519  2.73123  3.46354  2.40513  3.72494  3.29354  2.67741  2.69355  4.24690  2.90347  2.73739  3.18146  2.89801  2.37887  2.77519  2.98518  4.58477  3.61503
          0.01447  4.63872  5.36107  0.61958  0.77255  0.58468  0.81482
      6   2.47031  4.77076  3.28498  2.46648  3.96319  3.63013  2.92257  2.30939  2.70949  3.00829  3.85574  2.67994  3.55586  3.04749  3.14582  2.58238  2.47565  2.71235  5.30754  3.49878     36 - -
          2.68618  4.42225  2.77519  2.73123  3.46354  2.40513  3.72494  3.29354  2.67741  2.69355  4.24690  2.90347  2.73739  3.18146  2.89801  2.37887  2.77519  2.98518  4.58477  3.61503
          0.01403  4.66911  5.39146  0.61958  0.77255  0.62738  0.76354
      7   2.42707  4.25266  3.62777  3.56546  2.84654  3.84698  4.14467  2.29766  3.45649  1.85297  3.36635  2.53227  4.21747  3.68743  3.65948  3.12853  2.74969  2.27091  3.15704  3.66651     37 - -
          2.68618  4.42225  2.77519  2.73123  3.46354  2.40513  3.72494  3.29354  2.67741  2.69355  4.24690  2.90347  2.73739  3.18146  2.89801  2.37887  2.77519  2.98518  4.58477  3.61503
          0.01403  4.66911  5.39146  0.61958  0.77255  0.62738  0.76354
      8   2.58928  4.26982  4.10749  2.32957  2.83007  3.84276  4.13676  2.41626  3.42259  1.72814  3.07641  3.77758  4.21338  3.66056  3.22336  3.12148  2.99175  2.27202  4.87714  3.05998     38 - -
          2.68618  4.42225  2.77519  2.73123  3.46354  2.40513  3.72494  3.29354  2.67741  2.69355  4.24690  2.90347  2.73739  3.18146  2.89801  2.37887  2.77519  2.98518  4.58477  3.61503
          0.01403  4.66911  5.39146  0.61958  0.77255  0.62738  0.76354
      9   2.86313  4.28121  4.52131  3.92668  3.32707  4.00940  4.32491  2.17447  3.02172  1.26859  3.24021  4.06157  4.36301  3.95616  3.88272  3.31012  3.09465  1.95488  4.90411  3.03738     39 - -
          2.68618  4.42225  2.77519  2.73123  3.46354  2.40513  3.72494  3.29354  2.67741  2.69355  4.24690  2.90347  2.73739  3.18146  2.89801  2.37887  2.77519  2.98518  4.58477  3.61503
          0.01395  4.67531  5.39765  0.61958  0.77255  0.62738  0.76354
     10   2.58370  4.26101  4.27276  3.68944  3.38146  3.90117  4.22118  2.06839  3.56894  2.00571  3.38435  3.14946  4.27331  3.79056  3.74838  2.81745  2.62168  1.55033  4.90064  3.70813     40 - -
          2.68618  4.42225  2.77519  2.73123  3.46354  2.40513  3.72494  3.29354  2.67741  2.69355  4.24690  2.90347  2.73739  3.18146  2.89801  2.37887  2.77519  2.98518  4.58477  3.61503
          0.01395  4.67531  5.39765  0.61958  0.77255  0.62738  0.76354
     11   2.49513  4.44447  3.73988  3.18491  2.12567  3.72098  4.06183  2.97671  3.13258  2.51068  3.59766  3.18987  4.13718  3.42549  3.46264  2.33768  1.78718  2.74868  5.07357  3.84411     41 - -
          2.68618  4.42225  2.77519  2.73123  3.46354  2.40513  3.72494  3.29354  2.67741  2.69355  4.24690  2.90347  2.73739  3.18146  2.89801  2.37887  2.77519  2.98518  4.58477  3.61503
          0.01395  4.67531  5.39765  0.61958  0.77255  0.62738  0.76354
     12   2.76991  4.89343  3.22248  2.51956  3.81513  3.61572  3.81707  3.17371  1.95596  2.16266  3.97004  3.16705  4.00316  2.98446  2.29904  2.35658  2.99984  3.11568  5.40602  4.09182     42 - -
          2.68618  4.42225  2.77519  2.73123  3.46354  2.40513  3.72494  3.29354  2.67741  2.69355  4.24690  2.90347  2.73739  3.18146  2.89801  2.37887  2.77519  2.98518  4.58477  3.61503
          0.01395  4.67531  5.39765  0.61958  0.77255  0.62738  0.76354
     13   2.79347  5.29338  2.74870  2.32091  4.62878  3.53640  2.46797  4.11176  2.37360  3.59416  4.33904  2.28340  2.69652  2.68947  2.99280  2.11897  3.02706  3.67930  5.72942  4.31777     43 - -
          2.68618  4.42225  2.77519  2.73123  3.46354  2.40513  3.72494  3.29354  2.67741  2.69355  4.24690  2.90347  2.73739  3.18146  2.89801  2.37887  2.77519  2.98518  4.58477  3.61503
          0.01395  4.67531  5.39765  0.61958  0.77255  0.62738  0.76354
     14   2.80401  5.25684  3.01743  2.49390  4.58871  3.55940  3.07222  4.05692  2.26618  3.55281  4.30930  2.83413  3.24882  1.96200  2.94533  1.75566  3.03501  3.64248  5.69582  4.30471     44 - -
          2.68618  4.42225  2.77519  2.73123  3.46354  2.40513  3.72494  3.29354  2.67741  2.69355  4.24690  2.90347  2.73739  3.18146  2.89801  2.37887  2.77519  2.98518  4.58477  3.61503
          0.01395  4.67531  5.39765  0.61958  0.77255  0.60627  0.78829
     15   2.76715  4.22120  4.31578  3.72473  3.31830  3.88360  4.19238  2.56941  3.58965  1.46665  2.74308  3.89791  4.25132  3.31936  3.74163  2.72884  2.63484  2.09273  4.83486  2.97397     45 - -
          2.68618  4.42225  2.77519  2.73123  3.46354  2.40513  3.72494  3.29354  2.67741  2.69355  4.24690  2.90347  2.73739  3.18146  2.89801  2.37887  2.77519  2.98518  4.58477  3.61503
          0.01386  4.68173  5.40407  0.61958  0.77255  0.61593  0.77683
     16   2.06768  4.86655  3.21953  2.58506  3.29963  3.01877  3.82284  3.48281  2.49314  2.27100  3.94525  2.84963  4.00071  2.21809  3.09952  2.82168  2.99104  3.08963  5.38716  4.07364     46 - -
          2.68618  4.42225  2.77519  2.73123  3.46354  2.40513  3.72494  3.29354  2.67741  2.69355  4.24690  2.90347  2.73739  3.18146  2.89801  2.37887  2.77519  2.98518  4.58477  3.61503
          0.01386  4.68173  5.40407  0.61958  0.77255  0.61593  0.77683
     17   1.54874  4.74463  3.32122  2.45906  3.92986  3.64660  3.47443  2.85935  2.73897  2.97913  3.83264  3.24687  4.03330  3.07795  2.91122  2.61560  2.99277  2.95943  5.28648  3.02063     47 - -
          2.68618  4.42225  2.77519  2.73123  3.46354  2.40513  3.72494  3.29354  2.67741  2.69355  4.24690  2.90347  2.73739  3.18146  2.89801  2.37887  2.77519  2.98518  4.58477  3.61503
          0.01386  4.68173  5.40407  0.61958  0.77255  0.61593  0.77683
     18   2.75312  5.15651  2.53430  2.50870  4.46476  3.55054  3.76748  3.91909  2.53386  3.45481  4.22683  2.66560  2.50077  2.88497  3.01886  2.06399  2.19348  3.53159  5.63417  3.39657     48 - -
          2.68618  4.42225  2.77519  2.73123  3.46354  2.40513  3.72494  3.29354  2.67741  2.69355  4.24690  2.90347  2.73739  3.18146  2.89801  2.37887  2.77519  2.98518  4.58477  3.61503
          0.12591  4.68173  2.21600  0.61958  0.77255  0.61593  0.77683
     19   1.93795  2.47223  3.72062  3.15211  3.51141  3.71815  4.00051  2.86646  3.09021  2.20373  3.49126  3.51919  4.10403  2.82652  3.41068  2.61729  2.74594  2.64888  4.97472  3.33145     49 - -
          2.68618  4.42225  2.77519  2.73123  3.46354  2.40513  3.72494  3.29354  2.67741  2.69355  4.24690  2.90347  2.73739  3.18146  2.89801  2.37887  2.77519  2.98518  4.58477  3.61503
          0.18079  4.57130  1.86403  0.61958  0.77255  0.78842  0.60617
     20   2.72300  4.48831  3.49545  2.94862  2.64489  3.66365  2.28705  3.00495  2.89827  2.02422  3.59339  2.76741  4.04883  3.21699  3.26082  2.68703  2.95608  2.77516  4.89044  3.53379     50 - -
          2.68618  4.42225  2.77519  2.73123  3.46354  2.40513  3.72494  3.29354  2.67741  2.69355  4.24690  2.90347  2.73739  3.18146  2.89801  2.37887  2.77519  2.98518  4.58477  3.61503
          0.01825  4.40875  5.13110  0.61958  0.77255  0.97373  0.47429
     21   2.50571  4.39657  3.16317  2.75676  2.94881  3.64258  3.89455  2.89394  2.92618  1.68553  3.49923  3.07088  4.02443  3.22829  3.28192  2.89068  2.90272  2.66906  4.96648  3.02257     51 - -
          2.68618  4.42225  2.77519  2.73123  3.46354  2.40513  3.72494  3.29354  2.67741  2.69355  4.24690  2.90347  2.73739  3.18146  2.89801  2.37887  2.77519  2.98518  4.58477  3.61503
          0.01825  4.40875  5.13110  0.61958  0.77255  0.97373  0.47429
     22   1.88533  4.78819  3.11741  2.32361  4.02561  3.13491  3.74359  2.91485  2.42054  3.05710  3.88636  3.07953  3.91160  2.91412  3.01680  2.56114  2.42352  3.12290  5.32587  4.01022     52 - -
          2.68618  4.42225  2.77519  2.73123  3.46354  2.40513  3.72494  3.29354  2.67741  2.69355  4.24690  2.90347  2.73739  3.18146  2.89801  2.37887  2.77519  2.98518  4.58477  3.61503
          0.01825  4.40875  5.13110  0.61958  0.77255  0.97373  0.47429
     23   2.67779  4.43085  2.72270  2.93491  3.56482  3.64315  3.88964  2.10435  2.88707  2.14758  3.52362  3.35549  4.02281  3.20075  2.58616  2.88502  2.90940  2.52237  5.00786  3.33685     53 - -
          2.68618  4.42225  2.77519  2.73123  3.46354  2.40513  3.72494  3.29354  2.67741  2.69355  4.24690  2.90347  2.73739  3.18146  2.89801  2.37887  2.77519  2.98518  4.58477  3.61503
          0.01825  4.40875  5.13110  0.61958  0.77255  0.60363  0.79147
     24   3.46043  4.78147  5.18560  4.60924  3.16620  4.66399  4.81770  2.17653  4.41350  0.72886  3.14121  4.72799  4.88285  4.48212  4.45441  4.00310  3.67795  2.69130  2.78634  3.84439     54 - -
          2.68618  4.42225  2.77519  2.73123  3.46354  2.40513  3.72494  3.29354  2.67741  2.69355  4.24690  2.90347  2.73739  3.18146  2.89801  2.37887  2.77519  2.98518  4.58477  3.61503
          0.01549  4.57130  5.29365  0.61958  0.77255  0.75218  0.63740
     25   1.86821  4.36477  3.80223  3.23682  3.50988  3.06323  4.05293  2.64096  3.16860  1.70335  3.34364  3.58102  2.93927  3.45227  3.47301  3.00687  2.97283  2.62205  4.98798  3.77217     55 - -
          2.68618  4.42225  2.77519  2.73123  3.46354  2.40513  3.72494  3.29354  2.67741  2.69355  4.24690  2.90347  2.73739  3.18146  2.89801  2.37887  2.77519  2.98518  4.58477  3.61503
          0.01530  4.58359  5.30593  0.61958  0.77255  0.77150  0.62049
     26   2.87097  5.32587  3.03453  1.67923  4.68729  3.58747  3.75166  4.14550  2.16485  3.61153  4.37611  3.05793  3.99210  1.80146  2.45538  2.63754  3.09380  3.72837  5.72307  4.35597     56 - -
          2.68618  4.42225  2.77519  2.73123  3.46354  2.40513  3.72494  3.29354  2.67741  2.69355  4.24690  2.90347  2.73739  3.18146  2.89801  2.37887  2.77519  2.98518  4.58477  3.61503
          0.01530  4.58359  5.30593  0.61958  0.77255  0.77150  0.62049
     27   2.73442  5.13364  3.01611  2.15600  4.43678  3.52026  2.59783  3.22857  2.25819  3.41970  4.18679  2.89900  3.91466  2.70465  2.94110  1.96045  2.62813  3.50181  5.59115  4.20952     57 - -
          2.68618  4.42225  2.77519  2.73123  3.46354  2.40513  3.72494  3.29354  2.67741  2.69355  4.24690  2.90347  2.73739  3.18146  2.89801  2.37887  2.77519  2.98518  4.58477  3.61503
          0.05323  4.58359  3.17910  0.61958  0.77255  0.63488  0.75503
     28   2.75892  4.20353  4.33298  3.05990  2.50773  3.88335  4.19489  1.92811  3.60361  1.55959  3.16408  3.90686  4.24777  3.80518  3.74751  2.84955  2.85872  2.41260  4.82162  3.63572     58 - -
          2.68618  4.42225  2.77519  2.73123  3.46354  2.40513  3.72494  3.29354  2.67741  2.69355  4.24690  2.90347  2.73739  3.18146  2.89801  2.37887  2.77519  2.98518  4.58477  3.61503
          0.01512  4.59530  5.31764  0.61958  0.77255  0.75491  0.63498
     29   2.78793  5.13828  3.09855  2.53766  4.44597  2.15112  3.74052  3.88579  1.96453  2.71640  4.19902  3.06467  3.96037  2.53155  2.54876  2.36351  3.01448  3.51090  5.58822  4.23303     59 - -
          2.68618  4.42225  2.77519  2.73123  3.46354  2.40513  3.72494  3.29354  2.67741  2.69355  4.24690  2.90347  2.73739  3.18146  2.89801  2.37887  2.77519  2.98518  4.58477  3.61503
          0.01512  4.59530  5.31764  0.61958  0.77255  0.64983  0.73843
     30   2.44299  4.45854  3.62663  3.05870  3.59536  3.09859  3.97663  2.61665  3.00816  1.92205  3.42124  3.46229  4.10202  2.25343  3.07593  2.85589  2.97377  2.31364  5.04171  3.80836     60 - -
          2.68618  4.42225  2.77519  2.73123  3.46354  2.40513  3.72494  3.29354  2.67741  2.69355  4.24690  2.90347  2.73739  3.18146  2.89801  2.37887  2.77519  2.98518  4.58477  3.61503
          0.01458  4.63089  5.35324  0.61958  0.77255  0.70142  0.68494
     31   2.66657  5.15389  3.04196  2.35143  4.46087  3.53750  3.22537  3.02775  1.73336  3.15690  4.20566  3.02275  3.50957  2.63291  2.71839  2.26538  2.97926  3.52409  5.60794  4.22661     61 - -
          2.68618  4.42225  2.77519  2.73123  3.46354  2.40513  3.72494  3.29354  2.67741  2.69355  4.24690  2.90347  2.73739  3.18146  2.89801  2.37887  2.77519  2.98518  4.58477  3.61503
          0.01458  4.63089  5.35324  0.61958  0.77255  0.70142  0.68494
     32   2.55809  4.24487  4.14765  3.56395  2.83070  3.84206  4.14259  2.49197  3.21031  1.59252  3.35370  3.79783  3.29747  3.68487  3.65570  3.12471  2.09533  2.34776  4.85769  3.66323     62 - -
          2.68618  4.42225  2.77519  2.73123  3.46354  2.40513  3.72494  3.29354  2.67741  2.69355  4.24690  2.90347  2.73739  3.18146  2.89801  2.37887  2.77519  2.98518  4.58477  3.61503
          0.01458  4.63089  5.35324  0.61958  0.77255  0.70142  0.68494
     33   2.24559  3.28491  3.24223  2.68251  3.99542  3.29068  3.43361  2.93270  2.66739  3.03586  3.87672  2.94794  3.99408  2.81386  2.22280  2.49410  2.74306  3.10516  5.32457  3.37833     63 - -
          2.68618  4.42225  2.77519  2.73123  3.46354  2.40513  3.72494  3.29354  2.67741  2.69355  4.24690  2.90347  2.73739  3.18146  2.89801  2.37887  2.77519  2.98518  4.58477  3.61503
          0.10999  4.63089  2.36010  0.61958  0.77255  0.70142  0.68494
     34   2.87567  4.32492  3.02205  3.75615  3.45673  4.02564  4.35348  1.58988  3.65219  1.85467  3.13809  3.99076  4.37888  3.88405  3.85485  3.31955  2.82520  1.77022  5.04185  3.84817     64 - -
          2.68618  4.42225  2.77519  2.73123  3.46354  2.40513  3.72494  3.29354  2.67741  2.69355  4.24690  2.90347  2.73739  3.18146  2.89801  2.37887  2.77519  2.98518  4.58477  3.61503
          0.01603  4.53693  5.25928  0.61958  0.77255  0.64914  0.73918
     35   2.72931  3.46757  3.84058  3.11343  3.45430  3.76149  3.93595  2.34605  3.19663  2.53765  3.44425  3.18122  3.21846  3.46967  3.48658  2.75101  2.13890  1.83745  4.93239  3.71992     65 - -
          2.68618  4.42225  2.77519  2.73123  3.46354  2.40513  3.72494  3.29354  2.67741  2.69355  4.24690  2.90347  2.73739  3.18146  2.89801  2.37887  2.77519  2.98518  4.58477  3.61503
          0.01498  4.60467  5.32701  0.61958  0.77255  0.74128  0.64722
     36   2.73961  5.20796  3.00196  2.24988  4.53874  2.60425  3.06286  4.01174  1.90118  3.01734  4.25332  2.80069  3.33329  2.80474  2.53147  2.62948  2.83359  3.59110  5.64749  4.24971     66 - -
          2.68618  4.42225  2.77519  2.73123  3.46354  2.40513  3.72494  3.29354  2.67741  2.69355  4.24690  2.90347  2.73739  3.18146  2.89801  2.37887  2.77519  2.98518  4.58477  3.61503
          0.01498  4.60467  5.32701  0.61958  0.77255  0.49118  0.94650
     37   2.77246  5.27144  2.64262  2.17873  4.61543  3.54349  2.71976  4.09684  1.86946  3.57371  3.40911  2.80767  3.93714  2.63397  2.27704  2.73602  3.00273  3.66174  5.70227  4.29733     67 - -
          2.68618  4.42225  2.77519  2.73123  3.46354  2.40513  3.72494  3.29354  2.67741  2.69355  4.24690  2.90347  2.73739  3.18146  2.89801  2.37887  2.77519  2.98518  4.58477  3.61503
          0.01370  4.69273  5.41508  0.61958  0.77255  0.59579  0.80101
     38   1.96069  3.38502  2.70784  3.32766  3.46904  3.80557  4.08294  2.42730  3.25328  2.04629  3.46154  3.65379  4.18024  3.52188  2.99402  2.94541  2.99640  2.37007  3.71116  3.74023     68 - -
          2.68618  4.42225  2.77519  2.73123  3.46354  2.40513  3.72494  3.29354  2.67741  2.69355  4.24690  2.90347  2.73739  3.18146  2.89801  2.37887  2.77519  2.98518  4.58477  3.61503
          0.06820  4.69273  2.86889  0.61958  0.77255  0.59579  0.80101
     39   2.42501  5.20672  2.54261  2.23315  3.79737  3.39599  2.58605  4.00241  2.46182  3.50304  4.25350  2.81462  3.91902  2.66059  2.95154  2.17548  2.52413  3.58605  5.65225  4.25353     69 - -
          2.68618  4.42225  2.77519  2.73123  3.46354  2.40513  3.72494  3.29354  2.67741  2.69355  4.24690  2.90347  2.73739  3.18146  2.89801  2.37887  2.77519  2.98518  4.58477  3.61503
          0.01447  4.63900  5.36135  0.61958  0.77255  0.68854  0.69778
     40   2.34386  5.19515  2.99953  1.79496  4.51352  3.52865  3.72950  3.97999  2.48056  3.07326  4.24789  2.28667  2.98949  2.67457  2.96838  2.56303  2.81054  3.57237  5.64824  4.25426     70 - -
          2.68618  4.42225  2.77519  2.73123  3.46354  2.40513  3.72494  3.29354  2.67741  2.69355  4.24690  2.90347  2.73739  3.18146  2.89801  2.37887  2.77519  2.98518  4.58477  3.61503
          0.01447  4.63900  5.36135  0.61958  0.77255  0.68854  0.69778
     41   2.75074  4.32382  3.91174  2.63379  3.43681  3.36654  4.07734  2.02001  3.26197  1.62580  3.43358  3.65793  4.17171  3.52973  3.53241  2.73958  2.98304  2.57758  4.92356  3.01161     71 - -
          2.68618  4.42225  2.77519  2.73123  3.46354  2.40513  3.72494  3.29354  2.67741  2.69355  4.24690  2.90347  2.73739  3.18146  2.89801  2.37887  2.77519  2.98518  4.58477  3.61503
          0.14667  4.63900  2.06548  0.61958  0.77255  0.68854  0.69778
     42   2.70159  5.15604  2.78278  2.07164  4.07368  3.26288  2.82638  3.94816  2.41820  3.12862  4.20298  2.77186  3.18445  2.23158  2.90692  2.53867  2.93288  3.19636  5.60268  4.20584     72 - -
          2.68618  4.42225  2.77519  2.73123  3.46354  2.40513  3.72494  3.29354  2.67741  2.69355  4.24690  2.90347  2.73739  3.18146  2.89801  2.37887  2.77519  2.98518  4.58477  3.61503
          0.01649  4.50882  5.23117  0.61958  0.77255  0.86741  0.54479
     43   2.47759  4.81641  3.02543  2.59659  3.55998  3.55050  3.39037  3.43617  2.48233  2.78131  3.23185  2.53399  3.93890  2.93000  2.13284  2.75872  2.93088  2.70832  5.33481  4.01912     73 - -
          2.68618  4.42225  2.77519  2.73123  3.46354  2.40513  3.72494  3.29354  2.67741  2.69355  4.24690  2.90347  2.73739  3.18146  2.89801  2.37887  2.77519  2.98518  4.58477  3.61503
          0.01649  4.50882  5.23117  0.61958  0.77255  0.53816  0.87664
     44   2.74328  5.17746  2.37677  2.31812  3.42981  3.35771  3.71951  3.55135  2.27022  3.46947  4.22655  2.55135  3.92127  2.66976  2.95535  1.96513  2.93347  3.24384  5.62907  4.23728     74 - -
          2.68618  4.42225  2.77519  2.73123  3.46354  2.40513  3.72494  3.29354  2.67741  2.69355  4.24690  2.90347  2.73739  3.18146  2.89801  2.37887  2.77519  2.98518  4.58477  3.61503
          0.01447  4.63900  5.36135  0.61958  0.77255  0.68854  0.69778
     45   2.50941  3.82828  3.20373  2.74462  3.44105  2.87809  3.42969  3.06085  2.71671  1.72686  3.64181  3.37673  4.07225  3.12021  3.28819  2.92555  2.97434  2.40767  5.11388  3.86440     75 - -
          2.68618  4.42225  2.77519  2.73123  3.46354  2.40513  3.72494  3.29354  2.67741  2.69355  4.24690  2.90347  2.73739  3.18146  2.89801  2.37887  2.77519  2.98518  4.58477  3.61503
          0.04924  4.63900  3.26017  0.61958  0.77255  0.68854  0.69778
     46   2.76988  5.25378  1.86211  2.07279  4.58266  3.37286  3.72807  4.06139  2.48439  3.08464  4.30243  2.98373  3.31212  2.52007  2.98022  2.29600  2.81189  3.63642  5.69554  4.28706     76 - -
          2.68618  4.42225  2.77519  2.73123  3.46354  2.40513  3.72494  3.29354  2.67741  2.69355  4.24690  2.90347  2.73739  3.18146  2.89801  2.37887  2.77519  2.98518  4.58477  3.61503
          0.04709  4.60473  3.32446  0.61958  0.77255  0.49124  0.94640
     47   2.75296  5.17790  2.37377  2.41785  4.48978  3.53964  3.72937  3.21212  1.76387  2.97275  3.72182  2.94098  3.46923  2.83793  2.44334  2.65246  2.98388  3.55062  5.63036  4.24190     77 - -
          2.68618  4.42225  2.77519  2.73123  3.46354  2.40513  3.72494  3.29354  2.67741  2.69355  4.24690  2.90347  2.73739  3.18146  2.89801  2.37887  2.77519  2.98518  4.58477  3.61503
          0.01411  4.66381  5.38615  0.61958  0.77255  0.64740  0.74108
     48   2.75186  3.51150  3.43588  2.56529  3.77642  2.62522  3.71584  2.34490  2.77649  2.38579  3.71043  3.11730  4.06044  2.99524  3.24632  2.15932  2.98352  2.79815  5.17691  3.91503     78 - -
          2.68618  4.42225  2.77519  2.73123  3.46354  2.40513  3.72494  3.29354  2.67741  2.69355  4.24690  2.90347  2.73739  3.18146  2.89801  2.37887  2.77519  2.98518  4.58477  3.61503
          0.03032  4.66381  3.89063  0.61958  0.77255  0.64740  0.74108
     49   2.50220  5.24276  2.68491  2.10906  4.58247  3.52021  3.10516  3.86691  2.25375  3.54567  4.28490  2.98973  2.84653  2.58631  2.59555  2.34354  2.65715  3.56603  5.67855  4.27094     79 - -
          2.68618  4.42225  2.77519  2.73123  3.46354  2.40513  3.72494  3.29354  2.67741  2.69355  4.24690  2.90347  2.73739  3.18146  2.89801  2.37887  2.77519  2.98518  4.58477  3.61503
          0.15416  4.64783  2.01531  0.61958  0.77255  0.67421  0.71245
     50   2.70201  5.14037  2.76981  2.05910  4.45646  3.20200  3.52047  3.92231  2.42337  3.21999  4.18890  2.89176  3.87941  2.56788  2.31035  2.29305  2.93318  3.08535  5.59053  3.33184     80 - -
          2.68618  4.42225  2.77519  2.73123  3.46354  2.40513  3.72494  3.29354  2.67741  2.69355  4.24690  2.90347  2.73739  3.18146  2.89801  2.37887  2.77519  2.98518  4.58477  3.61503
          0.01647  4.51014  5.23249  0.61958  0.77255  0.48301  0.95953
     51   2.51799  3.48247  2.57285  2.30841  4.49902  3.53595  3.72870  3.96364  2.47749  3.47715  4.23449  2.83820  3.08684  2.71881  2.79123  2.01739  2.41393  3.55875  5.63713  4.24571     81 - -
          2.68618  4.42225  2.77519  2.73123  3.46354  2.40513  3.72494  3.29354  2.67741  2.69355  4.24690  2.90347  2.73739  3.18146  2.89801  2.37887  2.77519  2.98518  4.58477  3.61503
          0.01411  4.66381  5.38615  0.61958  0.77255  0.55564  0.85262
     52   2.52127  4.35938  3.81395  3.30905  2.31216  2.31739  4.07674  2.28421  3.23706  2.42104  3.11749  2.83504  4.17621  3.26313  3.52406  2.92963  2.99616  2.62185  4.95694  3.36521     82 - -
          2.68618  4.42225  2.77519  2.73123  3.46354  2.40513  3.72494  3.29354  2.67741  2.69355  4.24690  2.90347  2.73739  3.18146  2.89801  2.37887  2.77519  2.98518  4.58477  3.61503
          0.01370  4.69273  5.41508  0.61958  0.77255  0.44493  1.02408
     53   2.42975  2.70790  4.59891  3.99357  2.61214  3.93863  4.26411  2.36101  3.81083  2.16743  2.87168  4.04992  4.30385  3.97030  3.87241  2.43057  2.54700  2.28964  4.80546  2.57814     83 - -
          2.68618  4.42225  2.77519  2.73123  3.46354  2.40513  3.72494  3.29354  2.67741  2.69355  4.24690  2.90347  2.73739  3.18146  2.89801  2.37887  2.77519  2.98518  4.58477  3.61503
          0.01307  4.73991  5.46226  0.61958  0.77255  0.50176  0.93004
     54   2.67503  4.29997  4.74293  4.14317  3.17205  4.09494  4.43016  1.80191  3.96623  1.30511  2.86840  4.20801  4.44410  4.11836  4.02786  2.80868  3.15020  2.14780  4.94651  3.77633     84 - -
          2.68618  4.42225  2.77519  2.73123  3.46354  2.40513  3.72494  3.29354  2.67741  2.69355  4.24690  2.90347  2.73739  3.18146  2.89801  2.37887  2.77519  2.98518  4.58477  3.61503
          0.01307  4.73991  5.46226  0.61958  0.77255  0.50176  0.93004
     55   3.23170  4.54494  5.16292  4.59014  3.13350  4.52058  4.88942  1.07241  4.42875  2.05258  3.48563  4.65306  4.82252  4.56546  4.48174  3.85749  3.46806  1.47538  5.31278  3.39104     85 - -
          2.68618  4.42225  2.77519  2.73123  3.46354  2.40513  3.72494  3.29354  2.67741  2.69355  4.24690  2.90347  2.73739  3.18146  2.89801  2.37887  2.77519  2.98518  4.58477  3.61503
          0.01307  4.73991  5.46226  0.61958  0.77255  0.50176  0.93004
     56   2.32393  4.53481  3.02298  3.08904  3.70595  3.74069  4.03867  3.04277  3.05263  1.60955  3.66515  3.49589  4.14280  3.35711  3.41414  2.69291  2.11579  2.49281  5.14640  3.90846     86 - -
          2.68618  4.42225  2.77519  2.73123  3.46354  2.40513  3.72494  3.29354  2.67741  2.69355  4.24690  2.90347  2.73739  3.18146  2.89801  2.37887  2.77519  2.98518  4.58477  3.61503
          0.01307  4.73991  5.46226  0.61958  0.77255  0.48809  0.95139
     57   2.78268  4.61005  2.67452  2.94581  3.09460  3.09718  3.95923  2.35933  2.91444  2.16885  3.27238  3.39184  4.10308  2.27263  3.30620  2.59656  3.01434  2.85995  5.17703  3.92218     87 - -
          2.68618  4.42225  2.77519  2.73123  3.46354  2.40513  3.72494  3.29354  2.67741  2.69355  4.24690  2.90347  2.73739  3.18146  2.89801  2.37887  2.77519  2.98518  4.58477  3.61503
          0.01302  4.74380  5.46615  0.61958  0.77255  0.49339  0.94302
     58   2.63107  5.16307  1.78809  2.52573  3.98165  2.81389  3.76909  3.47344  1.99338  3.44700  4.21794  3.06422  3.96752  2.88488  2.96366  2.63175  3.01292  3.52678  5.62703  3.43333     88 - -
          2.68618  4.42225  2.77519  2.73123  3.46354  2.40513  3.72494  3.29354  2.67741  2.69355  4.24690  2.90347  2.73739  3.18146  2.89801  2.37887  2.77519  2.98518  4.58477  3.61503
          0.01302  4.74380  5.46615  0.61958  0.77255  0.49339  0.94302
     59   2.46700  4.45765  3.74208  3.17256  3.04139  2.42634  4.04492  2.94511  2.74282  2.18127  2.46318  3.55508  4.16156  3.13714  3.45083  2.53469  2.80943  2.49967  5.04594  3.82029     89 - -
          2.68618  4.42225  2.77519  2.73123  3.46354  2.40513  3.72494  3.29354  2.67741  2.69355  4.24690  2.90347  2.73739  3.18146  2.89801  2.37887  2.77519  2.98518  4.58477  3.61503
          0.01302  4.74380  5.46615  0.61958  0.77255  0.48102  0.96273
     60   2.07112  5.16073  2.62888  2.33905  4.45527  3.14951  3.40893  3.20393  2.39925  3.44422  2.79087  2.76583  3.96737  2.88450  3.01001  2.26579  3.01156  3.52394  5.62494  4.24659     90 - -
          2.68618  4.42225  2.77519  2.73123  3.46354  2.40513  3.72494  3.29354  2.67741  2.69355  4.24690  2.90347  2.73739  3.18146  2.89801  2.37887  2.77519  2.98518  4.58477  3.61503
          0.06446  4.74730  2.92346  0.61958  0.77255  0.48576  0.95510
     61   2.10188  5.24224  2.83953  1.98452  4.57196  3.54123  2.78790  4.04779  2.47633  3.54094  4.28739  2.82614  3.93697  2.42630  2.96705  2.52629  2.53619  3.62470  5.68392  3.74082     91 - -
          2.68618  4.42225  2.77519  2.73123  3.46354  2.40513  3.72494  3.29354  2.67741  2.69355  4.24690  2.90347  2.73739  3.18146  2.89801  2.37887  2.77519  2.98518  4.58477  3.61503
          0.01365  4.69650  5.41884  0.61958  0.77255  0.58876  0.80971
     62   2.07286  4.19557  4.44438  3.84702  3.29196  3.90416  4.22140  2.05946  3.69075  1.73147  3.31087  3.96603  3.24546  3.87507  3.80015  3.20193  2.63727  2.31724  3.45557  3.10891     92 - -
          2.68618  4.42225  2.77519  2.73123  3.46354  2.40513  3.72494  3.29354  2.67741  2.69355  4.24690  2.90347  2.73739  3.18146  2.89801  2.37887  2.77519  2.98518  4.58477  3.61503
          0.01365  4.69650  5.41884  0.61958  0.77255  0.58876  0.80971
     63   2.89155  5.38556  1.30290  2.47202  4.71095  3.01487  3.37560  4.19405  2.61696  3.68493  4.44622  3.02910  3.12929  2.74504  2.87778  2.62830  3.13245  3.76878  5.83016  4.41046     93 - -
          2.68618  4.42225  2.77519  2.73123  3.46354  2.40513  3.72494  3.29354  2.67741  2.69355  4.24690  2.90347  2.73739  3.18146  2.89801  2.37887  2.77519  2.98518  4.58477  3.61503
          0.01365  4.69650  5.41884  0.61958  0.77255  0.58876  0.80971
     64   2.78260  5.20592  2.87388  2.50586  4.52324  3.56351  3.74776  3.98341  1.91495  3.20114  4.25664  2.12923  3.95625  2.85644  2.20203  2.61180  3.01231  2.73749  5.65269  4.26886     94 - -
          2.68618  4.42225  2.77519  2.73123  3.46354  2.40513  3.72494  3.29354  2.67741  2.69355  4.24690  2.90347  2.73739  3.18146  2.89801  2.37887  2.77519  2.98518  4.58477  3.61503
          0.01365  4.69650  5.41884  0.61958  0.77255  0.58876  0.80971
     65   2.78094  5.26575  2.50625  2.42517  4.60264  3.24678  3.73778  4.08015  1.57929  3.03129  4.31022  3.01894  3.94486  2.42573  2.81994  2.33219  3.01182  3.65234  5.70086  4.29852     95 - -
          2.68618  4.42225  2.77519  2.73123  3.46354  2.40513  3.72494  3.29354  2.67741  2.69355  4.24690  2.90347  2.73739  3.18146  2.89801  2.37887  2.77519  2.98518  4.58477  3.61503
          0.07216  4.69650  2.80519  0.61958  0.77255  0.58876  0.80971
     66   2.49190  4.67418  3.35447  2.79282  3.84852  2.39673  3.40188  3.19321  2.76927  2.33035  3.76506  3.26677  4.03047  2.70429  2.96280  2.77023  2.45244  2.60213  5.22513  3.23876     96 - -
          2.68618  4.42225  2.77519  2.73123  3.46354  2.40513  3.72494  3.29354  2.67741  2.69355  4.24690  2.90347  2.73739  3.18146  2.89801  2.37887  2.77519  2.98518  4.58477  3.61503
          0.06209  4.63880  2.98510  0.61958  0.77255  0.51517  0.90981
     67   2.32526  4.27087  4.24970  3.66564  3.38653  3.90845  4.21862  1.44813  2.95926  2.00573  3.20357  3.88302  4.27577  3.77391  3.73086  2.93108  3.03110  2.27232  4.91085  3.71777     97 - -
          2.68618  4.42225  2.77519  2.73123  3.46354  2.40513  3.72494  3.29354  2.67741  2.69355  4.24690  2.90347  2.73739  3.18146  2.89801  2.37887  2.77519  2.98518  4.58477  3.61503
          0.01427  4.65226  5.37461  0.61958  0.77255  0.66688  0.72012
     68   2.67180  5.04060  3.09331  2.45237  4.30333  3.56345  2.73143  3.73609  2.53954  3.06033  4.10472  2.53035  2.12755  2.76992  3.00971  2.76672  2.77454  3.38710  5.52404  3.07739     98 - -
          2.68618  4.42225  2.77519  2.73123  3.46354  2.40513  3.72494  3.29354  2.67741  2.69355  4.24690  2.90347  2.73739  3.18146  2.89801  2.37887  2.77519  2.98518  4.58477  3.61503
          0.01427  4.65226  5.37461  0.61958  0.77255  0.66688  0.72012
     69   2.47037  4.86823  3.19546  2.42130  4.08335  3.27257  3.81413  3.48720  2.63995  2.15792  3.94700  2.73475  3.99193  2.50302  3.09051  2.62859  2.98642  3.18752  5.38737  2.46307     99 - -
          2.68618  4.42225  2.77519  2.73123  3.46354  2.40513  3.72494  3.29354  2.67741  2.69355  4.24690  2.90347  2.73739  3.18146  2.89801  2.37887  2.77519  2.98518  4.58477  3.61503
          0.33525  4.65226  1.28990  0.61958  0.77255  0.66688  0.72012
     70   2.75829  4.20923  4.26960  3.68563  3.21860  3.88042  4.18124  2.13575  3.54419  1.96669  3.22402  3.87908  4.23766  3.76308  3.70959  3.17708  2.49476  2.16899  2.02994  3.60055    100 - -
          2.68618  4.42225  2.77519  2.73123  3.46354  2.40513  3.72494  3.29354  2.67741  2.69355  4.24690  2.90347  2.73739  3.18146  2.89801  2.37887  2.77519  2.98518  4.58477  3.61503
          0.09912  4.33664  2.50979  0.61958  0.77255  0.90164  0.52071
     71   2.79068  5.07093  2.95231  2.49539  4.26681  3.51154  3.70811  3.78753  2.32579  3.33521  4.14873  2.44970  3.93194  1.62343  2.81394  2.78737  3.01955  3.43919  5.47057  3.04303    101 - -
          2.68618  4.42225  2.77519  2.73123  3.46354  2.40513  3.72494  3.29354  2.67741  2.69355  4.24690  2.90347  2.73739  3.18146  2.89801  2.37887  2.77519  2.98518  4.58477  3.61503
          0.01988  4.32364  5.04598  0.61958  0.77255  0.88612  0.53146
     72   2.68962  5.09530  1.99469  2.38544  4.40415  3.46176  3.66380  3.86094  2.19149  3.38518  4.15238  2.94809  3.86302  2.77716  2.54212  2.55793  2.44904  3.02204  5.55367  4.16981    102 - -
          2.68618  4.42225  2.77519  2.73123  3.46354  2.40513  3.72494  3.29354  2.67741  2.69355  4.24690  2.90347  2.73739  3.18146  2.89801  2.37887  2.77519  2.98518  4.58477  3.61503
          0.01847  4.39681  5.11915  0.61958  0.77255  0.26598  1.45438
     73   2.53710  5.06755  2.76245  2.43434  3.38586  3.59267  3.28175  3.55739  2.37235  2.27113  4.13062  2.60729  3.98366  2.76131  2.85960  2.72739  2.56914  2.99443  5.55221  4.19647    103 - -
          2.68618  4.42225  2.77519  2.73123  3.46354  2.40513  3.72494  3.29354  2.67741  2.69355  4.24690  2.90347  2.73739  3.18146  2.89801  2.37887  2.77519  2.98518  4.58477  3.61503
          0.01297  4.74730  5.46965  0.61958  0.77255  0.48576  0.95510
     74   2.06926  4.26308  4.55979  3.96466  2.80258  4.00213  4.32848  1.87549  3.80626  1.55450  3.35584  3.23436  4.36328  3.98551  3.90806  3.30459  3.08443  2.19418  4.90117  3.71909    104 - -
          2.68618  4.42225  2.77519  2.73123  3.46354  2.40513  3.72494  3.29354  2.67741  2.69355  4.24690  2.90347  2.73739  3.18146  2.89801  2.37887  2.77519  2.98518  4.58477  3.61503
          0.01297  4.74730  5.46965  0.61958  0.77255  0.48576  0.95510
     75   2.58965  5.08443  3.12080  2.24424  4.35406  3.41454  3.78893  2.76728  2.35244  2.99862  4.14719  2.75763  3.34217  2.91825  3.03831  1.77984  2.87788  3.43406  5.56658  4.20725    105 - -
          2.68618  4.42225  2.77519  2.73123  3.46354  2.40513  3.72494  3.29354  2.67741  2.69355  4.24690  2.90347  2.73739  3.18146  2.89801  2.37887  2.77519  2.98518  4.58477  3.61503
          0.01297  4.74730  5.46965  0.61958  0.77255  0.48576  0.95510
     76   2.49509  3.98587  2.46341  2.20413  4.60783  3.56966  3.75604  4.08210  2.20954  3.57109  4.31843  3.04242  3.96461  2.73214  1.66960  2.76639  3.02889  3.65858  5.70938  4.31097    106 - -
          2.68618  4.42225  2.77519  2.73123  3.46354  2.40513  3.72494  3.29354  2.67741  2.69355  4.24690  2.90347  2.73739  3.18146  2.89801  2.37887  2.77519  2.98518  4.58477  3.61503
          0.01297  4.74730  5.46965  0.61958  0.77255  0.48576  0.95510
     77   2.30319  4.95442  3.20505  2.51079  4.18490  3.30944  3.82622  3.08177  2.20108  2.00806  4.02764  2.92549  4.01134  2.71881  2.64790  2.82772  3.01575  3.28195  5.46180  3.48641    107 - -
          2.68618  4.42225  2.77519  2.73123  3.46354  2.40513  3.72494  3.29354  2.67741  2.69355  4.24690  2.90347  2.73739  3.18146  2.89801  2.37887  2.77519  2.98518  4.58477  3.61503
          0.01305  4.74154  5.46388  0.61958  0.77255  0.48576  0.95510
     78   2.42536  4.65638  3.45121  2.88841  3.42781  3.70189  3.28769  2.57295  2.56994  2.60436  3.75061  2.60149  3.79591  2.75733  3.26701  2.73248  2.72587  2.24667  5.21608  3.50758    108 - -
          2.68618  4.42225  2.77519  2.73123  3.46354  2.40513  3.72494  3.29354  2.67741  2.69355  4.24690  2.90347  2.73739  3.18146  2.89801  2.37887  2.77519  2.98518  4.58477  3.61503
          0.01305  4.74154  5.46388  0.61958  0.77255  0.48576  0.95510
     79   2.77718  4.15161  3.00857  2.52649  4.44746  2.94352  3.76666  3.89848  2.29738  2.99340  4.20876  2.29364  3.10153  2.79347  2.82322  2.13012  2.71965  3.51662  5.61900  3.35525    109 - -
          2.68618  4.42225  2.77519  2.73123  3.46354  2.40513  3.72494  3.29354  2.67741  2.69355  4.24690  2.90347  2.73739  3.18146  2.89801  2.37887  2.77519  2.98518  4.58477  3.61503
          0.01305  4.74154  5.46388  0.61958  0.77255  0.48576  0.95510
     80   2.63767  3.65395  2.78598  2.50372  4.51621  3.26426  2.50732  3.56980  2.01110  3.49533  3.73369  2.38762  3.95681  2.57408  2.99015  2.75605  2.72167  3.57704  5.65745  4.26762    110 - -
          2.68618  4.42225  2.77519  2.73123  3.46354  2.40513  3.72494  3.29354  2.67741  2.69355  4.24690  2.90347  2.73739  3.18146  2.89801  2.37887  2.77519  2.98518  4.58477  3.61503
          0.03980  4.74154  3.49691  0.61958  0.77255  0.48576  0.95510
     81   2.38975  3.85861  3.29519  3.80248  2.45183  3.90625  4.22049  1.90251  3.65724  2.40855  3.33373  3.94672  4.27360  3.85164  3.78660  3.20108  2.44098  2.03550  4.83476  2.76772    111 - -
          2.68618  4.42225  2.77519  2.73123  3.46354  2.40513  3.72494  3.29354  2.67741  2.69355  4.24690  2.90347  2.73739  3.18146  2.89801  2.37887  2.77519  2.98518  4.58477  3.61503
          0.01340  4.71514  5.43749  0.61958  0.77255  0.45274  1.01028
     82   2.88744  5.28504  3.16884  2.61020  4.64279  3.64355  3.80581  4.09040  1.87404  3.58471  4.35548  2.89858  1.86122  2.91635  2.18392  2.51661  2.88690  3.68975  5.71877  4.36332    112 - -
          2.68618  4.42225  2.77519  2.73123  3.46354  2.40513  3.72494  3.29354  2.67741  2.69355  4.24690  2.90347  2.73739  3.18146  2.89801  2.37887  2.77519  2.98518  4.58477  3.61503
          0.01305  4.74154  5.46388  0.61958  0.77255  0.48576  0.95510
     83   2.79156  4.38728  4.00913  2.92497  3.51648  3.88482  4.17007  2.43964  2.87150  2.12292  3.50093  3.74917  4.25663  3.61927  3.61488  3.15540  2.40625  1.41887  5.01468  3.80637    113 - -
          2.68618  4.42225  2.77519  2.73123  3.46354  2.40513  3.72494  3.29354  2.67741  2.69355  4.24690  2.90347  2.73739  3.18146  2.89801  2.37887  2.77519  2.98518  4.58477  3.61503
          0.01305  4.74154  5.46388  0.61958  0.77255  0.48576  0.95510
     84   1.46438  4.44145  4.84009  4.25944  3.08502  4.29032  4.65492  2.05606  4.11236  1.83677  3.45756  4.37622  4.62569  4.28640  4.21488  3.60875  3.30969  1.64724  5.18351  4.00895    114 - -
          2.68618  4.42225  2.77519  2.73123  3.46354  2.40513  3.72494  3.29354  2.67741  2.69355  4.24690  2.90347  2.73739  3.18146  2.89801  2.37887  2.77519  2.98518  4.58477  3.61503
          0.01305  4.74154  5.46388  0.61958  0.77255  0.48576  0.95510
     85   2.59488  4.35900  4.60403  4.00860  2.60482  4.08998  4.40194  2.46783  3.10008  1.08529  2.74517  4.14499  4.43368  4.02621  3.96275  3.39151  3.17394  2.52562  4.95806  3.79344    115 - -
          2.68618  4.42225  2.77519  2.73123  3.46354  2.40513  3.72494  3.29354  2.67741  2.69355  4.24690  2.90347  2.73739  3.18146  2.89801  2.37887  2.77519  2.98518  4.58477  3.61503
          0.01305  4.74154  5.46388  0.61958  0.77255  0.48576  0.95510
     86   3.08591  4.45496  4.82405  4.26461  2.01237  4.20270  3.78525  2.83759  4.07925  1.33273  3.49603  4.25015  4.54820  4.18866  4.12009  3.51650  3.31514  2.10513  4.57614  2.07709    116 - -
          2.68618  4.42225  2.77519  2.73123  3.46354  2.40513  3.72494  3.29354  2.67741  2.69355  4.24690  2.90347  2.73739  3.18146  2.89801  2.37887  2.77519  2.98518  4.58477  3.61503
          0.01305  4.74154  5.46388  0.61958  0.77255  0.48576  0.95510
     87   2.92345  5.26817  3.05829  2.60829  4.53447  3.63917  3.11309  4.02490  2.58784  3.55746  4.35238  1.36902  4.06714  2.09848  3.02201  2.90867  3.15876  3.03227  5.70570  4.32922    117 - -
          2.68618  4.42225  2.77519  2.73123  3.46354  2.40513  3.72494  3.29354  2.67741  2.69355  4.24690  2.90347  2.73739  3.18146  2.89801  2.37887  2.77519  2.98518  4.58477  3.61503
          0.01305  4.74154  5.46388  0.61958  0.77255  0.48576  0.95510
     88   2.26751  4.22203  4.64098  4.03880  2.80829  3.99058  4.32122  2.18385  3.85973  1.96613  3.33222  4.10032  4.35215  4.02093  3.92491  3.29704  2.29727  1.59062  4.86009  3.30166    118 - -
          2.68618  4.42225  2.77519  2.73123  3.46354  2.40513  3.72494  3.29354  2.67741  2.69355  4.24690  2.90347  2.73739  3.18146  2.89801  2.37887  2.77519  2.98518  4.58477  3.61503
          0.01305  4.74154  5.46388  0.61958  0.77255  0.48576  0.95510
     89   2.79516  5.21859  3.06126  1.83040  4.53230  3.57409  3.21720  3.99362  2.50625  3.50864  4.26988  3.05604  2.07980  2.56420  2.77919  2.77361  2.70484  3.08269  5.66916  4.28241    119 - -
          2.68618  4.42225  2.77519  2.73123  3.46354  2.40513  3.72494  3.29354  2.67741  2.69355  4.24690  2.90347  2.73739  3.18146  2.89801  2.37887  2.77519  2.98518  4.58477  3.61503
          0.01305  4.74154  5.46388  0.61958  0.77255  0.48576  0.95510
     90   2.78194  5.26857  2.06748  2.30292  4.60442  3.55666  3.74503  4.08310  2.09116  3.28639  4.31211  2.89277  3.23701  2.84489  2.16992  2.74845  2.83265  3.07244  5.70612  4.30190    120 - -
          2.68618  4.42225  2.77519  2.73123  3.46354  2.40513  3.72494  3.29354  2.67741  2.69355  4.24690  2.90347  2.73739  3.18146  2.89801  2.37887  2.77519  2.98518  4.58477  3.61503
          0.01305  4.74154  5.46388  0.61958  0.77255  0.48576  0.95510
     91   2.63519  5.27300  2.05951  2.09980  4.60996  3.43348  3.59324  4.09065  2.37067  3.57480  3.51398  2.47557  3.94875  2.44304  2.97505  2.50127  3.01184  3.07608  5.71033  4.30362    121 - -
          2.68618  4.42225  2.77519  2.73123  3.46354  2.40513  3.72494  3.29354  2.67741  2.69355  4.24690  2.90347  2.73739  3.18146  2.89801  2.37887  2.77519  2.98518  4.58477  3.61503
          0.01305  4.74154  5.46388  0.61958  0.77255  0.48576  0.95510
     92   2.62810  5.12722  2.61468  2.53970  4.41135  3.08108  3.77414  3.48830  2.53911  3.40637  4.18505  2.46688  3.97065  2.53168  3.01896  2.15569  2.74230  2.99094  5.59887  2.73926    122 - -
          2.68618  4.42225  2.77519  2.73123  3.46354  2.40513  3.72494  3.29354  2.67741  2.69355  4.24690  2.90347  2.73739  3.18146  2.89801  2.37887  2.77519  2.98518  4.58477  3.61503
          0.01305  4.74154  5.46388  0.61958  0.77255  0.48576  0.95510
     93   2.55266  4.67074  2.34215  2.87840  3.83632  3.70010  3.09694  2.64837  2.85420  1.98038  3.76417  3.34167  2.76464  3.17997  3.26232  2.92762  3.01597  2.60070  5.23011  3.96318    123 - -
          2.68618  4.42225  2.77519  2.73123  3.46354  2.40513  3.72494  3.29354  2.67741  2.69355  4.24690  2.90347  2.73739  3.18146  2.89801  2.37887  2.77519  2.98518  4.58477  3.61503
          0.01305  4.74154  5.46388  0.61958  0.77255  0.48576  0.95510
     94   2.21826  3.61444  2.34913  2.56933  3.32672  3.61800  3.82430  3.58560  2.48854  3.19966  4.01916  3.15806  4.00739  2.98228  2.29572  2.82311  2.87328  3.27206  5.45485  2.68882    124 - -
          2.68618  4.42225  2.77519  2.73123  3.46354  2.40513  3.72494  3.29354  2.67741  2.69355  4.24690  2.90347  2.73739  3.18146  2.89801  2.37887  2.77519  2.98518  4.58477  3.61503
          0.01305  4.74154  5.46388  0.61958  0.77255  0.48576  0.95510
     95   2.78743  5.26251  2.86088  2.28227  4.59647  3.56372  3.74822  4.07117  2.10800  3.10112  4.30701  3.03655  2.97600  2.15012  2.11332  2.75590  3.01770  3.00978  5.69975  4.30070    125 - -
          2.68618  4.42225  2.77519  2.73123  3.46354  2.40513  3.72494  3.29354  2.67741  2.69355  4.24690  2.90347  2.73739  3.18146  2.89801  2.37887  2.77519  2.98518  4.58477  3.61503
          0.14457  4.74154  2.07239  0.61958  0.77255  0.48576  0.95510
     96   2.77552  5.26487  2.22728  1.62984  4.59608  3.51700  3.72972  3.51971  2.07645  3.23672  4.31194  2.65055  3.92802  2.83376  2.97389  2.73765  3.00915  3.64830  5.70280  4.29404    126 - -
          2.68556  4.42259  2.77553  2.73157  3.46388  2.40546  3.72528  3.29388  2.67748  2.69233  4.24441  2.90316  2.73773  3.18156  2.89834  2.37855  2.77553  2.98545  4.58511  3.61537
          1.25991  0.88307  1.19465  1.05157  0.42985  0.58412  0.81553
     97   2.71813  4.39394  3.66882  3.10219  3.50606  3.68953  3.94873  2.80318  2.89646  1.51071  3.47813  3.03385  4.07788  3.29633  2.68170  2.96728  2.95463  2.25345  4.98035  3.75181    130 - -
          2.68618  4.42225  2.77519  2.73123  3.46354  2.40513  3.72494  3.29354  2.67741  2.69355  4.24690  2.90347  2.73739  3.18146  2.89801  2.37887  2.77519  2.98518  4.58477  3.61503
          0.01990  4.32296  5.04530  0.61958  0.77255  0.38673  1.13716
     98   2.51293  4.26764  4.37266  3.78854  3.37781  3.95373  4.27614  1.64013  3.65325  1.66819  3.37198  3.12205  4.31859  3.64546  3.81060  3.24991  3.05726  1.98759  4.91905  3.73055    131 - -
          2.68618  4.42225  2.77519  2.73123  3.46354  2.40513  3.72494  3.29354  2.67741  2.69355  4.24690  2.90347  2.73739  3.18146  2.89801  2.37887  2.77519  2.98518  4.58477  3.61503
          0.33303  4.65785  1.29549  0.61958  0.77255  0.64688  0.74166
     99   2.78840  4.47461  3.67428  1.94947  2.75298  3.77921  4.02125  2.75272  3.06136  1.76988  2.78620  3.52054  4.14113  3.35946  3.40166  3.03397  3.01845  2.63043  5.00751  3.77327    132 - -
          2.68618  4.42225  2.77519  2.73123  3.46354  2.40513  3.72494  3.29354  2.67741  2.69355  4.24690  2.90347  2.73739  3.18146  2.89801  2.37887  2.77519  2.98518  4.58477  3.61503
          0.01947  4.34429  5.06664  0.61958  0.77255  1.02452  0.44468
    100   2.66972  4.89104  3.04797  2.49657  4.15056  3.48457  3.68843  3.56940  2.24993  3.16110  2.94318  2.19027  3.87968  2.83320  2.75955  2.34693  2.50342  3.23740  5.39122  4.05561    133 - -
          2.68618  4.42225  2.77519  2.73123  3.46354  2.40513  3.72494  3.29354  2.67741  2.69355  4.24690  2.90347  2.73739  3.18146  2.89801  2.37887  2.77519  2.98518  4.58477  3.61503
          0.01947  4.34429  5.06664  0.61958  0.77255  1.02452  0.44468
    101   2.66914  3.27781  3.86080  3.28578  3.23448  3.71634  3.22107  2.69583  3.18921  2.42457  3.34087  3.58368  4.08886  2.87129  3.44825  2.98691  2.90070  2.19435  2.38469  2.87616    134 - -
          2.68618  4.42225  2.77519  2.73123  3.46354  2.40513  3.72494  3.29354  2.67741  2.69355  4.24690  2.90347  2.73739  3.18146  2.89801  2.37887  2.77519  2.98518  4.58477  3.61503
          0.01947  4.34429  5.06664  0.61958  0.77255  1.02452  0.44468
    102   2.27916  4.55734  3.36925  2.95964  3.78624  3.45788  4.00075  3.32492  2.94748  3.00711  3.91415  3.34409  1.41858  3.29668  3.30626  2.81880  2.99319  3.03217  5.22577  2.87941    135 - -
          2.68618  4.42225  2.77519  2.73123  3.46354  2.40513  3.72494  3.29354  2.67741  2.69355  4.24690  2.90347  2.73739  3.18146  2.89801  2.37887  2.77519  2.98518  4.58477  3.61503
          0.01947  4.34429  5.06664  0.61958  0.77255  0.25425  1.49385
    103   2.78356  5.03205  3.15341  2.59673  3.13663  2.24486  2.47309  3.70980  2.36780  3.29618  4.09880  2.89525  3.99345  2.29554  3.05171  2.69195  3.01456  3.37239  3.95102  4.08115    136 - -
          2.68576  4.42263  2.77499  2.73161  3.46334  2.40531  3.72345  3.29301  2.67779  2.69328  4.24728  2.90385  2.73751  3.18120  2.89839  2.37888  2.77543  2.98504  4.58515  3.61473
          0.16294  1.92331  5.46388  1.93514  0.15596  0.48576  0.95510
    104   2.82218  4.48318  5.04111  4.47334  3.23851  4.44610  4.85791  1.08844  4.32611  2.23222  3.59167  4.56251  4.77193  4.50713  4.41614  3.77989  2.56663  1.57937  5.36005  4.17330    150 - -
          2.68618  4.42225  2.77519  2.73123  3.46354  2.40513  3.72494  3.29354  2.67741  2.69355  4.24690  2.90347  2.73739  3.18146  2.89801  2.37887  2.77519  2.98518  4.58477  3.61503
          0.01305  4.74154  5.46388  0.61958  0.77255  0.48576  0.95510
    105   2.30653  4.12410  3.12880  2.57113  4.37434  3.58951  3.79060  3.81055  2.30137  3.37404  4.16205  2.08436  3.98380  2.91831  2.03939  2.60213  2.82691  2.99206  5.57790  4.21907    151 - -
          2.68618  4.42225  2.77519  2.73123  3.46354  2.40513  3.72494  3.29354  2.67741  2.69355  4.24690  2.90347  2.73739  3.18146  2.89801  2.37887  2.77519  2.98518  4.58477  3.61503
          0.01305  4.74154  5.46388  0.61958  0.77255  0.48576  0.95510
    106   2.30190  4.75795  4.20366  4.16734  5.31773  0.41432  5.24365  4.79075  4.41115  4.50395  5.33036  4.11201  4.33128  4.60526  4.59615  3.04061  3.40688  4.03921  6.59122  5.51219    152 - -
          2.68618  4.42225  2.77519  2.73123  3.46354  2.40513  3.72494  3.29354  2.67741  2.69355  4.24690  2.90347  2.73739  3.18146  2.89801  2.37887  2.77519  2.98518  4.58477  3.61503
          0.01305  4.74154  5.46388  0.61958  0.77255  0.48576  0.95510
    107   3.63742  4.84002  5.70287  5.21194  4.00001  5.21475  5.84378  1.40282  5.13568  1.68276  3.74580  5.36587  5.40825  5.31198  5.25407  4.63263  3.88806  0.89104  6.10657  4.94884    153 - -
          2.68618  4.42225  2.77519  2.73123  3.46354  2.40513  3.72494  3.29354  2.67741  2.69355  4.24690  2.90347  2.73739  3.18146  2.89801  2.37887  2.77519  2.98518  4.58477  3.61503
          0.01305  4.74154  5.46388  0.61958  0.77255  0.48576  0.95510
    108   3.87289  5.11085  5.69093  5.14811  0.99697  5.15562  5.16919  2.06978  4.99420  1.29374  3.25551  5.23175  5.27146  4.91138  4.96162  4.52852  4.08285  2.79594  5.26900  3.96172    154 - -
          2.68618  4.42225  2.77519  2.73123  3.46354  2.40513  3.72494  3.29354  2.67741  2.69355  4.24690  2.90347  2.73739  3.18146  2.89801  2.37887  2.77519  2.98518  4.58477  3.61503
          0.01305  4.74154  5.46388  0.61958  0.77255  0.48576  0.95510
    109   2.85597  5.20531  4.96527  4.58161  1.57152  4.72634  2.78344  3.76532  4.44212  3.22455  4.36094  4.44136  5.04949  4.47117  4.52183  4.06237  4.11786  3.61821  4.13083  0.82775    155 - -
          2.68618  4.42225  2.77519  2.73123  3.46354  2.40513  3.72494  3.29354  2.67741  2.69355  4.24690  2.90347  2.73739  3.18146  2.89801  2.37887  2.77519  2.98518  4.58477  3.61503
          0.01305  4.74154  5.46388  0.61958  0.77255  0.48576  0.95510
    110   2.05669  5.12326  3.09870  2.22517  4.40623  3.28892  3.77447  3.13431  2.32000  3.20696  4.18121  3.07693  3.30143  2.89599  2.40543  2.49973  2.56398  3.29233  5.59534  4.22581    156 - -
          2.68618  4.42225  2.77519  2.73123  3.46354  2.40513  3.72494  3.29354  2.67741  2.69355  4.24690  2.90347  2.73739  3.18146  2.89801  2.37887  2.77519  2.98518  4.58477  3.61503
          0.01305  4.74154  5.46388  0.61958  0.77255  0.48576  0.95510
    111   2.54100  5.26109  2.12372  2.26304  4.59416  3.55505  3.74467  4.07195  2.29120  3.56123  3.57265  2.38056  3.94917  2.69121  2.97576  2.40431  2.60807  3.64529  5.70089  3.46235    157 - -
          2.68618  4.42225  2.77519  2.73123  3.46354  2.40513  3.72494  3.29354  2.67741  2.69355  4.24690  2.90347  2.73739  3.18146  2.89801  2.37887  2.77519  2.98518  4.58477  3.61503
          0.01305  4.74154  5.46388  0.61958  0.77255  0.48576  0.95510
    112   2.29594  5.37662  2.04519  1.92370  4.70808  3.56967  3.81697  4.19314  2.59117  3.67779  4.43030  3.03722  4.00340  2.10930  3.09470  2.82706  2.27946  3.76164  5.81694  4.39773    158 - -
          2.68618  4.42225  2.77519  2.73123  3.46354  2.40513  3.72494  3.29354  2.67741  2.69355  4.24690  2.90347  2.73739  3.18146  2.89801  2.37887  2.77519  2.98518  4.58477  3.61503
          0.01305  4.74154  5.46388  0.61958  0.77255  0.48576  0.95510
    113   2.65198  5.29768  2.17084  2.42171  4.63714  3.38308  3.35537  4.12066  2.49713  3.60068  4.34153  2.32218  2.91005  2.85414  2.25815  2.30686  3.02825  3.68566  5.73332  4.32297    159 - -
          2.68618  4.42225  2.77519  2.73123  3.46354  2.40513  3.72494  3.29354  2.67741  2.69355  4.24690  2.90347  2.73739  3.18146  2.89801  2.37887  2.77519  2.98518  4.58477  3.61503
          0.01305  4.74154  5.46388  0.61958  0.77255  0.48576  0.95510
    114   2.63638  4.61521  3.51775  2.53901  3.76980  3.72586  3.96123  3.13884  2.90430  1.64676  2.49820  3.39737  4.10806  2.69736  2.92559  2.76742  3.02075  2.76722  5.18086  3.92763    160 - -
          2.68618  4.42225  2.77519  2.73123  3.46354  2.40513  3.72494  3.29354  2.67741  2.69355  4.24690  2.90347  2.73739  3.18146  2.89801  2.37887  2.77519  2.98518  4.58477  3.61503
          0.01305  4.74154  5.46388  0.61958  0.77255  0.48576  0.95510
    115   2.78926  5.61805  1.56455  1.41630  4.93717  3.59342  3.94732  4.44249  2.68266  3.91312  4.68510  2.58809  4.09912  2.99119  3.33603  2.97717  2.80616  3.99830  6.04990  4.59203    161 - -
          2.68618  4.42225  2.77519  2.73123  3.46354  2.40513  3.72494  3.29354  2.67741  2.69355  4.24690  2.90347  2.73739  3.18146  2.89801  2.37887  2.77519  2.98518  4.58477  3.61503
          0.01305  4.74154  5.46388  0.61958  0.77255  0.48576  0.95510
    116   2.62925  4.51334  2.90958  2.65536  3.90014  3.68026  3.01662  2.82567  2.79741  1.89803  3.81362  3.29662  4.06543  3.12996  2.35775  2.80403  3.01247  2.52889  5.27272  3.99465    162 - -
          2.68618  4.42225  2.77519  2.73123  3.46354  2.40513  3.72494  3.29354  2.67741  2.69355  4.24690  2.90347  2.73739  3.18146  2.89801  2.37887  2.77519  2.98518  4.58477  3.61503
          0.01305  4.74154  5.46388  0.61958  0.77255  0.48576  0.95510
    117   3.39498  4.69347  5.36173  4.77261  2.46302  4.67988  5.03248  1.65552  4.60117  1.55282  2.08701  4.83675  4.92721  4.65403  4.60445  4.02150  3.62136  1.56975  5.35094  4.25384    163 - -
          2.68618  4.42225  2.77519  2.73123  3.46354  2.40513  3.72494  3.29354  2.67741  2.69355  4.24690  2.90347  2.73739  3.18146  2.89801  2.37887  2.77519  2.98518  4.58477  3.61503
          0.01305  4.74154  5.46388  0.61958  0.77255  0.48576  0.95510
    118   2.78795  3.36715  4.45498  3.85807  2.82423  3.16200  4.23859  2.54426  3.07916  1.79014  3.17021  3.98050  4.28835  3.88920  3.81557  2.61293  3.02018  1.65722  4.83307  3.64893    164 - -
          2.68618  4.42225  2.77519  2.73123  3.46354  2.40513  3.72494  3.29354  2.67741  2.69355  4.24690  2.90347  2.73739  3.18146  2.89801  2.37887  2.77519  2.98518  4.58477  3.61503
          0.01305  4.74154  5.46388  0.61958  0.77255  0.48576  0.95510
    119   2.63857  5.25437  3.04741  2.13751  4.58493  3.56292  3.74950  4.05818  1.91979  3.55190  4.29985  2.71833  3.95625  2.85168  2.44276  2.41988  2.16328  3.63740  5.69451  3.63891    165 - -
          2.68618  4.42225  2.77519  2.73123  3.46354  2.40513  3.72494  3.29354  2.67741  2.69355  4.24690  2.90347  2.73739  3.18146  2.89801  2.37887  2.77519  2.98518  4.58477  3.61503
          0.01305  4.74154  5.46388  0.61958  0.77255  0.48576  0.95510
    120   1.99292  4.58074  4.34777  4.15976  5.00498  0.59125  5.07940  4.32130  4.20367  4.11560  4.95168  4.02406  4.20883  4.42512  4.40257  2.87597  3.21410  3.07407  6.38243  5.24112    166 - -
          2.68618  4.42225  2.77519  2.73123  3.46354  2.40513  3.72494  3.29354  2.67741  2.69355  4.24690  2.90347  2.73739  3.18146  2.89801  2.37887  2.77519  2.98518  4.58477  3.61503
          0.01305  4.74154  5.46388  0.61958  0.77255  0.48576  0.95510
    121   3.75743  4.98782  5.72723  5.16497  3.54808  5.16938  5.55336  1.64648  5.03731  0.83142  2.76239  5.32021  5.29203  5.01549  5.03798  4.55049  3.97904  1.83474  5.68698  4.66931    167 - -
          2.68618  4.42225  2.77519  2.73123  3.46354  2.40513  3.72494  3.29354  2.67741  2.69355  4.24690  2.90347  2.73739  3.18146  2.89801  2.37887  2.77519  2.98518  4.58477  3.61503
          0.01305  4.74154  5.46388  0.61958  0.77255  0.48576  0.95510
    122   2.53773  5.27595  3.10739  2.54116  4.61454  3.60149  3.15267  4.07695  1.99525  3.56674  4.32304  2.87089  3.99065  2.02519  2.00379  2.80139  2.94380  3.07797  5.70186  4.32262    168 - -
          2.68618  4.42225  2.77519  2.73123  3.46354  2.40513  3.72494  3.29354  2.67741  2.69355  4.24690  2.90347  2.73739  3.18146  2.89801  2.37887  2.77519  2.98518  4.58477  3.61503
          0.01305  4.74154  5.46388  0.61958  0.77255  0.48576  0.95510
    123   2.54374  4.54780  3.05292  2.28570  4.54389  2.72432  3.75151  4.01163  1.75562  3.51844  4.27215  2.77475  3.95483  2.55306  2.81542  2.64794  2.74746  2.87768  5.67254  4.27842    169 - -
          2.68618  4.42225  2.77519  2.73123  3.46354  2.40513  3.72494  3.29354  2.67741  2.69355  4.24690  2.90347  2.73739  3.18146  2.89801  2.37887  2.77519  2.98518  4.58477  3.61503
          0.01305  4.74154  5.46388  0.61958  0.77255  0.48576  0.95510
    124   3.57028  4.81422  5.57198  5.02758  3.70815  4.99977  5.45637  1.13708  4.90405  1.75833  2.03188  5.14813  5.20446  4.99226  4.95448  4.37564  3.80647  1.54521  5.72751  4.62675    170 - -
          2.68618  4.42225  2.77519  2.73123  3.46354  2.40513  3.72494  3.29354  2.67741  2.69355  4.24690  2.90347  2.73739  3.18146  2.89801  2.37887  2.77519  2.98518  4.58477  3.61503
          0.01305  4.74154  5.46388  0.61958  0.77255  0.48576  0.95510
    125   2.79783  4.32840  4.08168  3.50417  3.44027  3.86809  4.16140  2.37725  3.40374  1.59840  3.43976  3.36288  4.24158  2.99598  3.63998  2.42659  3.03087  1.85013  4.93958  3.73867    171 - -
          2.68618  4.42225  2.77519  2.73123  3.46354  2.40513  3.72494  3.29354  2.67741  2.69355  4.24690  2.90347  2.73739  3.18146  2.89801  2.37887  2.77519  2.98518  4.58477  3.61503
          0.01305  4.74154  5.46388  0.61958  0.77255  0.48576  0.95510
    126   1.92793  5.26560  2.61802  2.15370  4.59967  3.55879  3.74739  4.07672  2.27367  3.26901  4.30983  3.03080  3.95322  2.67073  2.20358  2.75172  2.61538  3.65045  5.70396  4.30140    172 - -
          2.68618  4.42225  2.77519  2.73123  3.46354  2.40513  3.72494  3.29354  2.67741  2.69355  4.24690  2.90347  2.73739  3.18146  2.89801  2.37887  2.77519  2.98518  4.58477  3.61503
          0.01305  4.74154  5.46388  0.61958  0.77255  0.48576  0.95510
    127   3.43840  6.04424  2.09316  2.07156  5.39543  0.81461  4.25747  4.94343  3.35064  4.41888  5.28739  2.96101  4.29936  3.43349  3.99475  3.30648  3.75160  4.48054  6.57810  5.02819    173 - -
          2.68618  4.42225  2.77519  2.73123  3.46354  2.40513  3.72494  3.29354  2.67741  2.69355  4.24690  2.90347  2.73739  3.18146  2.89801  2.37887  2.77519  2.98518  4.58477  3.61503
          0.01305  4.74154  5.46388  0.61958  0.77255  0.48576  0.95510
    128   2.93745  5.44020  2.92181  1.17723  4.78071  3.08624  3.84646  4.26110  2.43796  3.73393  4.49403  2.63147  4.04503  2.45510  2.82053  2.88656  3.17289  3.83088  5.86060  4.45208    174 - -
          2.68618  4.42225  2.77519  2.73123  3.46354  2.40513  3.72494  3.29354  2.67741  2.69355  4.24690  2.90347  2.73739  3.18146  2.89801  2.37887  2.77519  2.98518  4.58477  3.61503
          0.01305  4.74154  5.46388  0.61958  0.77255  0.48576  0.95510
    129   2.78585  2.62611  3.43219  3.62257  3.37869  3.88149  4.18136  2.44529  2.91865  1.56822  2.90323  3.84636  4.25157  3.73557  3.70270  2.92034  2.81526  2.39599  4.88421  3.31295    175 - -
          2.68618  4.42225  2.77519  2.73123  3.46354  2.40513  3.72494  3.29354  2.67741  2.69355  4.24690  2.90347  2.73739  3.18146  2.89801  2.37887  2.77519  2.98518  4.58477  3.61503
          0.01305  4.74154  5.46388  0.61958  0.77255  0.48576  0.95510
    130   3.92872  5.16670  5.22762  4.87080  2.34312  4.80040  3.98713  3.64501  4.67928  3.09656  4.26631  4.56751  5.10734  4.62105  4.65873  4.14892  4.14794  2.41182  0.99162  1.53164    176 - -
          2.68618  4.42225  2.77519  2.73123  3.46354  2.40513  3.72494  3.29354  2.67741  2.69355  4.24690  2.90347  2.73739  3.18146  2.89801  2.37887  2.77519  2.98518  4.58477  3.61503
          0.01305  4.74154  5.46388  0.61958  0.77255  0.48576  0.95510
    131   3.17201  4.52075  5.03157  4.44336  1.82171  4.34483  4.52708  2.18608  4.25270  1.59882  2.55897  4.45594  4.65282  4.33110  4.26477  3.66506  3.39771  2.65121  4.88708  1.88542    177 - -
          2.68618  4.42225  2.77519  2.73123  3.46354  2.40513  3.72494  3.29354  2.67741  2.69355  4.24690  2.90347  2.73739  3.18146  2.89801  2.37887  2.77519  2.98518  4.58477  3.61503
          0.01305  4.74154  5.46388  0.61958  0.77255  0.48576  0.95510
    132   2.88666  5.27488  1.87363  2.57181  4.71759  3.56051  3.92196  4.19180  2.73083  3.70935  4.48008  2.96558  2.27143  3.04603  3.23122  1.78749  2.41737  3.75801  5.87129  4.46994    178 - -
          2.68618  4.42225  2.77519  2.73123  3.46354  2.40513  3.72494  3.29354  2.67741  2.69355  4.24690  2.90347  2.73739  3.18146  2.89801  2.37887  2.77519  2.98518  4.58477  3.61503
          0.01305  4.74154  5.46388  0.61958  0.77255  0.48576  0.95510
    133   3.28212  5.56519  3.56970  2.95620  5.00173  3.93112  3.37108  4.39231  2.27924  3.80644  4.63051  2.80278  4.30119  1.86279  1.07689  3.24854  3.46057  4.02728  5.84042  4.60809    179 - -
          2.68618  4.42225  2.77519  2.73123  3.46354  2.40513  3.72494  3.29354  2.67741  2.69355  4.24690  2.90347  2.73739  3.18146  2.89801  2.37887  2.77519  2.98518  4.58477  3.61503
          0.01305  4.74154  5.46388  0.61958  0.77255  0.48576  0.95510
    134   2.51525  5.27415  2.59693  2.12775  4.61336  3.33285  3.40001  4.09519  1.79902  3.57686  3.76245  3.02234  3.61976  2.75377  2.87327  2.58328  2.36014  3.66166  5.71025  4.30287    180 - -
          2.68618  4.42225  2.77519  2.73123  3.46354  2.40513  3.72494  3.29354  2.67741  2.69355  4.24690  2.90347  2.73739  3.18146  2.89801  2.37887  2.77519  2.98518  4.58477  3.61503
          0.01305  4.74154  5.46388  0.61958  0.77255  0.48576  0.95510
    135   3.41013  4.72807  5.27720  4.68609  3.05808  4.64688  4.92248  1.75728  4.51645  0.83368  3.23781  4.76944  4.89136  4.56323  4.53123  3.98011  3.63179  2.42064  5.23511  3.07339    181 - -
          2.68618  4.42225  2.77519  2.73123  3.46354  2.40513  3.72494  3.29354  2.67741  2.69355  4.24690  2.90347  2.73739  3.18146  2.89801  2.37887  2.77519  2.98518  4.58477  3.61503
          0.01305  4.74154  5.46388  0.61958  0.77255  0.48576  0.95510
    136   2.12108  4.28809  4.65365  4.05398  3.32758  4.04860  4.37361  2.04129  3.88367  1.44377  2.26831  4.14176  4.40087  4.04476  3.96218  3.35432  2.93401  2.44430  4.91057  3.30702    182 - -
          2.68618  4.42225  2.77519  2.73123  3.46354  2.40513  3.72494  3.29354  2.67741  2.69355  4.24690  2.90347  2.73739  3.18146  2.89801  2.37887  2.77519  2.98518  4.58477  3.61503
          0.01305  4.74154  5.46388  0.61958  0.77255  0.48576  0.95510
    137   2.54833  4.14144  3.07330  2.25838  4.48374  3.57908  3.78702  3.93538  2.32758  3.47079  4.24372  2.82631  3.98133  2.72956  3.01808  1.40912  3.03373  3.54981  5.64917  4.27233    183 - -
          2.68618  4.42225  2.77519  2.73123  3.46354  2.40513  3.72494  3.29354  2.67741  2.69355  4.24690  2.90347  2.73739  3.18146  2.89801  2.37887  2.77519  2.98518  4.58477  3.61503
          0.09788  4.74154  2.47075  0.61958  0.77255  0.48576  0.95510
    138   2.54218  5.24493  2.68606  2.23512  4.58252  3.53283  3.15092  4.06013  1.91500  3.54481  4.28853  3.00394  3.92669  2.58334  2.34804  2.72612  2.99025  3.63178  5.67981  2.72659    184 - -
          2.68618  4.42225  2.77519  2.73123  3.46354  2.40513  3.72494  3.29354  2.67741  2.69355  4.24690  2.90347  2.73739  3.18146  2.89801  2.37887  2.77519  2.98518  4.58477  3.61503
          0.01419  4.65785  5.38019  0.61958  0.77255  0.64688  0.74166
    139   2.45405  4.22518  4.39823  3.80447  3.30164  3.91750  4.23000  2.55559  3.21662  1.35797  2.54923  3.95426  4.28036  3.85281  3.78798  3.21300  3.02036  2.16366  4.84025  2.95966    185 - -
          2.68618  4.42225  2.77519  2.73123  3.46354  2.40513  3.72494  3.29354  2.67741  2.69355  4.24690  2.90347  2.73739  3.18146  2.89801  2.37887  2.77519  2.98518  4.58477  3.61503
          0.07071  4.65785  2.83400  0.61958  0.77255  0.64688  0.74166
    140   3.46925  4.74277  5.37096  4.81344  1.72455  4.80256  5.11111  1.13734  4.67134  1.76131  3.30411  4.92059  5.01815  4.73149  4.70885  4.16057  3.69881  2.08382  5.37821  4.19043    186 - -
          2.68618  4.42225  2.77519  2.73123  3.46354  2.40513  3.72494  3.29354  2.67741  2.69355  4.24690  2.90347  2.73739  3.18146  2.89801  2.37887  2.77519  2.98518  4.58477  3.61503
          0.08399  4.60216  2.65177  0.61958  0.77255  0.73521  0.65279
    141   2.70862  4.44240  3.10877  2.29080  3.58217  3.53895  3.74312  3.56723  2.54071  2.80930  3.98226  2.74127  3.92928  2.89287  2.26402  2.24974  2.30311  3.24350  5.41336  4.07836    187 - -
          2.68618  4.42225  2.77519  2.73123  3.46354  2.40513  3.72494  3.29354  2.67741  2.69355  4.24690  2.90347  2.73739  3.18146  2.89801  2.37887  2.77519  2.98518  4.58477  3.61503
          0.06918  4.53425  2.88054  0.61958  0.77255  0.82770  0.57457
    142   2.60865  5.03581  2.65582  2.32317  3.45819  3.49471  2.71689  3.47433  2.45386  3.31340  4.09382  2.99257  3.88655  2.68920  2.09370  2.69097  2.81803  3.39210  5.50762  3.62485    188 - -
          2.68618  4.42225  2.77519  2.73123  3.46354  2.40513  3.72494  3.29354  2.67741  2.69355  4.24690  2.90347  2.73739  3.18146  2.89801  2.37887  2.77519  2.98518  4.58477  3.61503
          0.21873  4.48201  1.68659  0.61958  0.77255  0.88972  0.52894
    143   2.82057  4.22043  4.48230  3.89541  3.19630  3.99073  4.30150  2.02890  3.74886  1.89719  2.68527  4.03919  4.32702  3.92569  3.86718  3.29707  3.05227  1.70068  4.84474  2.28483    189 - -
          2.68618  4.42225  2.77519  2.73123  3.46354  2.40513  3.72494  3.29354  2.67741  2.69355  4.24690  2.90347  2.73739  3.18146  2.89801  2.37887  2.77519  2.98518  4.58477  3.61503
          0.02070  4.28398  5.00633  0.61958  0.77255  1.07329  0.41837
    144   2.77594  4.37184  3.86260  3.27855  3.42926  3.81054  4.07136  2.55985  3.08850  2.03428  2.94248  3.62573  4.17267  3.45010  2.24555  3.08576  3.00760  1.69191  4.99142  3.78685    190 - -
          2.68618  4.42225  2.77519  2.73123  3.46354  2.40513  3.72494  3.29354  2.67741  2.69355  4.24690  2.90347  2.73739  3.18146  2.89801  2.37887  2.77519  2.98518  4.58477  3.61503
          0.02070  4.28398  5.00633  0.61958  0.77255  0.67416  0.71250
    145   2.71820  5.09750  3.01027  2.32179  4.40018  3.50318  3.68845  3.84948  2.22728  3.06012  4.15291  2.90827  3.89619  2.05628  2.77937  1.95029  2.94756  3.15451  5.55256  4.18084    191 - -
          2.68618  4.42225  2.77519  2.73123  3.46354  2.40513  3.72494  3.29354  2.67741  2.69355  4.24690  2.90347  2.73739  3.18146  2.89801  2.37887  2.77519  2.98518  4.58477  3.61503
          0.07952  4.48201  2.73131  0.61958  0.77255  0.88972  0.52894
    146   2.56174  5.01558  3.12913  2.57874  4.37125  2.18224  3.73824  3.78833  1.61928  3.34301  4.14566  3.08214  3.94531  2.87143  2.55896  2.77726  3.00104  3.09159  5.52595  4.20330    192 - -
          2.68618  4.42225  2.77519  2.73123  3.46354  2.40513  3.72494  3.29354  2.67741  2.69355  4.24690  2.90347  2.73739  3.18146  2.89801  2.37887  2.77519  2.98518  4.58477  3.61503
          0.01803  4.42052  5.14287  0.61958  0.77255  0.63349  0.75659
    147   2.47949  4.97958  2.67930  2.52435  3.90208  3.53469  3.73713  3.66216  2.52175  2.10070  4.04609  2.31385  3.92728  2.57652  2.77242  2.73786  2.76155  3.32133  5.47025  4.12123    193 - -
          2.68618  4.42225  2.77519  2.73123  3.46354  2.40513  3.72494  3.29354  2.67741  2.69355  4.24690  2.90347  2.73739  3.18146  2.89801  2.37887  2.77519  2.98518  4.58477  3.61503
          0.04940  4.55803  3.27775  0.61958  0.77255  0.64611  0.74251
    148   2.44074  5.12856  2.25801  2.36318  3.92524  3.51697  3.71990  3.88012  2.48247  3.41320  4.18345  2.49310  3.91625  2.64621  2.96783  2.37945  2.96925  3.49330  5.59039  2.53465    194 - -
          2.68618  4.42225  2.77519  2.73123  3.46354  2.40513  3.72494  3.29354  2.67741  2.69355  4.24690  2.90347  2.73739  3.18146  2.89801  2.37887  2.77519  2.98518  4.58477  3.61503
          0.01535  4.58043  5.30278  0.61958  0.77255  0.54930  0.86121
    149   2.40421  5.21711  2.92885  2.46737  4.54485  2.31334  3.52336  4.01566  2.47099  3.51614  4.26799  2.64913  3.93147  2.57563  2.16940  2.29299  2.91491  3.59962  5.66477  4.26785    195 - -
          2.68618  4.42225  2.77519  2.73123  3.46354  2.40513  3.72494  3.29354  2.67741  2.69355  4.24690  2.90347  2.73739  3.18146  2.89801  2.37887  2.77519  2.98518  4.58477  3.61503
          0.01419  4.65785  5.38019  0.61958  0.77255  0.64688  0.74166
    150   2.66050  4.54575  3.16030  2.95213  2.94542  3.69913  3.59411  2.70181  2.91710  2.44964  3.07097  2.61210  4.08071  2.81254  3.29902  2.63313  2.98128  2.82636  5.11652  2.39586    196 - -
          2.68618  4.42225  2.77519  2.73123  3.46354  2.40513  3.72494  3.29354  2.67741  2.69355  4.24690  2.90347  2.73739  3.18146  2.89801  2.37887  2.77519  2.98518  4.58477  3.61503
          0.01419  4.65785  5.38019  0.61958  0.77255  0.64688  0.74166
    151   2.76310  5.06605  2.55662  2.53786  4.33937  3.56052  3.76881  3.77410  2.54478  2.54542  4.13405  1.81308  3.95913  2.89921  2.73566  2.43530  2.99629  2.90339  5.55134  4.19116    197 - -
          2.68618  4.42225  2.77519  2.73123  3.46354  2.40513  3.72494  3.29354  2.67741  2.69355  4.24690  2.90347  2.73739  3.18146  2.89801  2.37887  2.77519  2.98518  4.58477  3.61503
          0.01419  4.65785  5.38019  0.61958  0.77255  0.64688  0.74166
    152   2.51973  5.26366  2.51854  2.13941  4.60412  3.46573  3.45276  4.08817  2.26297  3.56695  4.30631  2.88957  3.19165  2.46156  2.95351  1.92489  2.85582  3.65197  5.69844  4.28802    198 - -
          2.68618  4.42225  2.77519  2.73123  3.46354  2.40513  3.72494  3.29354  2.67741  2.69355  4.24690  2.90347  2.73739  3.18146  2.89801  2.37887  2.77519  2.98518  4.58477  3.61503
          0.01419  4.65785  5.38019  0.61958  0.77255  0.39678  1.11622
    153   2.47982  3.92444  4.13607  3.55356  2.72235  3.86808  4.16268  2.74853  2.88828  2.06173  2.45367  3.80447  4.23930  3.68825  3.29858  2.54532  2.26138  2.26845  4.90241  3.70517    199 - -
          2.68618  4.42225  2.77519  2.73123  3.46354  2.40513  3.72494  3.29354  2.67741  2.69355  4.24690  2.90347  2.73739  3.18146  2.89801  2.37887  2.77519  2.98518  4.58477  3.61503
          0.06501  4.74154  2.91469  0.61958  0.77255  0.48576  0.95510
    154   2.76232  5.22542  2.91901  2.04262  4.55106  3.54089  3.37851  4.02349  2.47484  3.00948  4.27171  2.68029  2.79401  2.83504  2.68253  2.07884  2.49700  3.60568  5.66990  4.27092    200 - -
          2.68618  4.42225  2.77519  2.73123  3.46354  2.40513  3.72494  3.29354  2.67741  2.69355  4.24690  2.90347  2.73739  3.18146  2.89801  2.37887  2.77519  2.98518  4.58477  3.61503
          0.04772  4.69026  3.28578  0.61958  0.77255  0.42619  1.05842
    155   2.26769  5.22085  2.78562  2.23925  4.54203  3.54962  3.74234  4.01127  2.26525  3.51623  3.72663  3.02729  3.21884  2.75957  2.97679  1.73034  2.82454  3.59884  5.66898  4.27288    201 - -
          2.68618  4.42225  2.77519  2.73123  3.46354  2.40513  3.72494  3.29354  2.67741  2.69355  4.24690  2.90347  2.73739  3.18146  2.89801  2.37887  2.77519  2.98518  4.58477  3.61503
          0.01347  4.70973  5.43208  0.61958  0.77255  0.55171  0.85794
    156   2.02914  5.16908  2.07739  2.50495  4.47455  3.25230  3.75274  3.48338  2.30621  3.45920  4.22459  2.85997  3.21722  2.86514  2.99224  2.60498  2.70386  3.15257  5.63130  4.24749    202 - -
          2.68618  4.42225  2.77519  2.73123  3.46354  2.40513  3.72494  3.29354  2.67741  2.69355  4.24690  2.90347  2.73739  3.18146  2.89801  2.37887  2.77519  2.98518  4.58477  3.61503
          0.05772  4.70973  3.05603  0.61958  0.77255  0.44663  1.02105
    157   2.69740  3.44976  3.85369  3.28054  3.49751  2.96601  4.06987  2.50366  2.96972  2.00289  3.48592  3.46347  4.17203  3.18374  3.50854  2.42418  2.29342  2.23763  4.97316  3.75894    203 - -
          2.68569  4.42241  2.77522  2.73113  3.46370  2.40529  3.72474  3.29370  2.67744  2.69319  4.24706  2.90332  2.73743  3.18143  2.89817  2.37903  2.77523  2.98535  4.58493  3.61519
          0.66511  1.56861  1.28212  0.93360  0.49945  0.43538  1.04134
    158   2.52893  4.63697  2.99047  2.54758  3.81757  3.57023  3.79418  2.66984  2.67826  2.53602  3.55149  2.82639  3.95607  2.46113  3.10296  2.79047  2.90835  2.17848  5.18411  3.90217    207 - -
          2.68618  4.42225  2.77519  2.73123  3.46354  2.40513  3.72494  3.29354  2.67741  2.69355  4.24690  2.90347  2.73739  3.18146  2.89801  2.37887  2.77519  2.98518  4.58477  3.61503
          0.08888  4.43808  2.61424  0.61958  0.77255  0.93680  0.49738
    159   1.87022  5.02641  2.20721  2.43782  4.37875  3.43281  3.72694  3.82528  2.52223  3.37970  4.16620  2.97047  3.87964  2.54983  3.00635  2.19333  2.95320  3.23431  5.57333  4.19851    208 - -
          2.68618  4.42225  2.77519  2.73123  3.46354  2.40513  3.72494  3.29354  2.67741  2.69355  4.24690  2.90347  2.73739  3.18146  2.89801  2.37887  2.77519  2.98518  4.58477  3.61503
          0.01901  4.36822  5.09056  0.61958  0.77255  1.00362  0.45657
    160   2.66585  4.84469  2.49418  2.51181  4.08198  3.17607  3.70831  3.49524  2.51887  3.10593  2.46350  2.81715  3.88740  2.65207  2.98032  2.39169  2.89966  2.74381  5.35733  4.02633    209 - -
          2.68618  4.42225  2.77519  2.73123  3.46354  2.40513  3.72494  3.29354  2.67741  2.69355  4.24690  2.90347  2.73739  3.18146  2.89801  2.37887  2.77519  2.98518  4.58477  3.61503
          0.01901  4.36822  5.09056  0.61958  0.77255  1.00362  0.45657
    161   2.49044  4.12385  4.16708  3.57902  3.22500  3.77331  4.08187  2.15392  3.45213  1.74799  3.06293  3.77104  4.14114  3.66643  3.61965  2.80392  2.47889  2.21052  4.74378  2.89489    210 - -
          2.68618  4.42225  2.77519  2.73123  3.46354  2.40513  3.72494  3.29354  2.67741  2.69355  4.24690  2.90347  2.73739  3.18146  2.89801  2.37887  2.77519  2.98518  4.58477  3.61503
          0.01901  4.36822  5.09056  0.61958  0.77255  1.00362  0.45657
    162   2.77147  5.27478  2.17688  2.20517  4.59999  3.43529  3.70112  4.08416  2.33594  3.56993  4.33027  2.64486  3.88367  1.84809  2.98340  2.72152  2.54481  3.65655  5.71089  4.29038    211 - -
          2.68618  4.42225  2.77519  2.73123  3.46354  2.40513  3.72494  3.29354  2.67741  2.69355  4.24690  2.90347  2.73739  3.18146  2.89801  2.37887  2.77519  2.98518  4.58477  3.61503
          0.01901  4.36822  5.09056  0.61958  0.77255  0.71156  0.67506
    163   2.43408  4.89800  3.09459  2.34791  4.13693  3.04029  3.09191  3.55386  2.53173  3.15704  2.82244  2.85742  3.91739  2.70092  2.99531  2.28294  2.74719  2.77396  5.40105  4.06578    212 - -
          2.68618  4.42225  2.77519  2.73123  3.46354  2.40513  3.72494  3.29354  2.67741  2.69355  4.24690  2.90347  2.73739  3.18146  2.89801  2.37887  2.77519  2.98518  4.58477  3.61503
          0.01667  4.49854  5.22089  0.61958  0.77255  0.30353  1.34020
    164   4.29747  5.54252  5.58487  5.29721  3.72703  5.08594  5.71559  3.02498  5.08417  0.26091  3.59594  5.51342  5.42005  5.21803  5.08989  4.89228  4.57190  3.26993  5.82812  4.73210    213 - -
          2.68618  4.42225  2.77519  2.73123  3.46354  2.40513  3.72494  3.29354  2.67741  2.69355  4.24690  2.90347  2.73739  3.18146  2.89801  2.37887  2.77519  2.98518  4.58477  3.61503
          0.01305  4.74154  5.46388  0.61958  0.77255  0.48576  0.95510
    165   3.18396  5.00612  4.53716  4.42725  5.08040  3.79556  5.33032  4.36067  4.39654  4.17588  5.21325  4.40835  4.58233  4.74641  4.54865  3.39979  0.28978  3.92519  6.39529  5.31485    214 - -
          2.68618  4.42225  2.77519  2.73123  3.46354  2.40513  3.72494  3.29354  2.67741  2.69355  4.24690  2.90347  2.73739  3.18146  2.89801  2.37887  2.77519  2.98518  4.58477  3.61503
          0.01305  4.74154  5.46388  0.61958  0.77255  0.48576  0.95510
    166   2.63145  5.08779  3.11755  2.56097  4.35920  3.45466  2.61655  2.96378  2.13892  3.00145  4.14953  2.66141  3.50387  2.91236  3.03137  2.06166  2.69656  3.43837  5.56804  4.20747    215 - -
          2.68618  4.42225  2.77519  2.73123  3.46354  2.40513  3.72494  3.29354  2.67741  2.69355  4.24690  2.90347  2.73739  3.18146  2.89801  2.37887  2.77519  2.98518  4.58477  3.61503
          0.01305  4.74154  5.46388  0.61958  0.77255  0.48576  0.95510
    167   3.78664  5.80814  4.37543  3.47854  5.43673  4.28814  4.02602  4.67732  1.88245  3.99375  4.89422  3.78710  4.60163  2.75107  0.60891  3.75363  3.87345  4.37883  5.93104  4.87871    216 - -
          2.68618  4.42225  2.77519  2.73123  3.46354  2.40513  3.72494  3.29354  2.67741  2.69355  4.24690  2.90347  2.73739  3.18146  2.89801  2.37887  2.77519  2.98518  4.58477  3.61503
          0.01305  4.74154  5.46388  0.61958  0.77255  0.48576  0.95510
    168   4.08179  6.11193  3.28159  0.24815  5.63446  4.12778  4.90061  5.31816  3.93725  4.80403  5.83209  3.85656  4.79350  4.15568  4.38133  4.01664  4.42019  4.93506  6.59949  5.46625    217 - -
          2.68618  4.42225  2.77519  2.73123  3.46354  2.40513  3.72494  3.29354  2.67741  2.69355  4.24690  2.90347  2.73739  3.18146  2.89801  2.37887  2.77519  2.98518  4.58477  3.61503
          0.01305  4.74154  5.46388  0.61958  0.77255  0.48576  0.95510
    169   2.87428  4.55521  3.27059  2.68836  4.37275  3.67737  3.82976  3.78475  1.63842  2.64431  3.37197  3.19625  4.05975  2.77318  1.82279  2.69175  3.09595  3.45244  5.56184  4.24440    218 - -
          2.68618  4.42225  2.77519  2.73123  3.46354  2.40513  3.72494  3.29354  2.67741  2.69355  4.24690  2.90347  2.73739  3.18146  2.89801  2.37887  2.77519  2.98518  4.58477  3.61503
          0.01305  4.74154  5.46388  0.61958  0.77255  0.48576  0.95510
    170   2.50902  5.31913  2.65122  1.53310  4.65170  3.56294  3.78060  4.13309  2.39394  3.61959  4.36745  3.03251  3.97665  2.63294  3.03253  2.49693  2.20937  3.70389  5.75852  4.34738    219 - -
          2.68618  4.42225  2.77519  2.73123  3.46354  2.40513  3.72494  3.29354  2.67741  2.69355  4.24690  2.90347  2.73739  3.18146  2.89801  2.37887  2.77519  2.98518  4.58477  3.61503
          0.01305  4.74154  5.46388  0.61958  0.77255  0.48576  0.95510
    171   3.65356  4.85268  5.72782  5.28675  4.19600  5.26340  6.08057  0.67289  5.22890  2.58725  3.92143  5.44881  5.49409  5.49091  5.40140  4.71989  3.92173  1.30378  6.36546  5.14379    220 - -
          2.68618  4.42225  2.77519  2.73123  3.46354  2.40513  3.72494  3.29354  2.67741  2.69355  4.24690  2.90347  2.73739  3.18146  2.89801  2.37887  2.77519  2.98518  4.58477  3.61503
          0.01305  4.74154  5.46388  0.61958  0.77255  0.48576  0.95510
    172   3.49613  4.78940  5.35260  4.80816  3.66100  4.82904  5.27242  1.10767  4.65707  1.17326  3.46893  4.95269  5.08261  4.79778  4.74314  4.19487  2.83400  2.20127  5.62782  4.51250    221 - -
          2.68618  4.42225  2.77519  2.73123  3.46354  2.40513  3.72494  3.29354  2.67741  2.69355  4.24690  2.90347  2.73739  3.18146  2.89801  2.37887  2.77519  2.98518  4.58477  3.61503
          0.01305  4.74154  5.46388  0.61958  0.77255  0.48576  0.95510
    173   2.57039  5.26833  3.04279  2.36103  4.60413  3.56173  3.14927  4.08078  2.39735  3.56773  4.31227  2.32217  3.95518  1.96476  2.37477  2.45908  3.01745  3.65418  5.70468  3.45888    222 - -
          2.68618  4.42225  2.77519  2.73123  3.46354  2.40513  3.72494  3.29354  2.67741  2.69355  4.24690  2.90347  2.73739  3.18146  2.89801  2.37887  2.77519  2.98518  4.58477  3.61503
          0.01305  4.74154  5.46388  0.61958  0.77255  0.48576  0.95510
    174   2.63623  4.34844  4.04436  3.46550  2.45794  3.86542  4.14750  2.78993  2.14325  1.55588  3.44582  3.75594  4.23684  3.62788  3.61510  3.13834  2.81673  2.45489  4.94583  3.34514    223 - -
          2.68618  4.42225  2.77519  2.73123  3.46354  2.40513  3.72494  3.29354  2.67741  2.69355  4.24690  2.90347  2.73739  3.18146  2.89801  2.37887  2.77519  2.98518  4.58477  3.61503
          0.01305  4.74154  5.46388  0.61958  0.77255  0.48576  0.95510
    175   2.86360  4.70297  5.38777  4.84655  3.78698  4.82678  5.30491  1.68921  4.72112  1.19763  3.60496  4.96177  5.09048  4.87742  4.80932  4.19226  3.67574  1.27402  5.69127  4.53938    224 - -
          2.68618  4.42225  2.77519  2.73123  3.46354  2.40513  3.72494  3.29354  2.67741  2.69355  4.24690  2.90347  2.73739  3.18146  2.89801  2.37887  2.77519  2.98518  4.58477  3.61503
          0.01305  4.74154  5.46388  0.61958  0.77255  0.48576  0.95510
    176   2.03394  3.53901  3.43626  2.87541  3.88154  3.08006  3.93888  3.25969  2.84583  2.59903  3.40814  3.33703  4.07894  3.17683  2.26079  1.96018  3.01784  2.99942  5.26503  3.99535    225 - -
          2.68618  4.42225  2.77519  2.73123  3.46354  2.40513  3.72494  3.29354  2.67741  2.69355  4.24690  2.90347  2.73739  3.18146  2.89801  2.37887  2.77519  2.98518  4.58477  3.61503
          0.01305  4.74154  5.46388  0.61958  0.77255  0.48576  0.95510
    177   2.54081  5.11629  2.72372  2.33838  4.04087  3.58040  3.77617  2.82813  2.54318  3.20253  4.17476  2.82066  3.97221  2.41500  3.02200  1.91470  2.65277  3.26404  5.58997  4.22191    226 - -
          2.68618  4.42225  2.77519  2.73123  3.46354  2.40513  3.72494  3.29354  2.67741  2.69355  4.24690  2.90347  2.73739  3.18146  2.89801  2.37887  2.77519  2.98518  4.58477  3.61503
          0.01305  4.74154  5.46388  0.61958  0.77255  0.48576  0.95510
    178   4.04867  5.65806  4.87723  4.90338  5.88458  0.12043  5.87845  5.77560  5.18548  5.27075  6.30734  5.04533  5.05729  5.44377  5.25136  4.25486  4.58501  5.14305  6.67672  6.04001    227 - -
          2.68618  4.42225  2.77519  2.73123  3.46354  2.40513  3.72494  3.29354  2.67741  2.69355  4.24690  2.90347  2.73739  3.18146  2.89801  2.37887  2.77519  2.98518  4.58477  3.61503
          0.01305  4.74154  5.46388  0.61958  0.77255  0.48576  0.95510
    179   0.89824  4.57138  4.04566  3.61701  4.27041  3.52729  4.53930  3.57005  3.56666  2.34156  4.23218  3.79739  4.19459  3.86526  3.86519  1.96610  3.14730  3.22107  5.70614  4.48870    228 - -
          2.68618  4.42225  2.77519  2.73123  3.46354  2.40513  3.72494  3.29354  2.67741  2.69355  4.24690  2.90347  2.73739  3.18146  2.89801  2.37887  2.77519  2.98518  4.58477  3.61503
          0.01305  4.74154  5.46388  0.61958  0.77255  0.48576  0.95510
    180   2.89518  5.17664  3.25286  2.70834  4.57919  3.65164  3.87617  4.00966  2.52544  3.54250  4.33561  3.21096  4.07552  2.58307  1.94977  1.43005  2.52969  3.62740  5.70514  4.37657    229 - -
          2.68618  4.42225  2.77519  2.73123  3.46354  2.40513  3.72494  3.29354  2.67741  2.69355  4.24690  2.90347  2.73739  3.18146  2.89801  2.37887  2.77519  2.98518  4.58477  3.61503
          0.01305  4.74154  5.46388  0.61958  0.77255  0.48576  0.95510
    181   3.78269  5.66324  3.64198  3.64518  5.20817  4.06037  5.04448  5.21159  4.09066  4.75107  5.76146  0.25711  4.77430  4.38821  4.41817  3.85597  4.22693  4.72699  6.38021  5.14728    230 - -
          2.68618  4.42225  2.77519  2.73123  3.46354  2.40513  3.72494  3.29354  2.67741  2.69355  4.24690  2.90347  2.73739  3.18146  2.89801  2.37887  2.77519  2.98518  4.58477  3.61503
          0.01305  4.74154  5.46388  0.61958  0.77255  0.48576  0.95510
    182   2.56045  4.98187  3.18034  2.62204  4.22085  3.61099  3.81394  2.88976  1.81240  2.90040  3.78325  2.54058  4.00070  2.41206  3.07366  2.65617  2.87283  2.78751  5.48392  4.14897    231 - -
          2.68618  4.42225  2.77519  2.73123  3.46354  2.40513  3.72494  3.29354  2.67741  2.69355  4.24690  2.90347  2.73739  3.18146  2.89801  2.37887  2.77519  2.98518  4.58477  3.61503
          0.01305  4.74154  5.46388  0.61958  0.77255  0.48576  0.95510
    183   2.98639  5.51269  2.09446  1.11931  4.83183  3.59039  3.16289  4.32497  2.54189  3.80640  4.57373  3.05131  4.06699  3.01742  3.22789  2.92493  3.23167  3.38942  5.94647  4.51034    232 - -
          2.68618  4.42225  2.77519  2.73123  3.46354  2.40513  3.72494  3.29354  2.67741  2.69355  4.24690  2.90347  2.73739  3.18146  2.89801  2.37887  2.77519  2.98518  4.58477  3.61503
          0.01305  4.74154  5.46388  0.61958  0.77255  0.48576  0.95510
    184   3.82209  5.09310  5.46038  5.16723  4.14414  4.94354  5.82116  0.38978  5.03226  2.62101  4.01378  5.31783  5.36049  5.33283  5.14597  4.60171  4.12922  2.24569  6.15324  4.93601    233 - -
          2.68618  4.42225  2.77519  2.73123  3.46354  2.40513  3.72494  3.29354  2.67741  2.69355  4.24690  2.90347  2.73739  3.18146  2.89801  2.37887  2.77519  2.98518  4.58477  3.61503
          0.01305  4.74154  5.46388  0.61958  0.77255  0.48576  0.95510
    185   0.38934  4.65770  4.38899  4.27989  5.18454  2.68031  5.21690  4.60048  4.38417  4.34270  5.16196  4.11549  4.27399  4.58545  4.55039  2.95606  3.30923  3.89135  6.50521  5.41592    234 - -
          2.68618  4.42225  2.77519  2.73123  3.46354  2.40513  3.72494  3.29354  2.67741  2.69355  4.24690  2.90347  2.73739  3.18146  2.89801  2.37887  2.77519  2.98518  4.58477  3.61503
          0.01305  4.74154  5.46388  0.61958  0.77255  0.48576  0.95510
    186   2.89445  5.41948  1.93367  2.00799  4.75581  3.57538  2.50333  4.24656  2.59344  3.71918  4.46937  2.26863  4.01377  2.93221  2.25939  2.84290  3.13226  3.80699  5.84860  4.42482    235 - -
          2.68618  4.42225  2.77519  2.73123  3.46354  2.40513  3.72494  3.29354  2.67741  2.69355  4.24690  2.90347  2.73739  3.18146  2.89801  2.37887  2.77519  2.98518  4.58477  3.61503
          0.01305  4.74154  5.46388  0.61958  0.77255  0.48576  0.95510
    187   2.81756  3.61013  3.12122  2.55590  4.51911  3.60207  3.35939  3.96906  1.86139  3.27017  4.26025  3.08905  3.99132  2.57708  2.08231  2.06146  2.90050  3.58062  5.65248  4.28333    236 - -
          2.68618  4.42225  2.77519  2.73123  3.46354  2.40513  3.72494  3.29354  2.67741  2.69355  4.24690  2.90347  2.73739  3.18146  2.89801  2.37887  2.77519  2.98518  4.58477  3.61503
          0.01305  4.74154  5.46388  0.61958  0.77255  0.48576  0.95510
    188   4.29747  5.54252  5.58487  5.29721  3.72703  5.08594  5.71559  3.02498  5.08417  0.26091  3.59594  5.51342  5.42005  5.21803  5.08989  4.89228  4.57190  3.26993  5.82812  4.73210    237 - -
          2.68618  4.42225  2.77519  2.73123  3.46354  2.40513  3.72494  3.29354  2.67741  2.69355  4.24690  2.90347  2.73739  3.18146  2.89801  2.37887  2.77519  2.98518  4.58477  3.61503
          0.01305  4.74154  5.46388  0.61958  0.77255  0.48576  0.95510
    189   2.96246  2.43900  4.01239  3.47868  1.51416  3.94292  2.70379  3.07264  3.39605  2.76537  3.70159  2.39432  4.33686  3.66739  3.67352  3.22807  3.20543  2.86399  4.75111  3.29023    238 - -
          2.68618  4.42225  2.77519  2.73123  3.46354  2.40513  3.72494  3.29354  2.67741  2.69355  4.24690  2.90347  2.73739  3.18146  2.89801  2.37887  2.77519  2.98518  4.58477  3.61503
          0.01305  4.74154  5.46388  0.61958  0.77255  0.48576  0.95510
    190   3.65797  4.84734  5.74468  5.27728  4.12661  5.29198  6.01450  0.78859  5.22003  2.23437  3.85435  5.44550  5.48473  5.44515  5.37371  4.73000  3.91485  1.23081  6.27828  5.08517    239 - -
          2.68618  4.42225  2.77519  2.73123  3.46354  2.40513  3.72494  3.29354  2.67741  2.69355  4.24690  2.90347  2.73739  3.18146  2.89801  2.37887  2.77519  2.98518  4.58477  3.61503
          0.01305  4.74154  5.46388  0.61958  0.77255  0.48576  0.95510
    191   2.99851  4.89297  4.26337  4.20046  5.13836  3.62034  5.22447  4.83012  4.34552  4.49595  5.38225  4.20032  4.43658  4.61718  4.53339  0.30114  3.55071  4.14160  6.43213  5.25679    240 - -
          2.68618  4.42225  2.77519  2.73123  3.46354  2.40513  3.72494  3.29354  2.67741  2.69355  4.24690  2.90347  2.73739  3.18146  2.89801  2.37887  2.77519  2.98518  4.58477  3.61503
          0.01305  4.74154  5.46388  0.61958  0.77255  0.48576  0.95510
    192   2.65212  5.17816  2.64933  1.18570  4.46510  3.60318  3.84977  3.24747  2.64300  3.45175  4.25491  3.10642  4.02698  2.98048  3.12742  2.85186  3.09311  2.91002  5.67718  4.30377    241 - -
          2.68618  4.42225  2.77519  2.73123  3.46354  2.40513  3.72494  3.29354  2.67741  2.69355  4.24690  2.90347  2.73739  3.18146  2.89801  2.37887  2.77519  2.98518  4.58477  3.61503
          0.01305  4.74154  5.46388  0.61958  0.77255  0.48576  0.95510
    193   2.99479  5.39332  2.93975  2.58648  4.69482  3.63364  1.62226  4.19760  2.66830  3.70827  4.49988  1.80652  4.10013  2.63334  3.11782  2.39526  3.24030  3.79984  5.84199  4.44556    242 - -
          2.68618  4.42225  2.77519  2.73123  3.46354  2.40513  3.72494  3.29354  2.67741  2.69355  4.24690  2.90347  2.73739  3.18146  2.89801  2.37887  2.77519  2.98518  4.58477  3.61503
          0.01305  4.74154  5.46388  0.61958  0.77255  0.48576  0.95510
    194   3.18396  5.00612  4.53716  4.42725  5.08040  3.79556  5.33032  4.36067  4.39654  4.17588  5.21325  4.40835  4.58233  4.74641  4.54865  3.39979  0.28978  3.92519  6.39529  5.31485    243 - -
          2.68618  4.42225  2.77519  2.73123  3.46354  2.40513  3.72494  3.29354  2.67741  2.69355  4.24690  2.90347  2.73739  3.18146  2.89801  2.37887  2.77519  2.98518  4.58477  3.61503
          0.01305  4.74154  5.46388  0.61958  0.77255  0.48576  0.95510
    195   3.63347  4.83936  5.69800  5.25838  4.22149  5.22821  6.05549  1.50819  5.19813  2.63128  3.95123  5.41649  5.47559  5.47412  5.37729  4.68302  3.90428  0.57586  6.37133  5.13555    244 - -
          2.68618  4.42225  2.77519  2.73123  3.46354  2.40513  3.72494  3.29354  2.67741  2.69355  4.24690  2.90347  2.73739  3.18146  2.89801  2.37887  2.77519  2.98518  4.58477  3.61503
          0.01305  4.74154  5.46388  0.61958  0.77255  0.48576  0.95510
    196   4.08292  5.88476  4.31225  3.85428  5.49557  4.36705  4.61332  5.02163  0.27833  4.41843  5.40125  4.20850  4.86114  3.80460  3.04479  4.11098  4.30059  4.70513  6.22585  5.22333    245 - -
          2.68618  4.42225  2.77519  2.73123  3.46354  2.40513  3.72494  3.29354  2.67741  2.69355  4.24690  2.90347  2.73739  3.18146  2.89801  2.37887  2.77519  2.98518  4.58477  3.61503
          0.01305  4.74154  5.46388  0.61958  0.77255  0.48576  0.95510
    197   1.44751  4.56970  4.25777  3.91156  4.83937  3.38658  4.85184  4.24052  3.89414  3.94681  4.75801  3.90766  4.16524  4.15097  4.16666  1.91866  1.02233  3.64724  6.19437  5.02361    246 - -
          2.68618  4.42225  2.77519  2.73123  3.46354  2.40513  3.72494  3.29354  2.67741  2.69355  4.24690  2.90347  2.73739  3.18146  2.89801  2.37887  2.77519  2.98518  4.58477  3.61503
          0.01305  4.74154  5.46388  0.61958  0.77255  0.48576  0.95510
    198   4.42768  5.92934  4.45642  4.36423  4.33951  4.51534  0.19117  5.30173  4.21833  4.63339  5.80354  4.70993  5.13602  4.76519  4.38979  4.51920  4.79103  5.01407  5.74876  4.28238    247 - -
          2.68618  4.42225  2.77519  2.73123  3.46354  2.40513  3.72494  3.29354  2.67741  2.69355  4.24690  2.90347  2.73739  3.18146  2.89801  2.37887  2.77519  2.98518  4.58477  3.61503
          0.01305  4.74154  5.46388  0.61958  0.77255  0.48576  0.95510
    199   3.79524  5.00806  5.77747  5.24008  3.64140  5.26745  5.71155  1.60021  5.12737  0.77695  3.38715  5.41758  5.38072  5.13436  5.15495  4.66915  4.02448  1.78879  5.82330  4.79309    248 - -
          2.68618  4.42225  2.77519  2.73123  3.46354  2.40513  3.72494  3.29354  2.67741  2.69355  4.24690  2.90347  2.73739  3.18146  2.89801  2.37887  2.77519  2.98518  4.58477  3.61503
          0.01305  4.74154  5.46388  0.61958  0.77255  0.48576  0.95510
    200   3.35312  5.12312  3.85845  3.44155  2.92488  4.12253  2.41007  3.78002  3.38213  3.30293  4.30964  3.78132  4.54594  3.70567  3.70751  1.85693  3.60616  3.54904  4.53800  1.09668    249 - -
          2.68618  4.42225  2.77519  2.73123  3.46354  2.40513  3.72494  3.29354  2.67741  2.69355  4.24690  2.90347  2.73739  3.18146  2.89801  2.37887  2.77519  2.98518  4.58477  3.61503
          0.01305  4.74154  5.46388  0.61958  0.77255  0.48576  0.95510
    201   2.94115  5.32551  3.13077  2.63648  4.70612  3.65616  3.85509  4.15486  2.25719  3.64791  4.42656  1.71391  4.07677  2.97118  2.39194  1.64775  3.17455  3.75175  5.77851  4.42502    250 - -
          2.68618  4.42225  2.77519  2.73123  3.46354  2.40513  3.72494  3.29354  2.67741  2.69355  4.24690  2.90347  2.73739  3.18146  2.89801  2.37887  2.77519  2.98518  4.58477  3.61503
          0.01305  4.74154  5.46388  0.61958  0.77255  0.48576  0.95510
    202   2.10134  4.62417  5.24133  4.69744  3.82110  4.69385  5.17037  1.15067  4.57264  1.80312  3.67082  4.81480  4.99189  4.76241  4.68281  4.04943  3.57796  1.57767  5.63289  4.45205    251 - -
          2.68618  4.42225  2.77519  2.73123  3.46354  2.40513  3.72494  3.29354  2.67741  2.69355  4.24690  2.90347  2.73739  3.18146  2.89801  2.37887  2.77519  2.98518  4.58477  3.61503
          0.01305  4.74154  5.46388  0.61958  0.77255  0.48576  0.95510
    203   4.27114  5.45770  5.51483  5.25710  0.47585  5.09965  4.36356  3.32002  5.05815  2.14358  3.92780  4.96176  5.37716  4.95137  4.99767  4.56712  4.51497  3.44719  4.45698  2.76941    252 - -
          2.68618  4.42225  2.77519  2.73123  3.46354  2.40513  3.72494  3.29354  2.67741  2.69355  4.24690  2.90347  2.73739  3.18146  2.89801  2.37887  2.77519  2.98518  4.58477  3.61503
          0.01305  4.74154  5.46388  0.61958  0.77255  0.48576  0.95510
    204   3.82869  5.83067  4.51003  3.53905  5.49182  4.31984  4.04306  4.72477  1.23659  4.02635  4.93119  3.83048  4.62802  3.16874  0.82547  3.79613  3.90945  4.42632  5.94573  4.90944    253 - -
          2.68618  4.42225  2.77519  2.73123  3.46354  2.40513  3.72494  3.29354  2.67741  2.69355  4.24690  2.90347  2.73739  3.18146  2.89801  2.37887  2.77519  2.98518  4.58477  3.61503
          0.01305  4.74154  5.46388  0.61958  0.77255  0.48576  0.95510
    205   4.08292  5.88476  4.31225  3.85428  5.49557  4.36705  4.61332  5.02163  0.27833  4.41843  5.40125  4.20850  4.86114  3.80460  3.04479  4.11098  4.30059  4.70513  6.22585  5.22333    254 - -
          2.68618  4.42225  2.77519  2.73123  3.46354  2.40513  3.72494  3.29354  2.67741  2.69355  4.24690  2.90347  2.73739  3.18146  2.89801  2.37887  2.77519  2.98518  4.58477  3.61503
          0.01305  4.74154  5.46388  0.61958  0.77255  0.48576  0.95510
    206   3.14164  4.50933  4.89617  4.31399  2.84716  4.35048  4.69476  1.50737  4.16225  1.70292  3.38386  4.43524  4.67020  4.31719  4.25552  3.67023  1.62273  2.33713  5.18470  4.01953    255 - -
          2.68618  4.42225  2.77519  2.73123  3.46354  2.40513  3.72494  3.29354  2.67741  2.69355  4.24690  2.90347  2.73739  3.18146  2.89801  2.37887  2.77519  2.98518  4.58477  3.61503
          0.01305  4.74154  5.46388  0.61958  0.77255  0.48576  0.95510
    207   2.26052  5.34488  2.56446  2.49276  4.69121  2.38898  3.81891  4.17390  2.59190  3.66340  4.41676  2.03980  4.00051  2.11192  3.09318  2.50541  3.10107  3.74294  5.80556  4.39100    256 - -
          2.68618  4.42225  2.77519  2.73123  3.46354  2.40513  3.72494  3.29354  2.67741  2.69355  4.24690  2.90347  2.73739  3.18146  2.89801  2.37887  2.77519  2.98518  4.58477  3.61503
          0.01305  4.74154  5.46388  0.61958  0.77255  0.48576  0.95510
    208   2.35413  3.17521  4.46891  3.90886  3.55377  3.90923  4.41925  2.32865  3.78274  2.59080  3.54338  4.04191  4.35643  3.99510  3.94341  1.91167  3.11839  1.34580  5.09052  3.90134    257 - -
          2.68618  4.42225  2.77519  2.73123  3.46354  2.40513  3.72494  3.29354  2.67741  2.69355  4.24690  2.90347  2.73739  3.18146  2.89801  2.37887  2.77519  2.98518  4.58477  3.61503
          0.01305  4.74154  5.46388  0.61958  0.77255  0.48576  0.95510
    209   3.15862  5.47891  3.50677  2.86807  4.90473  3.85816  3.11486  4.30129  1.55177  3.73552  4.54065  3.34219  4.22456  2.99015  1.45720  2.02558  3.34922  3.92409  5.79732  4.53728    258 - -
          2.68618  4.42225  2.77519  2.73123  3.46354  2.40513  3.72494  3.29354  2.67741  2.69355  4.24690  2.90347  2.73739  3.18146  2.89801  2.37887  2.77519  2.98518  4.58477  3.61503
          0.01305  4.74154  5.46388  0.61958  0.77255  0.48576  0.95510
    210   2.98666  5.07603  3.16316  3.07547  5.03829  3.53526  4.51795  4.65149  3.47958  4.23684  5.06921  0.72035  4.25779  3.73841  3.89674  1.93782  3.43669  4.06189  6.31156  4.94365    259 - -
          2.68618  4.42225  2.77519  2.73123  3.46354  2.40513  3.72494  3.29354  2.67741  2.69355  4.24690  2.90347  2.73739  3.18146  2.89801  2.37887  2.77519  2.98518  4.58477  3.61503
          0.01305  4.74154  5.46388  0.61958  0.77255  0.48576  0.95510
    211   4.29713  5.91079  4.88931  4.30785  5.51362  4.50410  4.85836  5.20203  3.11083  4.55411  5.58861  4.57292  5.01866  4.09095  0.21758  4.38146  4.53902  4.89753  6.27097  5.33385    260 - -
          2.68618  4.42225  2.77519  2.73123  3.46354  2.40513  3.72494  3.29354  2.67741  2.69355  4.24690  2.90347  2.73739  3.18146  2.89801  2.37887  2.77519  2.98518  4.58477  3.61503
          0.01305  4.74154  5.46388  0.61958  0.77255  0.48576  0.95510
    212   2.57604  4.33293  4.37237  3.79561  3.48342  2.88535  4.33993  2.19671  3.67795  2.26488  3.47212  3.99431  4.36394  3.90199  3.85989  3.28281  2.02556  1.45011  5.02022  3.82652    261 - -
          2.68618  4.42225  2.77519  2.73123  3.46354  2.40513  3.72494  3.29354  2.67741  2.69355  4.24690  2.90347  2.73739  3.18146  2.89801  2.37887  2.77519  2.98518  4.58477  3.61503
          0.01305  4.74154  5.46388  0.61958  0.77255  0.48576  0.95510
    213   3.32229  5.80518  2.77251  1.32350  5.13476  3.71256  4.11577  4.64445  2.89327  4.10413  4.94343  3.18855  4.27085  1.15898  3.32840  3.23308  3.58227  4.23009  6.20926  4.79376    262 - -
          2.68618  4.42225  2.77519  2.73123  3.46354  2.40513  3.72494  3.29354  2.67741  2.69355  4.24690  2.90347  2.73739  3.18146  2.89801  2.37887  2.77519  2.98518  4.58477  3.61503
          0.01305  4.74154  5.46388  0.61958  0.77255  0.48576  0.95510
    214   1.29133  4.51776  4.17667  3.74855  3.94515  2.96829  4.53187  3.18749  3.67362  1.29104  3.91984  3.90995  4.27768  3.95229  3.91411  3.06971  3.17852  2.94175  5.46017  4.26176    263 - -
          2.68618  4.42225  2.77519  2.73123  3.46354  2.40513  3.72494  3.29354  2.67741  2.69355  4.24690  2.90347  2.73739  3.18146  2.89801  2.37887  2.77519  2.98518  4.58477  3.61503
          0.01305  4.74154  5.46388  0.61958  0.77255  0.48576  0.95510
    215   2.26635  4.52901  5.11123  4.53450  3.57780  4.48519  4.87345  1.58233  4.37665  1.45418  2.83653  4.61289  4.79171  4.52062  4.43946  3.81870  3.44248  1.62776  5.32298  4.16564    264 - -
          2.68618  4.42225  2.77519  2.73123  3.46354  2.40513  3.72494  3.29354  2.67741  2.69355  4.24690  2.90347  2.73739  3.18146  2.89801  2.37887  2.77519  2.98518  4.58477  3.61503
          0.01305  4.74154  5.46388  0.61958  0.77255  0.48576  0.95510
    216   2.39839  5.17526  3.08602  2.52843  4.47794  3.57695  3.76693  3.62179  2.17910  3.46155  3.66529  2.29363  3.96924  2.88078  2.21237  2.02133  2.91374  3.54345  5.63535  4.25707    265 - -
          2.68618  4.42225  2.77519  2.73123  3.46354  2.40513  3.72494  3.29354  2.67741  2.69355  4.24690  2.90347  2.73739  3.18146  2.89801  2.37887  2.77519  2.98518  4.58477  3.61503
          0.01650  4.74154  4.87468  0.61958  0.77255  0.48576  0.95510
    217   3.66480  5.00453  5.12905  4.63086  2.96483  4.71589  4.47945  2.42834  4.32828  2.02229  3.60840  4.65361  5.00665  4.51604  4.41031  4.07828  3.89714  2.94150  0.80404  3.15851    266 - -
          2.68618  4.42225  2.77519  2.73123  3.46354  2.40513  3.72494  3.29354  2.67741  2.69355  4.24690  2.90347  2.73739  3.18146  2.89801  2.37887  2.77519  2.98518  4.58477  3.61503
          0.01309  4.73813  5.46048  0.61958  0.77255  0.49314  0.94342
    218   1.27401  4.31992  4.25939  3.68714  2.52097  3.88431  4.26660  2.42954  3.57719  2.52660  3.46518  3.89805  4.28875  3.80711  3.77597  2.88789  2.88758  2.24844  4.98300  3.78708    267 - -
          2.68618  4.42225  2.77519  2.73123  3.46354  2.40513  3.72494  3.29354  2.67741  2.69355  4.24690  2.90347  2.73739  3.18146  2.89801  2.37887  2.77519  2.98518  4.58477  3.61503
          0.04543  4.73813  3.33365  0.61958  0.77255  0.49314  0.94342
    219   2.80087  5.27671  2.64187  2.48364  4.60852  3.55775  3.19439  4.08394  2.18489  2.76628  4.32322  2.30277  3.95989  1.76800  2.96973  2.76679  3.03226  3.66110  5.71253  4.31200    268 - -
          2.68618  4.42225  2.77519  2.73123  3.46354  2.40513  3.72494  3.29354  2.67741  2.69355  4.24690  2.90347  2.73739  3.18146  2.89801  2.37887  2.77519  2.98518  4.58477  3.61503
          0.01352  4.70622  5.42856  0.61958  0.77255  0.45354  1.00889
    220   2.56683  5.27897  2.38527  2.36460  4.61770  3.06622  3.00792  4.09976  2.48291  3.58154  4.32178  2.70917  3.94840  2.59318  2.65538  2.47033  2.06205  3.66630  5.71521  4.30712    269 - -
          2.68618  4.42225  2.77519  2.73123  3.46354  2.40513  3.72494  3.29354  2.67741  2.69355  4.24690  2.90347  2.73739  3.18146  2.89801  2.37887  2.77519  2.98518  4.58477  3.61503
          0.01309  4.73813  5.46048  0.61958  0.77255  0.49314  0.94342
    221   2.91510  5.02125  3.30831  2.77907  3.77166  3.72931  2.59999  3.65789  2.72455  2.79954  4.10472  2.09464  4.12167  2.65744  3.14583  2.96016  3.14409  3.36112  5.19276  1.81476    270 - -
          2.68618  4.42225  2.77519  2.73123  3.46354  2.40513  3.72494  3.29354  2.67741  2.69355  4.24690  2.90347  2.73739  3.18146  2.89801  2.37887  2.77519  2.98518  4.58477  3.61503
          0.01309  4.73813  5.46048  0.61958  0.77255  0.49314  0.94342
    222   2.60492  4.36645  3.22976  3.41126  2.89658  3.85415  4.13529  2.48869  3.33110  1.58523  3.00889  3.72215  4.22570  2.34398  3.59812  3.12239  3.03281  2.39837  4.96706  3.76231    271 - -
          2.68618  4.42225  2.77519  2.73123  3.46354  2.40513  3.72494  3.29354  2.67741  2.69355  4.24690  2.90347  2.73739  3.18146  2.89801  2.37887  2.77519  2.98518  4.58477  3.61503
          0.01309  4.73813  5.46048  0.61958  0.77255  0.49314  0.94342
    223   2.71848  5.09812  2.90990  2.55224  3.48282  3.11297  2.95794  3.81203  2.46139  3.37293  3.39076  3.08505  3.78044  2.90486  2.40490  2.06837  2.27578  3.45046  5.57549  4.21165    272 - -
          2.68618  4.42225  2.77519  2.73123  3.46354  2.40513  3.72494  3.29354  2.67741  2.69355  4.24690  2.90347  2.73739  3.18146  2.89801  2.37887  2.77519  2.98518  4.58477  3.61503
          0.01309  4.73813  5.46048  0.61958  0.77255  0.49314  0.94342
    224   2.63312  5.24594  3.04187  1.93452  4.57417  3.38968  2.57059  4.04771  2.48619  3.54368  4.29150  3.03198  3.33317  2.48195  2.36244  2.58762  2.70110  3.08495  5.68865  4.28908    273 - -
          2.68618  4.42225  2.77519  2.73123  3.46354  2.40513  3.72494  3.29354  2.67741  2.69355  4.24690  2.90347  2.73739  3.18146  2.89801  2.37887  2.77519  2.98518  4.58477  3.61503
          0.16094  4.73813  1.96680  0.61958  0.77255  0.49314  0.94342
    225   2.47719  4.19479  4.24333  3.65498  2.26185  3.11919  4.15164  2.37186  3.52781  2.09578  3.31097  3.84296  2.93511  3.74023  3.69289  3.13045  2.60009  1.97696  4.81235  3.62242    274 - -
          2.68618  4.42225  2.77519  2.73123  3.46354  2.40513  3.72494  3.29354  2.67741  2.69355  4.24690  2.90347  2.73739  3.18146  2.89801  2.37887  2.77519  2.98518  4.58477  3.61503
          0.05276  4.59235  3.18787  0.61958  0.77255  0.74950  0.63980
    226   2.65564  5.14309  2.80894  1.93184  4.45512  3.50239  3.69308  3.59924  2.24367  2.65595  4.19273  2.77767  3.89522  2.38129  2.74633  2.69490  2.77107  3.09024  5.59577  4.20624    275 - -
          2.68618  4.42225  2.77519  2.73123  3.46354  2.40513  3.72494  3.29354  2.67741  2.69355  4.24690  2.90347  2.73739  3.18146  2.89801  2.37887  2.77519  2.98518  4.58477  3.61503
          0.01574  4.55534  5.27768  0.61958  0.77255  0.80054  0.59618
    227   2.71429  4.57243  3.40422  2.84264  3.00776  3.63988  3.87699  3.10675  2.81272  2.26578  3.66948  3.00117  2.81997  2.41482  3.21217  2.36877  2.94664  2.41070  5.13548  3.87398    276 - -
          2.68618  4.42225  2.77519  2.73123  3.46354  2.40513  3.72494  3.29354  2.67741  2.69355  4.24690  2.90347  2.73739  3.18146  2.89801  2.37887  2.77519  2.98518  4.58477  3.61503
          0.17693  4.55534  1.88619  0.61958  0.77255  0.80054  0.59618
    228   2.66079  2.56945  3.52723  2.80157  3.52613  3.63658  3.41736  2.88847  2.90833  2.60020  3.14486  2.89494  4.01607  3.10651  2.95552  2.88074  2.89234  2.18758  4.96852  3.06844    277 - -
          2.68618  4.42225  2.77519  2.73123  3.46354  2.40513  3.72494  3.29354  2.67741  2.69355  4.24690  2.90347  2.73739  3.18146  2.89801  2.37887  2.77519  2.98518  4.58477  3.61503
          0.13602  4.39687  2.16403  0.61958  0.77255  0.97731  0.47212
    229   2.69492  4.81996  3.04924  2.39667  4.08132  3.48809  3.73074  2.89917  2.22631  3.09812  3.93429  3.05767  3.90700  2.89901  2.91355  1.64739  2.93494  3.15939  5.35505  4.04314    278 - -
          2.68634  4.42263  2.77557  2.73138  3.46290  2.40550  3.72532  3.29392  2.67742  2.69324  4.24727  2.90326  2.73755  3.18054  2.89732  2.37900  2.77534  2.98556  4.58515  3.61355
          0.42049  1.06923        *  1.61197  0.22251  0.00000        *
//
