# Supplementary material for: Curli Functional Amyloid Systems Are Phylogenetically Widespread and Display Large Diversity in Operon and Protein Structure
Source: PLoS One. 2012 Dec 12;7(12):e51274. doi: 10.1371/journal.pone.0051274 (PMC3521004; doi:10.1371/journal.pone.0051274)
Supplement: HMMs S1 — Curated Hidden Markov Models for Curli Repeats and CsgC-H. (ZIP) [file pone.0051274.s001.zip › CsgE.hmm]

HMMER3/b [3.0 | March 2010]
NAME  CsgE-2nr
LENG  170
ALPH  amino
RF    no
CS    no
MAP   yes
DATE  Fri Jun 15 09:43:27 2012
NSEQ  59
EFFN  4.382507
CKSUM 2545328521
STATS LOCAL MSV      -10.2322  0.70750
STATS LOCAL VITERBI  -10.8863  0.70750
STATS LOCAL FORWARD   -4.8669  0.70750
HMM          A        C        D        E        F        G        H        I        K        L        M        N        P        Q        R        S        T        V        W        Y   
            m->m     m->i     m->d     i->m     i->i     d->m     d->d
  COMPO   2.53031  4.69680  2.92776  2.61028  3.17250  2.92457  3.88194  2.85786  2.63801  2.52795  3.77872  3.01767  3.36794  2.95988  2.92734  2.58353  2.71459  2.72607  4.68978  3.46411
          2.68457  4.42406  2.77927  2.73275  3.46408  2.40715  3.72823  3.28806  2.67455  2.69181  4.23573  2.90343  2.74212  3.18318  2.90147  2.37718  2.77346  2.98091  4.58750  3.61588
          1.15586  1.52156  0.76176  3.52737  0.02982  0.00000        *
      1   2.21628  4.36378  3.54142  2.98190  2.95707  3.60601  3.90582  2.83188  2.59513  2.58969  3.49335  3.37741  4.00629  3.23638  3.27536  2.86569  1.98104  2.24796  4.98241  3.74800     72 - -
          2.68618  4.42225  2.77519  2.73123  3.46354  2.40513  3.72494  3.29354  2.67741  2.69355  4.24690  2.90347  2.73739  3.18146  2.89801  2.37887  2.77519  2.98518  4.58477  3.61503
          0.02005  4.31521  5.03756  0.61958  0.77255  1.07101  0.41956
      2   2.11171  4.66031  3.17160  2.62478  3.16740  3.51316  3.74597  3.25718  2.60706  2.91092  3.76037  2.12601  3.90988  2.94950  2.85558  2.55230  2.88241  2.97780  5.19478  3.50517     73 - -
          2.68618  4.42225  2.77519  2.73123  3.46354  2.40513  3.72494  3.29354  2.67741  2.69355  4.24690  2.90347  2.73739  3.18146  2.89801  2.37887  2.77519  2.98518  4.58477  3.61503
          0.02005  4.31521  5.03756  0.61958  0.77255  1.07101  0.41956
      3   2.68553  4.88898  3.08098  2.51614  4.13824  3.50172  3.07631  3.00987  1.80918  2.77606  3.95911  3.02884  3.00609  2.62621  2.83972  2.71512  2.91226  3.22908  5.37173  4.04643     74 - -
          2.68618  4.42225  2.77519  2.73123  3.46354  2.40513  3.72494  3.29354  2.67741  2.69355  4.24690  2.90347  2.73739  3.18146  2.89801  2.37887  2.77519  2.98518  4.58477  3.61503
          0.02005  4.31521  5.03756  0.61958  0.77255  1.07101  0.41956
      4   2.16357  4.71579  3.13005  2.59453  3.95842  2.77439  3.74434  3.35507  2.57473  2.99767  3.83783  3.08783  3.89902  2.03101  3.00941  2.72221  2.89066  2.68090  5.27680  3.54690     75 - -
          2.68618  4.42225  2.77519  2.73123  3.46354  2.40513  3.72494  3.29354  2.67741  2.69355  4.24690  2.90347  2.73739  3.18146  2.89801  2.37887  2.77519  2.98518  4.58477  3.61503
          0.02005  4.31521  5.03756  0.61958  0.77255  1.07101  0.41956
      5   2.03140  4.59621  3.25207  2.70693  3.91340  3.45429  3.81348  3.29741  2.67684  2.76832  3.80891  3.16365  3.11911  3.02027  2.87763  1.88413  2.87492  2.73184  5.25914  3.97572     76 - -
          2.68618  4.42225  2.77519  2.73123  3.46354  2.40513  3.72494  3.29354  2.67741  2.69355  4.24690  2.90347  2.73739  3.18146  2.89801  2.37887  2.77519  2.98518  4.58477  3.61503
          0.02005  4.31521  5.03756  0.61958  0.77255  1.07101  0.41956
      6   1.99521  4.39269  3.50279  2.96351  3.65866  2.10579  3.93074  2.99622  2.91715  2.36446  2.94788  3.34805  3.96760  3.23274  3.27722  2.61927  2.87713  2.74323  5.08852  3.84893     77 - -
          2.68618  4.42225  2.77519  2.73123  3.46354  2.40513  3.72494  3.29354  2.67741  2.69355  4.24690  2.90347  2.73739  3.18146  2.89801  2.37887  2.77519  2.98518  4.58477  3.61503
          0.02005  4.31521  5.03756  0.61958  0.77255  1.07101  0.41956
      7   2.30548  4.59465  3.28280  2.71730  3.77241  3.55595  3.77455  3.15750  1.89603  2.37687  3.69301  3.18326  3.94415  3.00164  3.01059  2.48617  2.89710  2.89742  3.59972  3.86404     78 - -
          2.68663  4.42297  2.77538  2.73195  3.46259  2.40482  3.72482  3.29327  2.67726  2.69274  4.24563  2.90356  2.73677  3.18183  2.89873  2.37845  2.77592  2.98533  4.58549  3.61548
          0.96329  0.60277  2.64403  1.67785  0.20675  1.07101  0.41956
      8   2.14004  4.70393  2.90044  1.93159  3.50142  3.52499  3.74267  3.05881  2.59109  2.93881  3.38340  3.10146  3.91312  2.93142  3.03313  2.73919  2.88865  2.66154  5.24015  3.93877     85 - -
          2.68642  4.42270  2.77526  2.73168  3.46399  2.40558  3.72540  3.29370  2.67654  2.69290  4.24683  2.90365  2.73785  3.18191  2.89829  2.37891  2.77377  2.98473  4.58522  3.61523
          0.77713  0.62726  5.07944  1.31952  0.31097  1.12089  0.39451
      9   2.39671  4.99974  2.70781  2.22055  4.30178  3.44852  3.68882  3.40646  2.47275  3.30283  4.09042  2.96468  2.64836  2.81777  2.95310  1.94452  2.91864  3.37362  5.50390  4.13582     90 - -
          2.68618  4.42225  2.77519  2.73123  3.46354  2.40513  3.72494  3.29354  2.67741  2.69355  4.24690  2.90347  2.73739  3.18146  2.89801  2.37887  2.77519  2.98518  4.58477  3.61503
          0.01922  4.35709  5.07944  0.61958  0.77255  1.12089  0.39451
     10   2.70210  5.00642  2.70529  1.80642  4.28224  3.46133  3.70123  3.70221  2.49293  3.03006  4.08341  2.97041  2.37329  2.83585  2.97074  2.70420  2.93974  2.83942  5.49943  4.13427     91 - -
          2.68618  4.42225  2.77519  2.73123  3.46354  2.40513  3.72494  3.29354  2.67741  2.69355  4.24690  2.90347  2.73739  3.18146  2.89801  2.37887  2.77519  2.98518  4.58477  3.61503
          0.01922  4.35709  5.07944  0.61958  0.77255  1.12089  0.39451
     11   2.64789  4.50950  3.35156  2.79600  3.35924  3.56445  3.83118  2.82050  2.76482  2.59501  3.62853  2.60181  3.96354  3.09057  3.16216  2.40409  1.87333  2.79997  5.09296  3.82886     92 - -
          2.68618  4.42225  2.77519  2.73123  3.46354  2.40513  3.72494  3.29354  2.67741  2.69355  4.24690  2.90347  2.73739  3.18146  2.89801  2.37887  2.77519  2.98518  4.58477  3.61503
          0.01922  4.35709  5.07944  0.61958  0.77255  1.12089  0.39451
     12   1.94785  4.61012  2.82544  2.67713  3.17330  3.54425  3.77251  3.17044  2.65803  2.84210  3.32091  3.15682  3.93196  2.65299  3.08255  2.76596  2.47800  2.69574  5.16045  3.87877     93 - -
          2.68618  4.42225  2.77519  2.73123  3.46354  2.40513  3.72494  3.29354  2.67741  2.69355  4.24690  2.90347  2.73739  3.18146  2.89801  2.37887  2.77519  2.98518  4.58477  3.61503
          0.01922  4.35709  5.07944  0.61958  0.77255  1.12089  0.39451
     13   2.45376  4.21067  4.20537  3.61989  3.31234  3.83729  4.14998  2.36779  3.49756  1.61862  2.18454  3.82526  3.56273  3.71852  3.67690  2.90729  2.61607  2.43745  4.83014  3.63977     94 - -
          2.68618  4.42225  2.77519  2.73123  3.46354  2.40513  3.72494  3.29354  2.67741  2.69355  4.24690  2.90347  2.73739  3.18146  2.89801  2.37887  2.77519  2.98518  4.58477  3.61503
          0.01545  4.57366  5.29601  0.61958  0.77255  1.12089  0.39451
     14   2.74038  5.07127  3.06744  2.20716  4.35126  3.54267  3.73517  3.42582  1.98141  2.56433  3.54966  2.20322  3.93392  2.85906  2.82785  2.50869  2.97093  3.42644  5.54361  4.17946     95 - -
          2.68618  4.42225  2.77519  2.73123  3.46354  2.40513  3.72494  3.29354  2.67741  2.69355  4.24690  2.90347  2.73739  3.18146  2.89801  2.37887  2.77519  2.98518  4.58477  3.61503
          0.04200  4.61208  3.46726  0.61958  0.77255  0.98178  0.46943
     15   2.66693  3.98850  3.24945  2.68930  3.26736  3.61032  3.82477  3.38523  2.49842  2.04648  3.87353  2.71267  3.24293  2.62229  2.46781  2.65244  2.97336  3.10096  5.32150  4.02109     96 - -
          2.68618  4.42225  2.77519  2.73123  3.46354  2.40513  3.72494  3.29354  2.67741  2.69355  4.24690  2.90347  2.73739  3.18146  2.89801  2.37887  2.77519  2.98518  4.58477  3.61503
          0.01455  4.63346  5.35581  0.61958  0.77255  0.69604  0.69026
     16   1.68575  4.35789  4.40347  3.81728  3.45527  4.00415  4.32173  2.48612  3.68798  1.74276  1.99074  3.45331  4.37454  3.90348  3.85488  3.29628  2.88874  2.56294  4.98228  3.79426     97 - -
          2.68618  4.42225  2.77519  2.73123  3.46354  2.40513  3.72494  3.29354  2.67741  2.69355  4.24690  2.90347  2.73739  3.18146  2.89801  2.37887  2.77519  2.98518  4.58477  3.61503
          0.02926  4.90628  3.84281  0.61958  0.77255  0.91810  0.50962
     17   2.67962  5.35529  2.81656  2.16929  4.69606  3.63238  3.81886  4.17696  1.40242  3.65735  3.45463  2.93358  4.02640  2.91744  2.44260  2.56618  3.03136  3.74378  5.78920  4.38370     98 - -
          2.68618  4.42225  2.77519  2.73123  3.46354  2.40513  3.72494  3.29354  2.67741  2.69355  4.24690  2.90347  2.73739  3.18146  2.89801  2.37887  2.77519  2.98518  4.58477  3.61503
          0.01072  4.93709  5.65943  0.61958  0.77255  0.56679  0.83782
     18   2.64731  5.31966  3.18797  2.13146  4.11278  3.40501  3.88085  2.85189  2.32302  3.60915  2.79785  2.29219  3.93741  2.77776  2.11095  2.77335  3.13227  3.69056  5.77470  4.38715     99 - -
          2.68618  4.42225  2.77519  2.73123  3.46354  2.40513  3.72494  3.29354  2.67741  2.69355  4.24690  2.90347  2.73739  3.18146  2.89801  2.37887  2.77519  2.98518  4.58477  3.61503
          0.04407  5.05551  3.30390  0.61958  0.77255  0.67762  0.70892
     19   2.66065  4.61923  2.52657  3.24216  3.04817  3.89643  4.15181  2.46541  3.10079  1.82977  3.72309  3.31157  4.27536  3.07062  2.98340  3.01562  2.86640  2.50483  5.20282  2.77028    100 - -
          2.68618  4.42225  2.77519  2.73123  3.46354  2.40513  3.72494  3.29354  2.67741  2.69355  4.24690  2.90347  2.73739  3.18146  2.89801  2.37887  2.77519  2.98518  4.58477  3.61503
          0.00969  5.03707  5.75941  0.61958  0.77255  0.44265  1.02816
     20   2.15649  4.66976  3.83365  2.92802  3.80605  3.61232  3.94641  2.64044  2.44345  1.78512  2.73572  3.56263  4.31155  3.52116  3.57240  2.18747  3.12270  2.94289  4.26655  4.01814    101 - -
          2.68618  4.42225  2.77519  2.73123  3.46354  2.40513  3.72494  3.29354  2.67741  2.69355  4.24690  2.90347  2.73739  3.18146  2.89801  2.37887  2.77519  2.98518  4.58477  3.61503
          0.21452  5.12090  1.67613  0.61958  0.77255  0.58133  0.81906
     21   2.58651  4.71464  3.55975  2.61674  3.30303  3.79095  4.02468  3.24624  1.67419  1.80406  3.56543  3.44884  4.17377  3.10162  3.35775  3.02078  3.09375  3.00112  4.68337  3.27759    102 - -
          2.68618  4.42225  2.77519  2.73123  3.46354  2.40513  3.72494  3.29354  2.67741  2.69355  4.24690  2.90347  2.73739  3.18146  2.89801  2.37887  2.77519  2.98518  4.58477  3.61503
          0.01776  4.93146  4.56703  0.61958  0.77255  1.00838  0.45383
     22   2.48977  4.76732  3.48827  2.34925  3.72631  3.76532  3.99365  2.53946  2.17405  1.81144  3.85922  3.39528  3.18730  3.23027  3.12267  2.98927  2.98387  2.84490  5.32150  4.04995    103 - -
          2.68618  4.42225  2.77519  2.73123  3.46354  2.40513  3.72494  3.29354  2.67741  2.69355  4.24690  2.90347  2.73739  3.18146  2.89801  2.37887  2.77519  2.98518  4.58477  3.61503
          0.01085  4.92455  5.64690  0.61958  0.77255  0.99003  0.46452
     23   2.73549  2.75381  4.40205  3.81177  2.37547  3.98394  4.29156  2.57765  3.44763  2.46325  3.44513  2.16224  3.27662  3.88953  3.83869  3.11593  2.87729  1.91149  4.56779  3.40134    104 - -
          2.68618  4.42225  2.77519  2.73123  3.46354  2.40513  3.72494  3.29354  2.67741  2.69355  4.24690  2.90347  2.73739  3.18146  2.89801  2.37887  2.77519  2.98518  4.58477  3.61503
          0.01078  4.93146  5.65381  0.61958  0.77255  1.00838  0.45383
     24   2.21471  4.45201  4.01385  3.43864  3.28537  3.91089  4.18848  2.64478  2.20752  2.13968  3.56190  3.76217  4.28535  3.63047  3.64099  2.99786  2.79728  2.59724  5.05103  1.91180    105 - -
          2.68618  4.42225  2.77519  2.73123  3.46354  2.40513  3.72494  3.29354  2.67741  2.69355  4.24690  2.90347  2.73739  3.18146  2.89801  2.37887  2.77519  2.98518  4.58477  3.61503
          0.01078  4.93146  5.65381  0.61958  0.77255  1.00838  0.45383
     25   2.73665  3.99411  3.40617  3.23386  3.68409  3.85958  4.12007  2.30059  2.46149  1.69953  3.65727  3.62253  3.26495  3.47682  3.51893  3.10943  2.02478  2.81793  5.13956  3.91173    106 - -
          2.68618  4.42225  2.77519  2.73123  3.46354  2.40513  3.72494  3.29354  2.67741  2.69355  4.24690  2.90347  2.73739  3.18146  2.89801  2.37887  2.77519  2.98518  4.58477  3.61503
          0.01078  4.93146  5.65381  0.61958  0.77255  1.00838  0.45383
     26   2.50655  3.42256  4.44589  3.19820  2.16446  3.99177  4.30307  2.66272  3.71541  1.42403  3.43675  4.01617  4.36014  3.56969  3.85911  3.17954  2.40125  2.57125  4.93580  3.74842    107 - -
          2.68618  4.42225  2.77519  2.73123  3.46354  2.40513  3.72494  3.29354  2.67741  2.69355  4.24690  2.90347  2.73739  3.18146  2.89801  2.37887  2.77519  2.98518  4.58477  3.61503
          0.01078  4.93146  5.65381  0.61958  0.77255  1.00838  0.45383
     27   2.87613  3.97189  4.63341  3.64710  3.03359  4.02188  4.34478  2.71490  3.85997  1.64420  2.52842  4.11375  2.92003  4.02967  3.94107  3.08194  2.81869  1.58392  4.90527  3.72405    108 - -
          2.68618  4.42225  2.77519  2.73123  3.46354  2.40513  3.72494  3.29354  2.67741  2.69355  4.24690  2.90347  2.73739  3.18146  2.89801  2.37887  2.77519  2.98518  4.58477  3.61503
          0.01078  4.93146  5.65381  0.61958  0.77255  1.00838  0.45383
     28   2.86776  4.09366  4.04381  3.46776  3.07721  3.11855  4.19784  2.60598  2.34035  1.38526  3.55101  3.78102  3.82852  3.65179  3.65786  2.52040  3.10005  2.61024  5.04128  3.83360    109 - -
          2.68618  4.42225  2.77519  2.73123  3.46354  2.40513  3.72494  3.29354  2.67741  2.69355  4.24690  2.90347  2.73739  3.18146  2.89801  2.37887  2.77519  2.98518  4.58477  3.61503
          0.02468  4.93146  4.06512  0.61958  0.77255  1.00838  0.45383
     29   2.45194  4.37725  2.44060  3.70823  2.47039  3.98251  4.28311  2.17597  3.59909  1.55190  3.47743  3.94031  3.71152  3.82759  3.79903  3.26586  3.11911  2.41341  4.99176  3.79809    110 - -
          2.68618  4.42225  2.77519  2.73123  3.46354  2.40513  3.72494  3.29354  2.67741  2.69355  4.24690  2.90347  2.73739  3.18146  2.89801  2.37887  2.77519  2.98518  4.58477  3.61503
          0.24734  4.91771  1.55207  0.61958  0.77255  1.02947  0.44191
     30   2.24560  3.80161  3.77646  2.11211  3.05344  3.00539  4.04150  2.25755  3.14567  2.22724  3.51217  3.57070  3.85954  3.43043  3.46240  2.94269  2.90202  2.54973  4.99727  3.77699    111 - -
          2.68618  4.42225  2.77519  2.73123  3.46354  2.40513  3.72494  3.29354  2.67741  2.69355  4.24690  2.90347  2.73739  3.18146  2.89801  2.37887  2.77519  2.98518  4.58477  3.61503
          0.01382  4.68419  5.40654  0.61958  0.77255  1.30256  0.31723
     31   2.77094  4.32416  3.01194  2.01544  3.93663  2.73103  3.50868  3.59587  2.61922  2.83674  3.46432  2.95381  3.16827  2.96765  3.08047  2.48092  3.00230  2.39060  5.45735  4.12711    112 - -
          2.68618  4.42225  2.77519  2.73123  3.46354  2.40513  3.72494  3.29354  2.67741  2.69355  4.24690  2.90347  2.73739  3.18146  2.89801  2.37887  2.77519  2.98518  4.58477  3.61503
          0.01331  4.72167  5.44402  0.61958  0.77255  1.24576  0.33929
     32   1.98335  4.65841  3.44685  2.74738  3.18660  3.69961  3.93233  3.19802  2.72458  2.88284  3.75279  3.34510  3.48281  2.89186  3.26341  2.57915  2.11434  2.73542  3.09762  3.95290    113 - -
          2.68618  4.42225  2.77519  2.73123  3.46354  2.40513  3.72494  3.29354  2.67741  2.69355  4.24690  2.90347  2.73739  3.18146  2.89801  2.37887  2.77519  2.98518  4.58477  3.61503
          0.01309  4.73838  5.46072  0.61958  0.77255  0.61732  0.77520
     33   1.97435  5.06578  2.30497  2.60684  2.94281  3.45158  3.90880  3.71773  2.71109  2.74295  4.13701  3.19228  4.09412  2.92025  2.81742  2.56145  2.37947  3.15369  4.91299  4.23610    114 - -
          2.68618  4.42225  2.77519  2.73123  3.46354  2.40513  3.72494  3.29354  2.67741  2.69355  4.24690  2.90347  2.73739  3.18146  2.89801  2.37887  2.77519  2.98518  4.58477  3.61503
          0.01029  4.97742  5.69976  0.61958  0.77255  0.35036  1.21887
     34   1.98433  4.50795  4.27093  3.69072  2.09976  4.05126  4.34096  2.70108  3.59639  2.46307  3.62054  3.64336  2.99965  2.87165  3.83141  2.68263  2.94314  2.76539  2.90520  2.81089    115 - -
          2.68618  4.42225  2.77519  2.73123  3.46354  2.40513  3.72494  3.29354  2.67741  2.69355  4.24690  2.90347  2.73739  3.18146  2.89801  2.37887  2.77519  2.98518  4.58477  3.61503
          0.02329  5.15656  4.05957  0.61958  0.77255  0.58133  0.81906
     35   2.79837  3.37602  2.74093  3.75213  2.67985  3.82861  4.35336  2.35212  2.51292  2.06895  3.52698  3.99886  3.95076  3.88353  3.86074  2.87118  3.20489  1.72134  5.08703  3.89035    116 - -
          2.68618  4.42225  2.77519  2.73123  3.46354  2.40513  3.72494  3.29354  2.67741  2.69355  4.24690  2.90347  2.73739  3.18146  2.89801  2.37887  2.77519  2.98518  4.58477  3.61503
          0.00872  5.14199  5.86434  0.61958  0.77255  0.62375  0.76772
     36   2.11466  2.92665  4.74917  4.14679  2.63191  4.13144  4.45443  2.83066  3.97381  1.58498  3.20896  4.22570  2.46834  3.54135  4.05249  3.12175  3.04675  2.18115  5.01289  3.83181    117 - -
          2.68618  4.42225  2.77519  2.73123  3.46354  2.40513  3.72494  3.29354  2.67741  2.69355  4.24690  2.90347  2.73739  3.18146  2.89801  2.37887  2.77519  2.98518  4.58477  3.61503
          0.05635  5.15489  3.01547  0.61958  0.77255  0.62375  0.76772
     37   1.77487  5.12861  2.68519  2.65631  3.89967  3.76060  3.96492  3.12525  2.76587  2.83761  3.96027  3.16036  4.15057  2.83092  3.22964  1.65300  3.16050  3.46011  5.63170  4.29679    118 - -
          2.68618  4.42225  2.77519  2.73123  3.46354  2.40513  3.72494  3.29354  2.67741  2.69355  4.24690  2.90347  2.73739  3.18146  2.89801  2.37887  2.77519  2.98518  4.58477  3.61503
          0.00903  5.10757  5.82992  0.61958  0.77255  0.74823  0.64094
     38   2.02632  5.24512  3.27058  2.58579  4.51695  3.74101  3.64420  3.95407  2.11396  2.41961  3.91834  2.80347  4.13238  3.06541  3.18567  2.03981  2.31927  3.47398  5.72452  4.36308    119 - -
          2.68618  4.42225  2.77519  2.73123  3.46354  2.40513  3.72494  3.29354  2.67741  2.69355  4.24690  2.90347  2.73739  3.18146  2.89801  2.37887  2.77519  2.98518  4.58477  3.61503
          0.00890  5.12174  5.84409  0.61958  0.77255  0.64210  0.74694
     39   2.65452  5.37198  2.17435  1.89326  3.01700  2.88089  3.83219  2.97094  2.57745  2.79187  4.42109  2.81748  4.11863  2.65310  3.15224  2.75074  3.17096  3.74554  5.82400  4.43282    120 - -
          2.68618  4.42225  2.77519  2.73123  3.46354  2.40513  3.72494  3.29354  2.67741  2.69355  4.24690  2.90347  2.73739  3.18146  2.89801  2.37887  2.77519  2.98518  4.58477  3.61503
          0.18776  5.14314  1.79970  0.61958  0.77255  0.61915  0.77306
     40   2.44354  4.37141  3.88000  3.31306  3.28303  2.27500  4.17535  2.80865  3.25744  2.06098  3.68362  3.38740  4.27291  3.54701  3.58436  1.58513  3.12712  2.84084  5.16645  3.94270    121 - -
          2.68618  4.42225  2.77519  2.73123  3.46354  2.40513  3.72494  3.29354  2.67741  2.69355  4.24690  2.90347  2.73739  3.18146  2.89801  2.37887  2.77519  2.98518  4.58477  3.61503
          0.01023  4.98314  5.70548  0.61958  0.77255  0.89666  0.52413
     41   2.10626  4.41170  3.86366  3.70073  3.10315  3.99709  4.29344  2.24601  2.61307  1.56708  2.58829  3.94288  4.36779  3.82833  3.80318  2.76080  3.14168  2.66479  5.02054  3.82458    122 - -
          2.68618  4.42225  2.77519  2.73123  3.46354  2.40513  3.72494  3.29354  2.67741  2.69355  4.24690  2.90347  2.73739  3.18146  2.89801  2.37887  2.77519  2.98518  4.58477  3.61503
          0.00993  5.01273  5.73508  0.61958  0.77255  0.97376  0.47427
     42   2.76998  5.14305  3.25246  2.10961  3.58070  3.70464  3.51704  3.65624  2.69038  2.24511  4.20884  2.11159  4.09523  2.45128  3.16083  2.40161  2.84320  3.48404  4.17439  4.28554    123 - -
          2.68618  4.42225  2.77519  2.73123  3.46354  2.40513  3.72494  3.29354  2.67741  2.69355  4.24690  2.90347  2.73739  3.18146  2.89801  2.37887  2.77519  2.98518  4.58477  3.61503
          0.00993  5.01273  5.73508  0.61958  0.77255  0.97376  0.47427
     43   1.63058  4.00891  2.77943  3.08280  3.86752  3.83924  4.08562  2.33136  3.04987  2.68713  3.59863  3.52299  2.93910  3.36631  3.43711  2.20513  3.13065  2.93534  5.28483  4.03292    124 - -
          2.68618  4.42225  2.77519  2.73123  3.46354  2.40513  3.72494  3.29354  2.67741  2.69355  4.24690  2.90347  2.73739  3.18146  2.89801  2.37887  2.77519  2.98518  4.58477  3.61503
          0.00993  5.01273  5.73508  0.61958  0.77255  0.97376  0.47427
     44   2.31940  5.37325  2.84414  2.22232  4.70786  2.81778  3.85175  4.18681  2.59222  3.08375  4.41727  2.33851  4.05588  1.77287  3.08374  2.85348  2.81407  3.49427  5.81240  4.40717    125 - -
          2.68618  4.42225  2.77519  2.73123  3.46354  2.40513  3.72494  3.29354  2.67741  2.69355  4.24690  2.90347  2.73739  3.18146  2.89801  2.37887  2.77519  2.98518  4.58477  3.61503
          0.11172  5.01273  2.31209  0.61958  0.77255  0.97376  0.47427
     45   1.97012  5.29465  3.10995  2.22204  4.61431  2.12606  3.82455  4.08151  2.11232  3.58975  4.34520  2.47181  4.02590  2.93120  3.05799  2.82687  2.90681  3.56516  5.74519  3.68245    126 - -
          2.68618  4.42225  2.77519  2.73123  3.46354  2.40513  3.72494  3.29354  2.67741  2.69355  4.24690  2.90347  2.73739  3.18146  2.89801  2.37887  2.77519  2.98518  4.58477  3.61503
          0.35839  4.91200  1.22471  0.61958  0.77255  0.78126  0.61218
     46   2.77615  4.48105  3.67175  2.18464  2.04011  3.75932  4.01002  2.71707  3.06058  2.68693  3.58436  3.50597  3.57625  3.35974  3.40698  3.00778  2.38924  2.75121  5.04570  2.64566    127 - -
          2.68618  4.42225  2.77519  2.73123  3.46354  2.40513  3.72494  3.29354  2.67741  2.69355  4.24690  2.90347  2.73739  3.18146  2.89801  2.37887  2.77519  2.98518  4.58477  3.61503
          0.01361  4.69983  5.42218  0.61958  0.77255  1.35972  0.29670
     47   2.77994  4.79637  3.30952  2.75012  3.98300  3.65209  3.86509  3.38154  2.03165  3.03402  2.79948  2.46349  4.03951  3.06460  3.13355  2.64799  3.01088  2.87687  5.32443  2.15904    128 - -
          2.68618  4.42225  2.77519  2.73123  3.46354  2.40513  3.72494  3.29354  2.67741  2.69355  4.24690  2.90347  2.73739  3.18146  2.89801  2.37887  2.77519  2.98518  4.58477  3.61503
          0.01361  4.69983  5.42218  0.61958  0.77255  1.35972  0.29670
     48   2.79669  4.62186  3.56710  3.05374  2.28341  3.69048  4.04043  3.21255  3.03777  2.91907  3.81118  1.61810  4.13654  3.35049  3.41523  2.23656  3.06600  2.49051  5.18612  3.86976    129 - -
          2.68618  4.42225  2.77519  2.73123  3.46354  2.40513  3.72494  3.29354  2.67741  2.69355  4.24690  2.90347  2.73739  3.18146  2.89801  2.37887  2.77519  2.98518  4.58477  3.61503
          0.01361  4.69983  5.42218  0.61958  0.77255  0.66923  0.71766
     49   2.19766  5.34170  3.11884  1.90438  4.67493  3.63801  3.82647  4.15220  1.79584  3.03681  4.38580  2.84162  3.42167  2.59704  3.05469  2.50175  3.09184  3.32868  5.78140  4.37826    130 - -
          2.68618  4.42225  2.77519  2.73123  3.46354  2.40513  3.72494  3.29354  2.67741  2.69355  4.24690  2.90347  2.73739  3.18146  2.89801  2.37887  2.77519  2.98518  4.58477  3.61503
          0.01051  4.95680  5.67915  0.61958  0.77255  0.58127  0.81914
     50   2.18839  4.36925  2.41533  2.03616  4.71155  3.69476  3.35721  4.18558  2.62601  3.68166  4.42901  2.66290  3.57760  2.95137  3.11584  2.19937  2.69528  2.59813  5.82689  4.42651    131 - -
          2.68618  4.42225  2.77519  2.73123  3.46354  2.40513  3.72494  3.29354  2.67741  2.69355  4.24690  2.90347  2.73739  3.18146  2.89801  2.37887  2.77519  2.98518  4.58477  3.61503
          0.00920  5.08929  5.81164  0.61958  0.77255  0.79506  0.60067
     51   2.20623  4.67795  3.66458  2.34471  3.81772  3.90989  4.16040  2.45165  2.84927  2.39229  3.26228  3.63346  4.28983  3.28749  3.53838  2.54708  2.94166  1.79026  5.25739  4.01948    132 - -
          2.68618  4.42225  2.77519  2.73123  3.46354  2.40513  3.72494  3.29354  2.67741  2.69355  4.24690  2.90347  2.73739  3.18146  2.89801  2.37887  2.77519  2.98518  4.58477  3.61503
          0.00914  5.09504  5.81739  0.61958  0.77255  0.81077  0.58791
     52   1.90839  3.80008  2.85154  2.79165  4.06723  3.27659  3.02787  2.87501  2.63644  3.34932  3.92397  2.54818  3.82479  2.70481  3.24318  2.87387  3.15937  2.28702  5.60451  4.27709    133 - -
          2.68618  4.42225  2.77519  2.73123  3.46354  2.40513  3.72494  3.29354  2.67741  2.69355  4.24690  2.90347  2.73739  3.18146  2.89801  2.37887  2.77519  2.98518  4.58477  3.61503
          0.00906  5.10447  5.82682  0.61958  0.77255  0.81077  0.58791
     53   1.58768  4.62906  3.28603  2.63966  4.47504  2.41106  3.94526  3.62053  2.72525  3.48252  4.27704  2.25982  3.59578  3.07883  2.79609  2.93983  2.59229  3.30288  5.69926  4.34567    134 - -
          2.68618  4.42225  2.77519  2.73123  3.46354  2.40513  3.72494  3.29354  2.67741  2.69355  4.24690  2.90347  2.73739  3.18146  2.89801  2.37887  2.77519  2.98518  4.58477  3.61503
          0.07712  5.10447  2.68607  0.61958  0.77255  0.81077  0.58791
     54   2.64074  5.28532  3.19195  2.07015  4.58410  3.52800  3.19330  2.90161  2.29481  2.66067  4.33846  2.77083  3.49380  2.87659  2.95631  2.32751  3.12441  3.65083  5.74672  2.73204    135 - -
          2.68618  4.42225  2.77519  2.73123  3.46354  2.40513  3.72494  3.29354  2.67741  2.69355  4.24690  2.90347  2.73739  3.18146  2.89801  2.37887  2.77519  2.98518  4.58477  3.61503
          0.01304  5.03705  5.04201  0.61958  0.77255  0.86013  0.55010
     55   2.37415  4.93896  3.43103  2.25353  4.13409  3.78264  3.99961  2.06174  2.25986  3.17764  4.02289  3.36529  3.24150  3.00329  3.17992  2.72989  2.81368  2.38064  4.12546  4.17664    136 - -
          2.68618  4.42225  2.77519  2.73123  3.46354  2.40513  3.72494  3.29354  2.67741  2.69355  4.24690  2.90347  2.73739  3.18146  2.89801  2.37887  2.77519  2.98518  4.58477  3.61503
          0.02755  5.05300  3.87358  0.61958  0.77255  0.91826  0.50952
     56   2.53231  5.36099  2.82547  2.60011  4.68948  2.68941  3.86013  4.16379  2.02849  3.07959  4.40624  2.85674  2.67093  2.96210  2.41480  2.70013  2.49288  3.07948  5.80392  4.40335    137 - -
          2.68618  4.42225  2.77519  2.73123  3.46354  2.40513  3.72494  3.29354  2.67741  2.69355  4.24690  2.90347  2.73739  3.18146  2.89801  2.37887  2.77519  2.98518  4.58477  3.61503
          0.00971  5.03516  5.75750  0.61958  0.77255  0.65859  0.72894
     57   2.51837  5.18329  2.70855  2.11766  3.63800  3.27196  3.94523  2.23755  2.73092  3.25911  4.24909  2.55548  3.32247  3.08325  2.99842  2.94467  2.59357  2.72924  5.67440  4.32588    138 - -
          2.68618  4.42225  2.77519  2.73123  3.46354  2.40513  3.72494  3.29354  2.67741  2.69355  4.24690  2.90347  2.73739  3.18146  2.89801  2.37887  2.77519  2.98518  4.58477  3.61503
          0.00906  5.10447  5.82682  0.61958  0.77255  0.36345  1.18835
     58   2.98038  5.62324  1.98019  1.20441  4.96035  3.27656  4.03315  4.45245  2.67908  3.37007  4.67139  2.27703  4.22148  3.04886  3.14752  3.04455  3.33244  4.01062  6.05477  4.62921    139 - -
          2.68618  4.42225  2.77519  2.73123  3.46354  2.40513  3.72494  3.29354  2.67741  2.69355  4.24690  2.90347  2.73739  3.18146  2.89801  2.37887  2.77519  2.98518  4.58477  3.61503
          0.00815  5.20962  5.93196  0.61958  0.77255  0.46371  0.99141
     59   2.71822  5.45452  2.17599  2.29911  4.78732  3.75188  3.94023  3.58548  2.23772  3.22986  4.49843  3.22418  3.92345  3.04063  2.08717  2.24200  2.57006  2.96853  5.89461  4.49121    140 - -
          2.68618  4.42225  2.77519  2.73123  3.46354  2.40513  3.72494  3.29354  2.67741  2.69355  4.24690  2.90347  2.73739  3.18146  2.89801  2.37887  2.77519  2.98518  4.58477  3.61503
          0.07416  5.22019  2.71703  0.61958  0.77255  0.48576  0.95510
     60   2.94418  5.43733  2.68668  1.83845  4.77498  3.71988  3.90825  2.29924  2.17264  3.38984  4.48001  2.57090  3.28391  2.67934  3.13765  2.36660  3.17539  3.57471  5.87441  4.46785    141 - -
          2.68618  4.42225  2.77519  2.73123  3.46354  2.40513  3.72494  3.29354  2.67741  2.69355  4.24690  2.90347  2.73739  3.18146  2.89801  2.37887  2.77519  2.98518  4.58477  3.61503
          0.36379  5.15465  1.20668  0.61958  0.77255  0.68705  0.69929
     61   2.83555  5.25850  3.05688  1.62166  4.57570  3.59823  3.80731  4.03807  2.55876  2.89804  4.31783  2.41536  4.00414  2.91884  2.88668  1.88082  2.89156  3.63633  5.71660  4.32694    142 - -
          2.69185  4.43601  2.77242  2.72897  3.45159  2.41072  3.73871  3.27924  2.67376  2.68517  4.25547  2.89509  2.74469  3.17775  2.90478  2.38169  2.77604  2.98213  4.59853  3.61574
          0.43953  1.04504  5.52547  4.65629  0.00955  0.37420  1.16425
     62   3.47914  4.80588  4.14993  4.82146  3.31405  4.72137  5.06605  1.48143  4.64059  0.95754  2.77738  4.87097  5.00845  4.72529  4.65526  4.05086  3.70734  2.20323  5.45155  4.32974    273 - -
          2.68618  4.42225  2.77519  2.73123  3.46354  2.40513  3.72494  3.29354  2.67741  2.69355  4.24690  2.90347  2.73739  3.18146  2.89801  2.37887  2.77519  2.98518  4.58477  3.61503
          0.00868  5.14644  5.86878  0.61958  0.77255  0.62915  0.76152
     63   2.95086  5.45686  2.28736  2.24407  4.79986  2.68388  3.91241  4.28445  2.61263  3.76126  4.21563  3.19278  2.96285  2.26103  2.98950  2.00708  2.40940  3.84640  5.89075  3.98674    274 - -
          2.68618  4.42225  2.77519  2.73123  3.46354  2.40513  3.72494  3.29354  2.67741  2.69355  4.24690  2.90347  2.73739  3.18146  2.89801  2.37887  2.77519  2.98518  4.58477  3.61503
          0.00848  5.17021  5.89256  0.61958  0.77255  0.68705  0.69929
     64   3.84133  5.74446  4.17155  4.19036  5.91996  0.20025  5.55466  5.69341  4.55936  5.21740  6.13808  4.51595  5.05023  3.47168  4.82970  3.97432  4.35357  5.01716  7.00517  5.91848    275 - -
          2.68618  4.42225  2.77519  2.73123  3.46354  2.40513  3.72494  3.29354  2.67741  2.69355  4.24690  2.90347  2.73739  3.18146  2.89801  2.37887  2.77519  2.98518  4.58477  3.61503
          0.00848  5.17021  5.89256  0.61958  0.77255  0.37778  1.15638
     65   3.88076  5.17072  5.83619  5.23176  2.67996  5.14667  5.45424  2.47326  5.05408  0.60210  2.41406  5.31098  5.33993  5.03021  5.01914  4.49056  3.10589  2.70301  5.68123  4.63989    276 - -
          2.68618  4.42225  2.77519  2.73123  3.46354  2.40513  3.72494  3.29354  2.67741  2.69355  4.24690  2.90347  2.73739  3.18146  2.89801  2.37887  2.77519  2.98518  4.58477  3.61503
          0.00795  5.23478  5.95712  0.61958  0.77255  0.48576  0.95510
     66   3.78708  5.02349  5.85453  5.34021  4.30893  5.27601  5.84353  1.47859  5.23285  1.71911  4.11153  5.43580  5.53589  5.42833  5.33150  4.66289  2.41707  0.94655  6.22451  5.03270    277 - -
          2.68618  4.42225  2.77519  2.73123  3.46354  2.40513  3.72494  3.29354  2.67741  2.69355  4.24690  2.90347  2.73739  3.18146  2.89801  2.37887  2.77519  2.98518  4.58477  3.61503
          0.00795  5.23478  5.95712  0.61958  0.77255  0.48576  0.95510
     67   3.71865  4.98259  5.73358  5.19663  4.16182  5.13103  5.63090  1.05795  5.06763  1.67274  3.99113  5.28427  5.40623  5.23630  5.14800  4.49962  1.78740  1.79594  6.02819  4.85656    278 - -
          2.68618  4.42225  2.77519  2.73123  3.46354  2.40513  3.72494  3.29354  2.67741  2.69355  4.24690  2.90347  2.73739  3.18146  2.89801  2.37887  2.77519  2.98518  4.58477  3.61503
          0.00795  5.23478  5.95712  0.61958  0.77255  0.48576  0.95510
     68   3.64591  6.28415  0.80547  2.82458  5.59523  3.96208  4.47006  5.13393  3.45219  4.58969  5.40975  2.12674  4.56505  1.97704  4.04714  3.52586  3.02805  4.67216  6.72897  5.20777    279 - -
          2.68618  4.42225  2.77519  2.73123  3.46354  2.40513  3.72494  3.29354  2.67741  2.69355  4.24690  2.90347  2.73739  3.18146  2.89801  2.37887  2.77519  2.98518  4.58477  3.61503
          0.00795  5.23478  5.95712  0.61958  0.77255  0.48576  0.95510
     69   3.12351  5.61578  2.00065  2.77657  4.97718  3.85070  3.06716  4.45006  1.87159  3.90996  4.66106  2.33275  4.25502  3.09314  1.52640  3.08033  3.34977  4.01722  6.02010  4.63286    280 - -
          2.68618  4.42225  2.77519  2.73123  3.46354  2.40513  3.72494  3.29354  2.67741  2.69355  4.24690  2.90347  2.73739  3.18146  2.89801  2.37887  2.77519  2.98518  4.58477  3.61503
          0.00795  5.23478  5.95712  0.61958  0.77255  0.48576  0.95510
     70   2.12107  4.93342  4.97961  4.66408  5.27915  3.78254  5.44959  4.64913  4.59711  4.39717  5.21520  4.45497  4.59264  4.81031  4.78929  2.04131  0.54987  3.30463  6.66402  5.53308    281 - -
          2.68618  4.42225  2.77519  2.73123  3.46354  2.40513  3.72494  3.29354  2.67741  2.69355  4.24690  2.90347  2.73739  3.18146  2.89801  2.37887  2.77519  2.98518  4.58477  3.61503
          0.00795  5.23478  5.95712  0.61958  0.77255  0.48576  0.95510
     71   3.03880  4.46342  4.71603  4.11814  3.34974  4.17440  4.49128  1.83198  2.03691  1.79508  2.95252  4.23666  4.53999  4.14431  2.96088  3.47252  3.27080  1.93554  5.08068  3.42678    282 - -
          2.68618  4.42225  2.77519  2.73123  3.46354  2.40513  3.72494  3.29354  2.67741  2.69355  4.24690  2.90347  2.73739  3.18146  2.89801  2.37887  2.77519  2.98518  4.58477  3.61503
          0.00795  5.23478  5.95712  0.61958  0.77255  0.48576  0.95510
     72   3.08693  5.00830  4.94080  4.82706  5.64821  3.79422  5.67954  5.11651  4.85056  4.83038  5.61520  4.53527  4.64604  5.05077  4.98507  1.42707  0.53263  4.31927  6.99265  5.88975    283 - -
          2.68618  4.42225  2.77519  2.73123  3.46354  2.40513  3.72494  3.29354  2.67741  2.69355  4.24690  2.90347  2.73739  3.18146  2.89801  2.37887  2.77519  2.98518  4.58477  3.61503
          0.00795  5.23478  5.95712  0.61958  0.77255  0.48576  0.95510
     73   3.10226  5.43313  3.44041  2.86046  4.74219  3.88466  3.36427  4.17387  1.45400  3.09786  3.65662  3.38003  4.26845  3.15263  1.52944  2.48384  3.32383  3.29583  5.86954  4.52906    284 - -
          2.68618  4.42225  2.77519  2.73123  3.46354  2.40513  3.72494  3.29354  2.67741  2.69355  4.24690  2.90347  2.73739  3.18146  2.89801  2.37887  2.77519  2.98518  4.58477  3.61503
          0.00795  5.23478  5.95712  0.61958  0.77255  0.48576  0.95510
     74   1.77520  4.42903  4.86870  4.26216  1.82426  4.18922  4.51633  1.98405  4.07497  2.26638  3.29979  4.30829  2.99204  3.82499  4.12885  3.27604  3.26607  2.21095  5.04987  3.87085    285 - -
          2.68618  4.42225  2.77519  2.73123  3.46354  2.40513  3.72494  3.29354  2.67741  2.69355  4.24690  2.90347  2.73739  3.18146  2.89801  2.37887  2.77519  2.98518  4.58477  3.61503
          0.00795  5.23478  5.95712  0.61958  0.77255  0.48576  0.95510
     75   4.93501  6.40293  5.78533  5.85247  6.69149  0.04814  6.69278  6.75386  6.14327  6.12656  7.22361  5.95889  5.78051  6.38062  6.09547  5.16283  5.47816  6.08101  7.31225  6.88098    286 - -
          2.68618  4.42225  2.77519  2.73123  3.46354  2.40513  3.72494  3.29354  2.67741  2.69355  4.24690  2.90347  2.73739  3.18146  2.89801  2.37887  2.77519  2.98518  4.58477  3.61503
          0.00795  5.23478  5.95712  0.61958  0.77255  0.48576  0.95510
     76   3.45861  5.81200  3.81220  3.15325  5.26226  4.15364  2.01680  4.65727  1.82541  4.06369  4.86229  3.11311  4.51283  2.09091  1.26290  3.42085  3.64399  4.26717  6.10369  4.25013    287 - -
          2.68618  4.42225  2.77519  2.73123  3.46354  2.40513  3.72494  3.29354  2.67741  2.69355  4.24690  2.90347  2.73739  3.18146  2.89801  2.37887  2.77519  2.98518  4.58477  3.61503
          0.00795  5.23478  5.95712  0.61958  0.77255  0.48576  0.95510
     77   3.27751  5.83273  0.92013  2.35317  5.16065  3.56615  4.18037  4.66174  2.99866  4.12956  4.89329  3.16019  4.34571  2.20300  2.87901  3.20861  3.07020  4.21707  6.26078  4.81470    288 - -
          2.68618  4.42225  2.77519  2.73123  3.46354  2.40513  3.72494  3.29354  2.67741  2.69355  4.24690  2.90347  2.73739  3.18146  2.89801  2.37887  2.77519  2.98518  4.58477  3.61503
          0.00795  5.23478  5.95712  0.61958  0.77255  0.48576  0.95510
     78   5.41503  6.42994  6.14588  6.16157  0.11039  5.49593  5.17828  5.06153  6.11269  4.16788  5.62520  5.81178  6.00375  5.99013  5.93195  5.52663  5.74818  5.10369  5.27268  3.58157    289 - -
          2.68618  4.42225  2.77519  2.73123  3.46354  2.40513  3.72494  3.29354  2.67741  2.69355  4.24690  2.90347  2.73739  3.18146  2.89801  2.37887  2.77519  2.98518  4.58477  3.61503
          0.00795  5.23478  5.95712  0.61958  0.77255  0.48576  0.95510
     79   3.31295  5.11584  4.69299  4.20750  2.16895  3.17016  2.64911  3.63772  4.12582  3.26319  4.26032  4.37545  4.93729  4.31838  4.34138  3.33331  3.85126  3.44743  4.74332  0.75901    290 - -
          2.68618  4.42225  2.77519  2.73123  3.46354  2.40513  3.72494  3.29354  2.67741  2.69355  4.24690  2.90347  2.73739  3.18146  2.89801  2.37887  2.77519  2.98518  4.58477  3.61503
          0.00795  5.23478  5.95712  0.61958  0.77255  0.48576  0.95510
     80   2.93244  5.48075  2.52467  1.87867  2.88288  3.75539  3.94287  4.30459  2.27708  3.53862  4.52254  3.09279  4.14881  2.63761  1.91160  2.75520  2.83462  3.86914  5.91589  3.55842    291 - -
          2.68618  4.42225  2.77519  2.73123  3.46354  2.40513  3.72494  3.29354  2.67741  2.69355  4.24690  2.90347  2.73739  3.18146  2.89801  2.37887  2.77519  2.98518  4.58477  3.61503
          0.00795  5.23478  5.95712  0.61958  0.77255  0.48576  0.95510
     81   2.15257  5.27492  3.22962  2.35349  3.09695  3.50392  3.99764  3.97139  2.61017  3.54490  4.33802  3.12966  4.19023  3.12963  2.76635  2.71045  2.42501  3.62122  5.75948  1.79715    292 - -
          2.68618  4.42225  2.77519  2.73123  3.46354  2.40513  3.72494  3.29354  2.67741  2.69355  4.24690  2.90347  2.73739  3.18146  2.89801  2.37887  2.77519  2.98518  4.58477  3.61503
          0.00795  5.23478  5.95712  0.61958  0.77255  0.48576  0.95510
     82   5.26276  6.16413  6.11101  6.07633  0.32058  5.74246  4.36101  3.87051  5.83993  3.81717  5.22403  5.27447  5.98305  5.44857  5.60569  5.15656  5.45369  4.69923  4.42920  1.90597    293 - -
          2.68618  4.42225  2.77519  2.73123  3.46354  2.40513  3.72494  3.29354  2.67741  2.69355  4.24690  2.90347  2.73739  3.18146  2.89801  2.37887  2.77519  2.98518  4.58477  3.61503
          0.00795  5.23478  5.95712  0.61958  0.77255  0.48576  0.95510
     83   2.46409  3.46588  4.70693  4.11260  1.84035  4.15597  4.48952  2.90872  3.95754  2.66233  3.58705  4.22815  4.53161  4.14219  4.06828  1.74621  2.82407  2.40476  5.08311  2.18153    294 - -
          2.68618  4.42225  2.77519  2.73123  3.46354  2.40513  3.72494  3.29354  2.67741  2.69355  4.24690  2.90347  2.73739  3.18146  2.89801  2.37887  2.77519  2.98518  4.58477  3.61503
          0.00795  5.23478  5.95712  0.61958  0.77255  0.48576  0.95510
     84   2.57348  5.48914  2.62508  2.47170  4.83373  3.11639  3.94068  3.91216  2.15209  3.79420  4.08622  3.00656  4.14705  2.12496  2.43459  1.82237  3.21083  3.87952  5.92208  4.02719    295 - -
          2.68618  4.42225  2.77519  2.73123  3.46354  2.40513  3.72494  3.29354  2.67741  2.69355  4.24690  2.90347  2.73739  3.18146  2.89801  2.37887  2.77519  2.98518  4.58477  3.61503
          0.00795  5.23478  5.95712  0.61958  0.77255  0.48576  0.95510
     85   2.64147  5.37197  3.29295  2.27017  4.66899  3.78330  3.01866  4.12086  1.59540  2.61485  4.42599  3.27304  4.17505  3.08902  2.57983  2.97780  2.83546  3.36900  5.83349  2.56503    296 - -
          2.68618  4.42225  2.77519  2.73123  3.46354  2.40513  3.72494  3.29354  2.67741  2.69355  4.24690  2.90347  2.73739  3.18146  2.89801  2.37887  2.77519  2.98518  4.58477  3.61503
          0.00795  5.23478  5.95712  0.61958  0.77255  0.48576  0.95510
     86   2.91734  4.72182  4.94990  4.38397  3.27204  4.41943  4.45707  3.15746  4.18515  2.43316  3.23544  4.43081  4.77514  4.35661  3.83465  3.72686  3.55213  2.98423  1.65025  1.13645    297 - -
          2.68618  4.42225  2.77519  2.73123  3.46354  2.40513  3.72494  3.29354  2.67741  2.69355  4.24690  2.90347  2.73739  3.18146  2.89801  2.37887  2.77519  2.98518  4.58477  3.61503
          0.00795  5.23478  5.95712  0.61958  0.77255  0.48576  0.95510
     87   2.52038  5.40532  3.12447  2.28025  2.50706  3.77215  3.96441  4.17588  2.71485  3.26704  4.45609  2.09373  4.16554  3.07395  1.95298  2.20754  3.21666  3.77670  5.86022  4.47215    298 - -
          2.68618  4.42225  2.77519  2.73123  3.46354  2.40513  3.72494  3.29354  2.67741  2.69355  4.24690  2.90347  2.73739  3.18146  2.89801  2.37887  2.77519  2.98518  4.58477  3.61503
          0.08391  5.23478  2.58817  0.61958  0.77255  0.48576  0.95510
     88   2.65268  5.45953  2.11066  1.78165  4.15854  3.72551  3.91972  4.28188  2.66038  2.83367  4.50233  2.14942  4.12345  2.31469  3.15376  2.63332  3.19078  3.84715  5.89516  4.48567    299 - -
          2.68618  4.42225  2.77519  2.73123  3.46354  2.40513  3.72494  3.29354  2.67741  2.69355  4.24690  2.90347  2.73739  3.18146  2.89801  2.37887  2.77519  2.98518  4.58477  3.61503
          0.00857  5.15944  5.88179  0.61958  0.77255  0.71591  0.67089
     89   2.96382  4.86287  3.60895  2.92319  3.52797  3.87704  4.10667  2.33601  2.21753  1.73907  3.95564  3.11349  3.82028  3.34830  2.51109  2.49408  2.85038  3.00457  5.41878  4.14973    300 - -
          2.68618  4.42225  2.77519  2.73123  3.46354  2.40513  3.72494  3.29354  2.67741  2.69355  4.24690  2.90347  2.73739  3.18146  2.89801  2.37887  2.77519  2.98518  4.58477  3.61503
          0.05919  5.15944  2.96174  0.61958  0.77255  0.71591  0.67089
     90   2.93818  5.36849  2.78795  2.65422  4.68207  3.10068  3.91418  4.14635  2.66655  3.21960  4.42048  2.99534  1.55052  2.29211  3.15415  2.35299  3.08826  3.74277  5.82270  3.66018    301 - -
          2.68618  4.42225  2.77519  2.73123  3.46354  2.40513  3.72494  3.29354  2.67741  2.69355  4.24690  2.90347  2.73739  3.18146  2.89801  2.37887  2.77519  2.98518  4.58477  3.61503
          0.00901  5.10926  5.83161  0.61958  0.77255  0.31587  1.30620
     91   2.98365  5.34909  2.99296  2.64799  3.21025  2.79187  3.97585  2.09416  2.35690  3.09705  4.40488  2.63078  3.86016  2.29300  3.21841  2.20195  3.12113  3.70940  5.81667  4.44210    302 - -
          2.68587  4.42290  2.77532  2.73138  3.46315  2.40578  3.72560  3.29331  2.67758  2.69275  4.24755  2.90352  2.73704  3.18211  2.89866  2.37917  2.77323  2.98519  4.58542  3.61568
          0.09702  2.69038  3.70462  2.65002  0.07327  0.48576  0.95510
     92   2.96925  5.47509  2.35518  2.49263  4.81815  3.61556  3.93098  3.61960  1.66161  3.77950  3.66537  2.90421  3.91685  2.49472  2.85126  2.35681  2.33730  3.60799  5.90896  4.49925    323 - -
          2.68618  4.42225  2.77519  2.73123  3.46354  2.40513  3.72494  3.29354  2.67741  2.69355  4.24690  2.90347  2.73739  3.18146  2.89801  2.37887  2.77519  2.98518  4.58477  3.61503
          0.47205  5.21251  0.99202  0.61958  0.77255  0.44123  1.03070
     93   2.68171  4.32899  4.11094  2.89242  3.27943  3.23712  4.17090  2.06351  3.43390  2.16404  3.29674  3.79786  4.25170  3.67828  3.66452  2.61172  2.87110  2.47675  4.93525  2.00804    324 - -
          2.68618  4.42225  2.77519  2.73123  3.46354  2.40513  3.72494  3.29354  2.67741  2.69355  4.24690  2.90347  2.73739  3.18146  2.89801  2.37887  2.77519  2.98518  4.58477  3.61503
          0.01245  4.78837  5.51072  0.61958  0.77255  0.18448  1.78103
     94   2.70136  5.49479  2.64214  1.99650  4.84025  2.74926  3.94260  4.32674  2.67791  3.80026  4.53551  2.34283  3.25086  2.54806  2.71744  2.37661  2.21273  3.88567  5.92716  4.51556    325 - -
          2.68618  4.42225  2.77519  2.73123  3.46354  2.40513  3.72494  3.29354  2.67741  2.69355  4.24690  2.90347  2.73739  3.18146  2.89801  2.37887  2.77519  2.98518  4.58477  3.61503
          0.44578  5.23478  1.03747  0.61958  0.77255  0.48576  0.95510
     95   2.33561  5.27113  2.26831  2.51782  4.59468  2.39112  2.86129  3.49985  2.54101  3.56964  4.32364  2.41889  2.79598  2.89540  3.03177  2.79023  3.05142  3.65148  5.72231  4.32385    326 - -
          2.68618  4.42225  2.77519  2.73123  3.46354  2.40513  3.72494  3.29354  2.67741  2.69355  4.24690  2.90347  2.73739  3.18146  2.89801  2.37887  2.77519  2.98518  4.58477  3.61503
          0.01229  4.80128  5.52362  0.61958  0.77255  0.18715  1.76797
     96   2.75153  4.94867  3.59241  2.77688  2.10125  2.24570  4.12055  3.34846  1.73986  3.01423  4.03825  3.50939  4.28131  3.34257  3.43253  2.64731  3.23033  2.85999  5.49655  3.37036    327 - -
          2.68618  4.42225  2.77519  2.73123  3.46354  2.40513  3.72494  3.29354  2.67741  2.69355  4.24690  2.90347  2.73739  3.18146  2.89801  2.37887  2.77519  2.98518  4.58477  3.61503
          0.00795  5.23478  5.95712  0.61958  0.77255  0.48576  0.95510
     97   2.98997  5.18077  2.53351  2.83823  4.41630  3.14320  2.86711  2.75420  2.83187  3.43812  3.40290  1.86781  4.21316  3.18077  3.29458  3.02708  2.01684  2.80620  5.68581  4.35289    328 - -
          2.68618  4.42225  2.77519  2.73123  3.46354  2.40513  3.72494  3.29354  2.67741  2.69355  4.24690  2.90347  2.73739  3.18146  2.89801  2.37887  2.77519  2.98518  4.58477  3.61503
          0.00795  5.23478  5.95712  0.61958  0.77255  0.48576  0.95510
     98   4.07559  5.24233  6.22308  5.76374  4.42928  5.76531  6.51731  1.03918  5.72707  1.55366  4.13572  5.93710  5.90847  5.90166  5.85680  5.22141  4.32895  1.08835  6.66330  5.51455    329 - -
          2.68618  4.42225  2.77519  2.73123  3.46354  2.40513  3.72494  3.29354  2.67741  2.69355  4.24690  2.90347  2.73739  3.18146  2.89801  2.37887  2.77519  2.98518  4.58477  3.61503
          0.00795  5.23478  5.95712  0.61958  0.77255  0.48576  0.95510
     99   2.56908  4.73011  3.96460  2.49018  3.88913  4.01485  4.30671  2.52171  3.35696  2.95413  3.85579  3.79239  4.40801  3.65421  3.69956  2.71246  1.36877  1.93060  5.34599  4.11604    330 - -
          2.68618  4.42225  2.77519  2.73123  3.46354  2.40513  3.72494  3.29354  2.67741  2.69355  4.24690  2.90347  2.73739  3.18146  2.89801  2.37887  2.77519  2.98518  4.58477  3.61503
          0.00795  5.23478  5.95712  0.61958  0.77255  0.48576  0.95510
    100   4.06881  5.22718  6.23625  5.79941  4.56924  5.81042  6.67412  0.64515  5.78450  2.27435  4.25929  5.98215  5.96227  6.02615  5.95874  5.28430  4.32827  1.27200  6.83740  5.63666    331 - -
          2.68618  4.42225  2.77519  2.73123  3.46354  2.40513  3.72494  3.29354  2.67741  2.69355  4.24690  2.90347  2.73739  3.18146  2.89801  2.37887  2.77519  2.98518  4.58477  3.61503
          0.00795  5.23478  5.95712  0.61958  0.77255  0.48576  0.95510
    101   2.98004  5.49010  2.20760  1.96071  4.83488  3.49734  2.78626  4.32067  2.26686  3.79525  4.53086  2.48262  4.14722  3.03736  2.86118  2.22892  2.87065  3.18869  5.92293  3.45460    332 - -
          2.68618  4.42225  2.77519  2.73123  3.46354  2.40513  3.72494  3.29354  2.67741  2.69355  4.24690  2.90347  2.73739  3.18146  2.89801  2.37887  2.77519  2.98518  4.58477  3.61503
          0.00795  5.23478  5.95712  0.61958  0.77255  0.48576  0.95510
    102   4.64558  6.69479  3.70666  0.13750  6.38140  4.26860  5.46974  6.17064  4.61577  5.58662  6.61709  4.33865  5.31032  4.73520  5.11085  4.55936  5.01540  5.69812  7.25205  6.15600    333 - -
          2.68618  4.42225  2.77519  2.73123  3.46354  2.40513  3.72494  3.29354  2.67741  2.69355  4.24690  2.90347  2.73739  3.18146  2.89801  2.37887  2.77519  2.98518  4.58477  3.61503
          0.00795  5.23478  5.95712  0.61958  0.77255  0.48576  0.95510
    103   3.01255  4.76671  3.83926  2.86577  3.90915  3.97741  4.22336  3.10698  3.11830  1.95029  2.84622  3.69102  4.35741  2.84363  1.86829  3.21837  2.49070  2.06642  5.34323  4.10320    334 - -
          2.68618  4.42225  2.77519  2.73123  3.46354  2.40513  3.72494  3.29354  2.67741  2.69355  4.24690  2.90347  2.73739  3.18146  2.89801  2.37887  2.77519  2.98518  4.58477  3.61503
          0.00795  5.23478  5.95712  0.61958  0.77255  0.48576  0.95510
    104   2.62568  4.58333  4.45251  3.88669  3.73843  4.11077  4.50006  2.31897  3.78173  2.81229  3.73921  4.11298  1.08187  4.02153  3.99437  2.91314  3.30974  2.15993  5.24610  3.65596    335 - -
          2.68618  4.42225  2.77519  2.73123  3.46354  2.40513  3.72494  3.29354  2.67741  2.69355  4.24690  2.90347  2.73739  3.18146  2.89801  2.37887  2.77519  2.98518  4.58477  3.61503
          0.00795  5.23478  5.95712  0.61958  0.77255  0.48576  0.95510
    105   2.51135  5.07090  2.69042  2.92131  3.08727  2.33821  4.07030  3.49770  2.90921  3.18782  4.15448  3.42311  4.24326  3.25131  3.35581  1.48748  2.51866  3.21112  5.60004  3.97312    336 - -
          2.68618  4.42225  2.77519  2.73123  3.46354  2.40513  3.72494  3.29354  2.67741  2.69355  4.24690  2.90347  2.73739  3.18146  2.89801  2.37887  2.77519  2.98518  4.58477  3.61503
          0.00795  5.23478  5.95712  0.61958  0.77255  0.48576  0.95510
    106   1.71025  4.84008  3.72168  3.15783  2.77434  2.98135  4.17664  3.36760  3.12563  2.53948  2.64692  3.60619  2.57612  2.61984  2.71211  3.17045  3.23601  3.12500  5.40589  4.14955    337 - -
          2.68618  4.42225  2.77519  2.73123  3.46354  2.40513  3.72494  3.29354  2.67741  2.69355  4.24690  2.90347  2.73739  3.18146  2.89801  2.37887  2.77519  2.98518  4.58477  3.61503
          0.00795  5.23478  5.95712  0.61958  0.77255  0.48576  0.95510
    107   2.95129  5.49553  3.40942  2.84324  4.84124  1.92739  4.03441  4.28579  2.60904  3.29803  4.56239  3.36721  4.26752  2.41224  1.36340  2.48136  3.33621  3.89231  5.93060  4.57734    338 - -
          2.68618  4.42225  2.77519  2.73123  3.46354  2.40513  3.72494  3.29354  2.67741  2.69355  4.24690  2.90347  2.73739  3.18146  2.89801  2.37887  2.77519  2.98518  4.58477  3.61503
          0.00795  5.23478  5.95712  0.61958  0.77255  0.48576  0.95510
    108   2.17676  4.77581  3.83047  3.26403  3.36106  3.97460  4.22044  3.28623  3.21692  2.99158  3.87861  3.68554  4.35624  3.53074  1.58992  2.52264  2.63740  3.05510  2.35713  3.29820    339 - -
          2.68618  4.42225  2.77519  2.73123  3.46354  2.40513  3.72494  3.29354  2.67741  2.69355  4.24690  2.90347  2.73739  3.18146  2.89801  2.37887  2.77519  2.98518  4.58477  3.61503
          0.00795  5.23478  5.95712  0.61958  0.77255  0.48576  0.95510
    109   3.04348  5.13021  3.76004  3.29292  4.85190  1.05442  4.47497  4.28419  3.31943  3.89575  3.72687  2.27774  4.38415  3.64866  3.75121  2.32824  2.03719  3.84401  6.12142  4.82029    340 - -
          2.68621  4.42228  2.77523  2.73126  3.46357  2.40516  3.72498  3.29357  2.67744  2.69358  4.24693  2.90350  2.73743  3.18149  2.89804  2.37890  2.77470  2.98521  4.58480  3.61506
          0.07305  2.69038  5.95712  0.24413  1.52962  0.48576  0.95510
    110   3.05297  4.97017  4.96635  4.72963  5.47845  3.78116  5.55132  4.87218  4.68016  4.61527  5.41954  4.48526  4.61232  4.90206  4.85596  0.76356  1.09684  3.60365  6.84209  5.71848    342 - -
          2.68618  4.42225  2.77519  2.73123  3.46354  2.40513  3.72494  3.29354  2.67741  2.69355  4.24690  2.90347  2.73739  3.18146  2.89801  2.37887  2.77519  2.98518  4.58477  3.61503
          0.00795  5.23478  5.95712  0.61958  0.77255  0.48576  0.95510
    111   2.87075  4.83764  3.74265  2.87802  3.99278  3.94908  4.18366  2.51625  2.49043  1.89087  3.93477  3.62050  4.33084  2.86292  1.78298  3.18241  3.24304  2.81942  3.17164  3.85762    343 - -
          2.68618  4.42225  2.77519  2.73123  3.46354  2.40513  3.72494  3.29354  2.67741  2.69355  4.24690  2.90347  2.73739  3.18146  2.89801  2.37887  2.77519  2.98518  4.58477  3.61503
          0.00795  5.23478  5.95712  0.61958  0.77255  0.48576  0.95510
    112   4.10488  5.26833  6.24834  5.79036  4.40515  5.79992  6.55241  0.60437  5.75436  1.80978  4.10887  5.97296  5.92947  5.91368  5.87999  5.26149  4.35764  1.64478  6.66498  5.53035    344 - -
          2.68618  4.42225  2.77519  2.73123  3.46354  2.40513  3.72494  3.29354  2.67741  2.69355  4.24690  2.90347  2.73739  3.18146  2.89801  2.37887  2.77519  2.98518  4.58477  3.61503
          0.00795  5.23478  5.95712  0.61958  0.77255  0.48576  0.95510
    113   3.01711  4.61092  4.14100  3.56665  3.72966  3.45136  4.33159  2.94530  3.49319  2.55871  2.77540  3.89731  4.42998  3.35415  3.77882  1.63887  1.79656  2.78275  2.58893  3.99805    345 - -
          2.68618  4.42225  2.77519  2.73123  3.46354  2.40513  3.72494  3.29354  2.67741  2.69355  4.24690  2.90347  2.73739  3.18146  2.89801  2.37887  2.77519  2.98518  4.58477  3.61503
          0.00795  5.23478  5.95712  0.61958  0.77255  0.48576  0.95510
    114   4.03955  5.21350  6.17736  5.71283  4.44215  5.71072  6.44583  1.73281  5.66914  2.11596  3.68816  5.87755  5.87199  5.85933  5.80260  5.15758  4.29327  0.52303  6.63752  5.47382    346 - -
          2.68618  4.42225  2.77519  2.73123  3.46354  2.40513  3.72494  3.29354  2.67741  2.69355  4.24690  2.90347  2.73739  3.18146  2.89801  2.37887  2.77519  2.98518  4.58477  3.61503
          0.00795  5.23478  5.95712  0.61958  0.77255  0.48576  0.95510
    115   2.98527  5.29150  3.32615  1.97161  4.03981  3.79471  3.99196  3.57145  1.72542  2.81460  3.64011  3.30041  4.18591  2.85272  3.24146  1.99797  2.61582  3.42534  5.77219  3.68522    347 - -
          2.68618  4.42225  2.77519  2.73123  3.46354  2.40513  3.72494  3.29354  2.67741  2.69355  4.24690  2.90347  2.73739  3.18146  2.89801  2.37887  2.77519  2.98518  4.58477  3.61503
          0.00795  5.23478  5.95712  0.61958  0.77255  0.48576  0.95510
    116   2.95242  4.41748  4.94827  3.55625  2.51310  4.19959  2.74801  2.04116  4.13274  1.77502  3.07358  4.34517  4.56329  4.27326  4.15886  3.50881  3.26743  1.52146  5.03845  3.42707    348 - -
          2.68618  4.42225  2.77519  2.73123  3.46354  2.40513  3.72494  3.29354  2.67741  2.69355  4.24690  2.90347  2.73739  3.18146  2.89801  2.37887  2.77519  2.98518  4.58477  3.61503
          0.00795  5.23478  5.95712  0.61958  0.77255  0.48576  0.95510
    117   3.08473  5.60591  1.46224  2.29963  3.84979  2.86324  4.02819  4.43282  2.79323  3.90777  4.65308  1.77002  4.21961  2.68752  2.96006  3.03756  3.32112  3.99312  6.03874  4.61691    349 - -
          2.68618  4.42225  2.77519  2.73123  3.46354  2.40513  3.72494  3.29354  2.67741  2.69355  4.24690  2.90347  2.73739  3.18146  2.89801  2.37887  2.77519  2.98518  4.58477  3.61503
          0.00795  5.23478  5.95712  0.61958  0.77255  0.48576  0.95510
    118   3.11502  5.64113  1.87421  2.71412  4.98061  2.19114  3.77785  4.47157  2.81339  3.94277  4.69001  1.84625  4.24037  2.05840  2.53117  3.06480  3.35209  4.03018  6.07074  4.64778    350 - -
          2.68618  4.42225  2.77519  2.73123  3.46354  2.40513  3.72494  3.29354  2.67741  2.69355  4.24690  2.90347  2.73739  3.18146  2.89801  2.37887  2.77519  2.98518  4.58477  3.61503
          0.00795  5.23478  5.95712  0.61958  0.77255  0.48576  0.95510
    119   2.99371  5.50160  2.59413  2.47092  4.63033  3.76340  3.94917  4.33232  1.86587  3.80566  4.54279  3.23091  4.15777  1.55413  2.32876  2.77112  2.61521  3.89310  5.93173  4.52342    351 - -
          2.68618  4.42225  2.77519  2.73123  3.46354  2.40513  3.72494  3.29354  2.67741  2.69355  4.24690  2.90347  2.73739  3.18146  2.89801  2.37887  2.77519  2.98518  4.58477  3.61503
          0.00795  5.23478  5.95712  0.61958  0.77255  0.48576  0.95510
    120   2.88930  4.46269  4.68498  4.08858  3.56169  4.16451  4.48035  1.96614  3.30941  1.79023  3.14154  4.21769  3.35827  4.12457  2.64407  3.46122  2.91198  1.53308  5.08096  3.89638    352 - -
          2.68618  4.42225  2.77519  2.73123  3.46354  2.40513  3.72494  3.29354  2.67741  2.69355  4.24690  2.90347  2.73739  3.18146  2.89801  2.37887  2.77519  2.98518  4.58477  3.61503
          0.00795  5.23478  5.95712  0.61958  0.77255  0.48576  0.95510
    121   3.09580  4.78985  5.49034  4.92098  3.96671  4.80294  5.22277  1.04589  4.75481  2.44989  3.15289  4.95914  5.11845  4.91139  4.80250  4.14442  3.72701  1.16510  5.67245  3.51830    353 - -
          2.68618  4.42225  2.77519  2.73123  3.46354  2.40513  3.72494  3.29354  2.67741  2.69355  4.24690  2.90347  2.73739  3.18146  2.89801  2.37887  2.77519  2.98518  4.58477  3.61503
          0.00795  5.23478  5.95712  0.61958  0.77255  0.48576  0.95510
    122   5.50600  6.28363  6.17140  6.22030  1.44732  5.82620  4.32475  5.02470  5.97545  4.08123  5.50790  5.29066  6.05774  5.50006  5.68820  5.24791  5.67928  4.99619  1.57669  0.75161    354 - -
          2.68618  4.42225  2.77519  2.73123  3.46354  2.40513  3.72494  3.29354  2.67741  2.69355  4.24690  2.90347  2.73739  3.18146  2.89801  2.37887  2.77519  2.98518  4.58477  3.61503
          0.00795  5.23478  5.95712  0.61958  0.77255  0.48576  0.95510
    123   2.81064  5.43874  3.25731  2.60275  4.76178  3.76737  3.42471  3.87972  2.23174  3.73384  4.48554  3.24420  4.16001  1.54551  2.34727  2.74829  2.30405  3.05517  5.88414  4.00043    355 - -
          2.68618  4.42225  2.77519  2.73123  3.46354  2.40513  3.72494  3.29354  2.67741  2.69355  4.24690  2.90347  2.73739  3.18146  2.89801  2.37887  2.77519  2.98518  4.58477  3.61503
          0.00795  5.23478  5.95712  0.61958  0.77255  0.48576  0.95510
    124   3.03571  4.91444  3.74049  3.20887  1.58370  3.21749  4.25260  3.52996  3.17339  3.21385  4.08402  2.79477  4.35479  3.50898  2.92284  3.02847  1.46695  3.26582  5.53655  4.27137    356 - -
          2.68618  4.42225  2.77519  2.73123  3.46354  2.40513  3.72494  3.29354  2.67741  2.69355  4.24690  2.90347  2.73739  3.18146  2.89801  2.37887  2.77519  2.98518  4.58477  3.61503
          0.00795  5.23478  5.95712  0.61958  0.77255  0.48576  0.95510
    125   2.66543  4.43174  4.86649  4.26048  1.35538  4.19009  2.95260  2.18247  4.07362  2.32094  3.19296  4.30710  4.55469  3.50615  4.12823  3.49560  3.26816  2.48949  5.04350  2.59575    357 - -
          2.68618  4.42225  2.77519  2.73123  3.46354  2.40513  3.72494  3.29354  2.67741  2.69355  4.24690  2.90347  2.73739  3.18146  2.89801  2.37887  2.77519  2.98518  4.58477  3.61503
          0.00795  5.23478  5.95712  0.61958  0.77255  0.48576  0.95510
    126   2.34671  4.43042  4.92040  4.31179  2.64407  4.20521  4.53593  2.64930  4.11652  1.41191  3.31948  4.33873  4.56895  4.26425  4.15615  2.66051  2.36640  1.80677  5.05522  3.87745    358 - -
          2.68618  4.42225  2.77519  2.73123  3.46354  2.40513  3.72494  3.29354  2.67741  2.69355  4.24690  2.90347  2.73739  3.18146  2.89801  2.37887  2.77519  2.98518  4.58477  3.61503
          0.00795  5.23478  5.95712  0.61958  0.77255  0.48576  0.95510
    127   2.98613  5.46019  3.24697  2.69221  3.14893  2.59639  3.95213  4.26707  2.59057  3.75936  4.50546  2.55925  2.76615  2.14052  2.03688  2.16260  3.21719  3.84384  5.90114  4.50029    359 - -
          2.68618  4.42225  2.77519  2.73123  3.46354  2.40513  3.72494  3.29354  2.67741  2.69355  4.24690  2.90347  2.73739  3.18146  2.89801  2.37887  2.77519  2.98518  4.58477  3.61503
          0.00795  5.23478  5.95712  0.61958  0.77255  0.48576  0.95510
    128   3.39926  5.31530  4.02055  3.43067  4.58727  4.18276  4.32963  2.44764  2.84920  3.55504  4.45647  3.83680  0.88734  3.12743  2.15258  3.50744  3.62470  3.67664  5.82719  4.60635    360 - -
          2.68618  4.42225  2.77519  2.73123  3.46354  2.40513  3.72494  3.29354  2.67741  2.69355  4.24690  2.90347  2.73739  3.18146  2.89801  2.37887  2.77519  2.98518  4.58477  3.61503
          0.00795  5.23478  5.95712  0.61958  0.77255  0.48576  0.95510
    129   1.89279  5.48152  3.07489  2.67977  4.82250  3.17718  3.94430  4.30479  1.92970  3.58368  4.01099  2.67734  4.15090  2.50399  1.90623  2.87525  2.97878  3.87001  5.91627  4.50893    361 - -
          2.68618  4.42225  2.77519  2.73123  3.46354  2.40513  3.72494  3.29354  2.67741  2.69355  4.24690  2.90347  2.73739  3.18146  2.89801  2.37887  2.77519  2.98518  4.58477  3.61503
          0.00795  5.23478  5.95712  0.61958  0.77255  0.48576  0.95510
    130   2.51207  5.46252  2.36991  2.68468  4.79578  3.38883  3.94696  3.60867  2.04831  2.70859  4.50633  3.23087  4.15191  2.29286  2.08291  2.52465  2.93801  3.50083  5.90230  4.49870    362 - -
          2.68618  4.42225  2.77519  2.73123  3.46354  2.40513  3.72494  3.29354  2.67741  2.69355  4.24690  2.90347  2.73739  3.18146  2.89801  2.37887  2.77519  2.98518  4.58477  3.61503
          0.00795  5.23478  5.95712  0.61958  0.77255  0.48576  0.95510
    131   2.42104  5.49104  2.61182  1.77523  4.83615  3.75371  3.94096  4.08656  1.92473  3.79629  4.53174  2.64452  4.14736  3.03734  2.29399  2.45436  2.95816  3.49567  5.92364  4.51270    363 - -
          2.68618  4.42225  2.77519  2.73123  3.46354  2.40513  3.72494  3.29354  2.67741  2.69355  4.24690  2.90347  2.73739  3.18146  2.89801  2.37887  2.77519  2.98518  4.58477  3.61503
          0.00795  5.23478  5.95712  0.61958  0.77255  0.48576  0.95510
    132   2.19002  5.41308  2.40189  2.37927  2.09871  3.61290  3.96430  4.18716  2.71510  3.70387  4.46320  2.53055  2.88045  2.61025  3.20202  2.85500  3.21801  2.94432  5.86672  4.47666    364 - -
          2.68618  4.42225  2.77519  2.73123  3.46354  2.40513  3.72494  3.29354  2.67741  2.69355  4.24690  2.90347  2.73739  3.18146  2.89801  2.37887  2.77519  2.98518  4.58477  3.61503
          0.00795  5.23478  5.95712  0.61958  0.77255  0.48576  0.95510
    133   2.49748  4.43891  5.00543  4.39248  2.74264  4.23418  4.56734  2.28147  4.18357  1.23791  2.37044  4.38926  4.59442  3.91008  4.19940  3.48966  2.93832  2.04870  5.06201  3.88827    365 - -
          2.68618  4.42225  2.77519  2.73123  3.46354  2.40513  3.72494  3.29354  2.67741  2.69355  4.24690  2.90347  2.73739  3.18146  2.89801  2.37887  2.77519  2.98518  4.58477  3.61503
          0.00795  5.23478  5.95712  0.61958  0.77255  0.48576  0.95510
    134   3.03216  5.54401  1.81776  1.80889  4.88631  3.30341  3.98258  4.37239  1.63714  2.79271  4.58771  3.05793  4.18437  3.08256  2.97475  2.99067  3.26505  3.93362  5.97527  4.56211    366 - -
          2.68618  4.42225  2.77519  2.73123  3.46354  2.40513  3.72494  3.29354  2.67741  2.69355  4.24690  2.90347  2.73739  3.18146  2.89801  2.37887  2.77519  2.98518  4.58477  3.61503
          0.00795  5.23478  5.95712  0.61958  0.77255  0.48576  0.95510
    135   1.94518  5.49676  2.73783  1.38034  4.83854  3.76187  3.95269  4.32200  2.26002  2.94920  4.53896  3.13497  4.15833  2.76760  2.84843  2.95667  3.22519  3.88577  5.93038  4.52149    367 - -
          2.68618  4.42225  2.77519  2.73123  3.46354  2.40513  3.72494  3.29354  2.67741  2.69355  4.24690  2.90347  2.73739  3.18146  2.89801  2.37887  2.77519  2.98518  4.58477  3.61503
          0.00795  5.23478  5.95712  0.61958  0.77255  0.48576  0.95510
    136   2.69056  5.43252  3.07502  1.96151  4.75354  3.76422  3.95394  3.48237  2.27282  3.50048  2.91466  3.12160  3.81652  2.04399  2.85980  2.63061  2.89014  3.04631  5.87988  3.19441    368 - -
          2.68618  4.42225  2.77519  2.73123  3.46354  2.40513  3.72494  3.29354  2.67741  2.69355  4.24690  2.90347  2.73739  3.18146  2.89801  2.37887  2.77519  2.98518  4.58477  3.61503
          0.00795  5.23478  5.95712  0.61958  0.77255  0.48576  0.95510
    137   0.56941  4.90991  5.18552  4.93578  5.03742  3.86853  5.55414  3.98254  4.84220  4.06145  4.98690  4.59676  4.67088  5.01755  4.94126  2.82280  3.61417  1.57711  6.53115  5.39613    369 - -
          2.68618  4.42225  2.77519  2.73123  3.46354  2.40513  3.72494  3.29354  2.67741  2.69355  4.24690  2.90347  2.73739  3.18146  2.89801  2.37887  2.77519  2.98518  4.58477  3.61503
          0.02301  5.23478  4.05000  0.61958  0.77255  0.48576  0.95510
    138   2.67025  5.47105  1.98440  1.79210  4.80925  3.30264  3.93948  4.29066  2.59851  2.82991  4.51364  2.44566  4.14460  2.42477  3.16959  2.91394  3.20729  3.02647  5.90774  3.86043    370 - -
          2.68618  4.42225  2.77519  2.73123  3.46354  2.40513  3.72494  3.29354  2.67741  2.69355  4.24690  2.90347  2.73739  3.18146  2.89801  2.37887  2.77519  2.98518  4.58477  3.61503
          0.00807  5.21983  5.94218  0.61958  0.77255  0.53731  0.87783
    139   2.67216  5.16209  3.39601  2.41236  2.69034  3.81847  4.02369  2.20227  2.74680  3.07175  3.76148  2.72259  4.20791  2.21484  2.32875  2.69016  3.03559  3.49056  5.66885  4.33857    371 - -
          2.68618  4.42225  2.77519  2.73123  3.46354  2.40513  3.72494  3.29354  2.67741  2.69355  4.24690  2.90347  2.73739  3.18146  2.89801  2.37887  2.77519  2.98518  4.58477  3.61503
          0.00807  5.21983  5.94218  0.61958  0.77255  0.53731  0.87783
    140   0.49019  4.92258  5.12864  4.88786  5.38943  3.76636  5.59390  4.73503  4.80506  4.51487  5.32937  4.52769  4.60122  4.98761  4.93460  2.95886  1.69924  3.55979  6.77875  5.67748    372 - -
          2.68618  4.42225  2.77519  2.73123  3.46354  2.40513  3.72494  3.29354  2.67741  2.69355  4.24690  2.90347  2.73739  3.18146  2.89801  2.37887  2.77519  2.98518  4.58477  3.61503
          0.00807  5.21983  5.94218  0.61958  0.77255  0.53731  0.87783
    141   1.85503  4.51369  5.09704  4.48802  3.56842  4.33522  4.67409  1.83727  4.28354  1.84459  1.99591  4.49098  4.68515  4.41165  4.29960  3.65008  3.38065  1.83261  4.35565  3.98547    373 - -
          2.68618  4.42225  2.77519  2.73123  3.46354  2.40513  3.72494  3.29354  2.67741  2.69355  4.24690  2.90347  2.73739  3.18146  2.89801  2.37887  2.77519  2.98518  4.58477  3.61503
          0.00807  5.21983  5.94218  0.61958  0.77255  0.53731  0.87783
    142   1.98570  5.47749  2.59280  2.18950  4.82011  3.74730  3.71506  3.98539  2.19195  2.81746  4.51880  2.72457  4.14073  2.30767  3.02704  2.31276  3.20381  3.60612  5.91164  4.14078    374 - -
          2.68618  4.42225  2.77519  2.73123  3.46354  2.40513  3.72494  3.29354  2.67741  2.69355  4.24690  2.90347  2.73739  3.18146  2.89801  2.37887  2.77519  2.98518  4.58477  3.61503
          0.00807  5.21983  5.94218  0.61958  0.77255  0.53731  0.87783
    143   2.63964  4.77961  3.78647  3.18630  3.62390  3.59506  4.19830  2.48709  2.48879  1.90962  3.34398  3.65135  4.33495  2.28571  2.42562  2.99062  2.91887  2.49082  5.35316  4.10741    375 - -
          2.68618  4.42225  2.77519  2.73123  3.46354  2.40513  3.72494  3.29354  2.67741  2.69355  4.24690  2.90347  2.73739  3.18146  2.89801  2.37887  2.77519  2.98518  4.58477  3.61503
          0.00807  5.21983  5.94218  0.61958  0.77255  0.53731  0.87783
    144   3.05125  4.56044  4.92323  4.33659  3.70649  4.33474  4.70218  2.25620  4.17862  2.06951  3.69579  4.43293  4.70206  4.36116  4.27716  2.08382  2.27550  1.18030  5.26833  4.08305    376 - -
          2.68618  4.42225  2.77519  2.73123  3.46354  2.40513  3.72494  3.29354  2.67741  2.69355  4.24690  2.90347  2.73739  3.18146  2.89801  2.37887  2.77519  2.98518  4.58477  3.61503
          0.00807  5.21983  5.94218  0.61958  0.77255  0.45482  1.00665
    145   2.30670  5.10339  3.26856  2.29969  2.98542  2.86887  4.05458  2.31221  2.68618  3.18206  3.89968  2.02670  4.23261  3.22626  3.09750  3.05246  3.04342  3.09143  5.62325  3.60041    377 - -
          2.68618  4.42225  2.77519  2.73123  3.46354  2.40513  3.72494  3.29354  2.67741  2.69355  4.24690  2.90347  2.73739  3.18146  2.89801  2.37887  2.77519  2.98518  4.58477  3.61503
          0.00795  5.23478  5.95712  0.61958  0.77255  0.48576  0.95510
    146   2.83513  5.50404  1.98346  2.06499  4.85030  3.75987  3.94872  4.33641  2.21731  3.65991  4.54501  3.10897  4.15553  2.06765  1.97816  2.84119  3.06266  3.89545  5.93490  4.52406    378 - -
          2.68618  4.42225  2.77519  2.73123  3.46354  2.40513  3.72494  3.29354  2.67741  2.69355  4.24690  2.90347  2.73739  3.18146  2.89801  2.37887  2.77519  2.98518  4.58477  3.61503
          0.00795  5.23478  5.95712  0.61958  0.77255  0.48576  0.95510
    147   2.08821  5.04448  3.50200  2.64802  4.24356  3.86520  3.46260  2.68100  2.81648  3.28493  4.12731  3.07862  4.25299  3.04502  3.37037  2.90284  2.73453  3.35416  5.57571  1.51668    379 - -
          2.68618  4.42225  2.77519  2.73123  3.46354  2.40513  3.72494  3.29354  2.67741  2.69355  4.24690  2.90347  2.73739  3.18146  2.89801  2.37887  2.77519  2.98518  4.58477  3.61503
          0.00795  5.23478  5.95712  0.61958  0.77255  0.48576  0.95510
    148   3.21918  4.57839  5.17045  4.56291  2.65060  4.41350  4.75293  2.02224  4.36075  1.21562  3.20948  4.56990  4.75494  4.48182  4.37498  2.46799  3.45073  1.72505  5.21799  4.05590    380 - -
          2.68618  4.42225  2.77519  2.73123  3.46354  2.40513  3.72494  3.29354  2.67741  2.69355  4.24690  2.90347  2.73739  3.18146  2.89801  2.37887  2.77519  2.98518  4.58477  3.61503
          0.30037  5.23478  1.36992  0.61958  0.77255  0.48576  0.95510
    149   2.15188  5.27957  3.16378  2.17724  4.58811  3.66140  3.84763  4.04277  1.87281  2.61767  4.33196  3.14679  4.05398  1.93454  3.05356  2.85913  3.10622  3.26386  5.73214  4.35253    381 - -
          2.68618  4.42225  2.77519  2.73123  3.46354  2.40513  3.72494  3.29354  2.67741  2.69355  4.24690  2.90347  2.73739  3.18146  2.89801  2.37887  2.77519  2.98518  4.58477  3.61503
          0.09884  4.94504  2.44187  0.61958  0.77255  1.12603  0.39203
    150   2.83460  4.76642  3.44649  2.73746  3.94155  3.73554  3.95773  2.53201  2.84328  2.28796  3.85688  3.15119  4.11987  2.18231  2.13946  2.95882  2.98505  2.88667  5.31500  2.80035    382 - -
          2.68618  4.42225  2.77519  2.73123  3.46354  2.40513  3.72494  3.29354  2.67741  2.69355  4.24690  2.90347  2.73739  3.18146  2.89801  2.37887  2.77519  2.98518  4.58477  3.61503
          0.01161  4.85780  5.58015  0.61958  0.77255  0.20028  1.70649
    151   2.64619  4.60084  4.16625  3.38474  3.71780  4.06156  4.33964  2.41533  3.13173  1.63591  3.71105  1.80906  4.43602  3.78281  3.79320  2.89643  3.25019  2.16762  5.20043  3.57563    383 - -
          2.68618  4.42225  2.77519  2.73123  3.46354  2.40513  3.72494  3.29354  2.67741  2.69355  4.24690  2.90347  2.73739  3.18146  2.89801  2.37887  2.77519  2.98518  4.58477  3.61503
          0.08263  5.23478  2.60392  0.61958  0.77255  0.48576  0.95510
    152   2.28577  5.42698  3.20896  2.06644  4.14409  3.72612  3.91388  3.67771  2.27854  3.72659  4.47107  2.98083  4.11920  1.93473  2.09662  2.80387  3.17881  3.81093  5.86688  3.16458    384 - -
          2.68618  4.42225  2.77519  2.73123  3.46354  2.40513  3.72494  3.29354  2.67741  2.69355  4.24690  2.90347  2.73739  3.18146  2.89801  2.37887  2.77519  2.98518  4.58477  3.61503
          0.00856  5.16070  5.88305  0.61958  0.77255  0.36628  1.18191
    153   2.45224  5.41963  2.86596  2.70380  4.73550  3.76701  3.95728  3.85362  1.88439  3.59294  3.77308  3.08000  4.15973  1.98132  2.31929  2.72904  2.98139  2.65681  4.15949  4.47763    385 - -
          2.68618  4.42225  2.77519  2.73123  3.46354  2.40513  3.72494  3.29354  2.67741  2.69355  4.24690  2.90347  2.73739  3.18146  2.89801  2.37887  2.77519  2.98518  4.58477  3.61503
          0.00795  5.23478  5.95712  0.61958  0.77255  0.48576  0.95510
    154   2.89281  5.49678  2.66812  2.12927  4.84269  3.38560  3.94311  4.32940  2.34486  3.80231  4.53739  2.29826  4.14932  1.76343  2.41317  2.40222  3.21487  3.88790  5.92870  4.01949    386 - -
          2.68618  4.42225  2.77519  2.73123  3.46354  2.40513  3.72494  3.29354  2.67741  2.69355  4.24690  2.90347  2.73739  3.18146  2.89801  2.37887  2.77519  2.98518  4.58477  3.61503
          0.12286  5.23478  2.20469  0.61958  0.77255  0.48576  0.95510
    155   2.44214  5.08785  2.44942  2.81362  4.31257  3.78163  3.98846  2.70645  1.96993  2.00138  4.16280  3.32641  4.17057  3.15042  2.48793  2.98789  2.88297  3.04401  5.60054  4.27754    387 - -
          2.68618  4.42225  2.77519  2.73123  3.46354  2.40513  3.72494  3.29354  2.67741  2.69355  4.24690  2.90347  2.73739  3.18146  2.89801  2.37887  2.77519  2.98518  4.58477  3.61503
          0.00891  5.12083  5.84317  0.61958  0.77255  0.81077  0.58791
    156   2.83169  5.45099  2.21020  1.81796  4.79550  3.70502  3.89737  4.28204  2.43035  3.75601  3.97997  2.48465  4.10220  1.93342  3.12896  2.43363  2.88228  3.84142  5.88350  4.47126    388 - -
          2.68618  4.42225  2.77519  2.73123  3.46354  2.40513  3.72494  3.29354  2.67741  2.69355  4.24690  2.90347  2.73739  3.18146  2.89801  2.37887  2.77519  2.98518  4.58477  3.61503
          0.00891  5.12083  5.84317  0.61958  0.77255  0.81077  0.58791
    157   2.75090  5.43211  3.01578  2.12770  4.77453  3.70284  3.88999  4.25843  2.27200  3.73612  4.47352  2.79073  4.09625  1.86379  2.28538  2.66907  2.42823  3.82134  3.70734  3.97324    389 - -
          2.68618  4.42225  2.77519  2.73123  3.46354  2.40513  3.72494  3.29354  2.67741  2.69355  4.24690  2.90347  2.73739  3.18146  2.89801  2.37887  2.77519  2.98518  4.58477  3.61503
          0.00891  5.12083  5.84317  0.61958  0.77255  0.32574  1.28011
    158   1.93358  4.45182  4.71514  4.11703  2.38616  4.16428  4.48218  2.16177  3.95872  1.72405  3.56851  4.23058  4.53091  2.89197  4.06390  2.45541  2.89659  2.46661  5.06881  3.55024    390 - -
          2.68618  4.42225  2.77519  2.73123  3.46354  2.40513  3.72494  3.29354  2.67741  2.69355  4.24690  2.90347  2.73739  3.18146  2.89801  2.37887  2.77519  2.98518  4.58477  3.61503
          0.00795  5.23478  5.95712  0.61958  0.77255  0.48576  0.95510
    159   2.58198  4.58476  4.20721  3.63058  2.94394  4.07013  4.35146  2.24945  2.49555  1.50970  3.69561  3.93957  2.99551  3.32642  3.53921  3.19575  2.41524  2.69650  5.18593  3.97916    391 - -
          2.68618  4.42225  2.77519  2.73123  3.46354  2.40513  3.72494  3.29354  2.67741  2.69355  4.24690  2.90347  2.73739  3.18146  2.89801  2.37887  2.77519  2.98518  4.58477  3.61503
          0.01845  5.23478  4.34607  0.61958  0.77255  0.48576  0.95510
    160   2.98056  5.27466  3.32782  2.30830  3.11383  3.79240  3.99039  3.97396  2.13960  2.65713  3.97322  2.98939  3.65249  1.96462  3.24157  2.71159  2.53989  3.62191  4.66532  2.79892    392 - -
          2.68618  4.42225  2.77519  2.73123  3.46354  2.40513  3.72494  3.29354  2.67741  2.69355  4.24690  2.90347  2.73739  3.18146  2.89801  2.37887  2.77519  2.98518  4.58477  3.61503
          0.11572  5.22435  2.26444  0.61958  0.77255  0.52208  0.89965
    161   2.93432  5.39685  2.47974  2.49591  4.72159  2.71024  3.90382  4.19399  2.64875  3.27268  4.44341  2.61813  2.93719  3.00747  2.85485  2.25619  3.16588  3.77665  5.84178  1.97056    393 - -
          2.68618  4.42225  2.77519  2.73123  3.46354  2.40513  3.72494  3.29354  2.67741  2.69355  4.24690  2.90347  2.73739  3.18146  2.89801  2.37887  2.77519  2.98518  4.58477  3.61503
          0.30652  5.10117  1.35515  0.61958  0.77255  0.81821  0.58200
    162   2.90192  5.37371  1.56206  2.27438  4.69164  3.60277  3.85231  4.16765  2.63283  3.21479  4.43028  2.89884  4.03681  2.78988  3.13417  2.57919  1.97577  3.75135  5.82154  4.41065    394 - -
          2.68618  4.42225  2.77519  2.73123  3.46354  2.40513  3.72494  3.29354  2.67741  2.69355  4.24690  2.90347  2.73739  3.18146  2.89801  2.37887  2.77519  2.98518  4.58477  3.61503
          0.01222  4.80686  5.52921  0.61958  0.77255  1.21121  0.35359
    163   2.80904  4.97238  2.55324  2.67513  2.86488  2.84955  3.85565  3.35610  2.35951  2.88078  3.52834  3.19005  2.81879  3.01437  3.08058  2.22802  2.70901  3.29832  5.48245  3.73071    395 - -
          2.68618  4.42225  2.77519  2.73123  3.46354  2.40513  3.72494  3.29354  2.67741  2.69355  4.24690  2.90347  2.73739  3.18146  2.89801  2.37887  2.77519  2.98518  4.58477  3.61503
          0.01202  4.82264  5.54499  0.61958  0.77255  1.25255  0.33656
    164   2.36267  5.37175  1.35401  2.53965  4.69691  3.17298  3.87481  4.17140  2.66192  3.67831  4.44370  3.09176  4.05227  2.38105  3.16345  2.50371  3.15784  3.75748  5.83544  3.81836    396 - -
          2.68618  4.42225  2.77519  2.73123  3.46354  2.40513  3.72494  3.29354  2.67741  2.69355  4.24690  2.90347  2.73739  3.18146  2.89801  2.37887  2.77519  2.98518  4.58477  3.61503
          0.01202  4.82264  5.54499  0.61958  0.77255  1.25255  0.33656
    165   2.81551  4.77937  3.09589  2.83484  3.96295  2.97604  3.93221  3.34664  2.32094  1.44267  3.54013  3.31552  3.50242  3.14914  3.23720  2.77147  2.92265  2.95383  5.32718  4.04491    397 - -
          2.68618  4.42225  2.77519  2.73123  3.46354  2.40513  3.72494  3.29354  2.67741  2.69355  4.24690  2.90347  2.73739  3.18146  2.89801  2.37887  2.77519  2.98518  4.58477  3.61503
          0.01202  4.82264  5.54499  0.61958  0.77255  1.25255  0.33656
    166   1.85331  5.28926  2.63460  2.16339  4.61530  2.19247  3.80785  4.08624  2.56432  3.34944  4.34630  2.76448  3.70972  2.91540  3.05645  2.80839  2.58558  3.67200  5.74433  4.34476    398 - -
          2.68618  4.42225  2.77519  2.73123  3.46354  2.40513  3.72494  3.29354  2.67741  2.69355  4.24690  2.90347  2.73739  3.18146  2.89801  2.37887  2.77519  2.98518  4.58477  3.61503
          0.01202  4.82264  5.54499  0.61958  0.77255  1.25255  0.33656
    167   2.69502  5.24681  3.08387  2.30629  3.99296  3.13078  3.02818  3.49810  1.99977  3.53989  4.29503  3.07079  2.82650  2.78760  2.59639  2.58049  2.40496  3.62215  5.69677  3.68194    399 - -
          2.68618  4.42225  2.77519  2.73123  3.46354  2.40513  3.72494  3.29354  2.67741  2.69355  4.24690  2.90347  2.73739  3.18146  2.89801  2.37887  2.77519  2.98518  4.58477  3.61503
          0.01202  4.82264  5.54499  0.61958  0.77255  1.25255  0.33656
    168   2.85815  5.28264  1.53194  2.10018  4.58855  2.51278  3.82830  3.68335  2.59732  3.57292  4.33923  3.08759  3.36470  2.94248  3.08897  2.83330  3.09305  3.65379  3.73827  4.34523    400 - -
          2.68618  4.42225  2.77519  2.73123  3.46354  2.40513  3.72494  3.29354  2.67741  2.69355  4.24690  2.90347  2.73739  3.18146  2.89801  2.37887  2.77519  2.98518  4.58477  3.61503
          0.01267  4.77104  5.49338  0.61958  0.77255  1.25255  0.33656
    169   2.87197  5.32911  2.62979  1.28503  4.64301  3.17571  3.82778  2.85183  2.47952  3.62188  4.38496  2.92486  4.01478  2.94094  3.10224  2.50705  3.10892  3.70407  5.77918  4.37377    401 - -
          2.68618  4.42225  2.77519  2.73123  3.46354  2.40513  3.72494  3.29354  2.67741  2.69355  4.24690  2.90347  2.73739  3.18146  2.89801  2.37887  2.77519  2.98518  4.58477  3.61503
          0.01267  4.77104  5.49338  0.61958  0.77255  1.25255  0.33656
    170   2.80964  4.21133  4.60400  4.00030  1.62923  3.36587  4.28173  2.13816  3.82078  1.86293  2.88542  3.71098  4.32452  3.98288  3.88826  3.26413  2.87209  2.45267  4.82545  3.33375    402 - -
          2.68623  4.42230  2.77514  2.73128  3.46342  2.40518  3.72500  3.29328  2.67746  2.69360  4.24641  2.90352  2.73745  3.18136  2.89779  2.37892  2.77525  2.98523  4.58482  3.61508
          0.47652  0.97006        *  0.82461  0.57698  0.00000        *
//
