# Supplementary material for: Curli Functional Amyloid Systems Are Phylogenetically Widespread and Display Large Diversity in Operon and Protein Structure
Source: PLoS One. 2012 Dec 12;7(12):e51274. doi: 10.1371/journal.pone.0051274 (PMC3521004; doi:10.1371/journal.pone.0051274)
Supplement: HMMs S1 — Curated Hidden Markov Models for Curli Repeats and CsgC-H. (ZIP) [file pone.0051274.s001.zip › CsgF.hmm]

HMMER3/b [3.0 | March 2010]
NAME  FapF_alignment_reduced
LENG  135
ALPH  amino
RF    no
CS    no
MAP   yes
DATE  Sat Jul 14 08:01:16 2012
NSEQ  86
EFFN  3.136292
CKSUM 1579026044
STATS LOCAL MSV       -9.7316  0.71122
STATS LOCAL VITERBI  -10.8817  0.71122
STATS LOCAL FORWARD   -4.5367  0.71122
HMM          A        C        D        E        F        G        H        I        K        L        M        N        P        Q        R        S        T        V        W        Y   
            m->m     m->i     m->d     i->m     i->i     d->m     d->d
  COMPO   2.49700  4.69506  3.05796  2.79889  3.18225  2.73642  3.95869  2.81220  2.85071  2.45432  3.65402  2.83369  3.32185  2.89449  3.14692  2.52616  2.64288  2.69013  5.02375  3.61809
          2.68634  4.42270  2.77565  2.73138  3.46290  2.40558  3.72540  3.29346  2.67757  2.69371  4.24061  2.90270  2.73740  3.18144  2.89829  2.37911  2.77494  2.98511  4.58522  3.61514
          1.04708  1.38173  0.92157  1.46293  0.26339  0.00000        *
      1   2.54565  4.34276  3.66358  3.09361  3.47233  3.68634  3.95026  2.39287  2.72540  2.24611  2.14933  2.87837  4.06443  3.32442  3.35328  2.76732  2.65636  2.60440  4.93447  3.71140     16 - -
          2.68618  4.42225  2.77519  2.73123  3.46354  2.40513  3.72494  3.29354  2.67741  2.69355  4.24690  2.90347  2.73739  3.18146  2.89801  2.37887  2.77519  2.98518  4.58477  3.61503
          0.01737  4.45732  5.17967  0.61958  0.77255  1.12239  0.39378
      2   2.69710  4.96965  3.05620  2.49811  3.75831  3.51242  3.41880  3.65885  1.89549  2.97845  3.56631  2.66784  2.94911  2.76349  2.69973  2.71193  2.84185  3.31380  5.45604  3.27408     17 - -
          2.68618  4.42225  2.77519  2.73123  3.46354  2.40513  3.72494  3.29354  2.67741  2.69355  4.24690  2.90347  2.73739  3.18146  2.89801  2.37887  2.77519  2.98518  4.58477  3.61503
          0.01678  4.49198  5.21433  0.61958  0.77255  0.75655  0.63353
      3   2.68047  4.62902  3.42844  2.86488  3.61134  3.29793  3.46862  2.69510  2.20406  2.85255  2.47291  3.32403  4.06006  3.16035  2.39531  2.90434  2.68493  2.50020  5.18850  3.92486     18 - -
          2.68618  4.42225  2.77519  2.73123  3.46354  2.40513  3.72494  3.29354  2.67741  2.69355  4.24690  2.90347  2.73739  3.18146  2.89801  2.37887  2.77519  2.98518  4.58477  3.61503
          0.05010  4.66871  3.23190  0.61958  0.77255  0.89448  0.52564
      4   2.75630  4.36298  3.59449  3.02738  3.64396  3.72492  3.97364  2.45072  2.47522  2.44994  2.91902  3.44399  4.10496  3.29059  2.36696  2.39410  2.50817  2.42662  5.08128  3.84234     19 - -
          2.68618  4.42225  2.77519  2.73123  3.46354  2.40513  3.72494  3.29354  2.67741  2.69355  4.24690  2.90347  2.73739  3.18146  2.89801  2.37887  2.77519  2.98518  4.58477  3.61503
          0.01403  4.66953  5.39188  0.61958  0.77255  0.66384  0.72334
      5   2.37574  3.90730  4.18956  3.60566  2.93142  3.61645  3.93110  2.61709  2.99648  2.02679  2.27953  3.68589  3.58865  3.72990  3.23832  2.78517  2.87202  2.21921  4.91148  3.28464     20 - -
          2.68618  4.42225  2.77519  2.73123  3.46354  2.40513  3.72494  3.29354  2.67741  2.69355  4.24690  2.90347  2.73739  3.18146  2.89801  2.37887  2.77519  2.98518  4.58477  3.61503
          0.01248  4.78582  5.50817  0.61958  0.77255  0.72588  0.66146
      6   2.42683  4.52537  3.69702  3.13023  2.90446  3.79318  3.92486  2.75338  2.12016  2.17743  3.21496  3.53334  4.17121  3.34491  2.76064  2.43794  2.92259  2.44179  5.10371  3.87681     21 - -
          2.68618  4.42225  2.77519  2.73123  3.46354  2.40513  3.72494  3.29354  2.67741  2.69355  4.24690  2.90347  2.73739  3.18146  2.89801  2.37887  2.77519  2.98518  4.58477  3.61503
          0.02379  4.81906  4.17102  0.61958  0.77255  0.78841  0.60618
      7   2.44365  3.83507  3.74769  3.17865  2.91646  2.94536  3.17646  2.66710  2.88815  2.42659  3.45972  3.24164  3.65950  3.42151  2.47093  2.80274  2.77084  2.39669  4.39131  3.71633     22 - -
          2.68618  4.42225  2.77519  2.73123  3.46354  2.40513  3.72494  3.29354  2.67741  2.69355  4.24690  2.90347  2.73739  3.18146  2.89801  2.37887  2.77519  2.98518  4.58477  3.61503
          0.01933  4.80748  4.51241  0.61958  0.77255  0.71685  0.66999
      8   2.25987  4.28740  4.32784  3.73875  3.06366  3.52492  4.23720  2.15058  3.35673  1.74090  3.11717  3.76840  3.98347  3.82498  3.54592  2.51912  2.77547  2.15212  4.89995  3.70988     23 - -
          2.68618  4.42225  2.77519  2.73123  3.46354  2.40513  3.72494  3.29354  2.67741  2.69355  4.24690  2.90347  2.73739  3.18146  2.89801  2.37887  2.77519  2.98518  4.58477  3.61503
          0.01199  4.82562  5.54796  0.61958  0.77255  0.60627  0.78830
      9   2.12972  3.75606  4.62626  4.02273  3.06316  2.94226  3.81466  2.02421  3.63394  1.98761  3.22938  4.09351  4.35878  4.01133  3.66886  3.00477  3.07713  1.79552  4.29584  3.68827     24 - -
          2.68618  4.42225  2.77519  2.73123  3.46354  2.40513  3.72494  3.29354  2.67741  2.69355  4.24690  2.90347  2.73739  3.18146  2.89801  2.37887  2.77519  2.98518  4.58477  3.61503
          0.01143  4.87282  5.59516  0.61958  0.77255  0.67627  0.71031
     10   1.95834  4.25870  4.60665  4.00484  2.92122  3.69682  4.31801  2.36744  3.83334  1.82361  2.48013  4.08695  4.36085  4.00297  3.91444  2.78271  2.46030  2.14920  4.87859  3.69732     25 - -
          2.68618  4.42225  2.77519  2.73123  3.46354  2.40513  3.72494  3.29354  2.67741  2.69355  4.24690  2.90347  2.73739  3.18146  2.89801  2.37887  2.77519  2.98518  4.58477  3.61503
          0.01140  4.87560  5.59795  0.61958  0.77255  0.62026  0.77177
     11   2.37502  3.58623  4.74596  4.13564  2.96393  3.10455  4.34642  2.11143  3.93653  1.35455  3.13494  4.15478  4.38091  4.08148  3.97054  3.03436  2.96561  2.29263  4.31599  3.68452     26 - -
          2.68618  4.42225  2.77519  2.73123  3.46354  2.40513  3.72494  3.29354  2.67741  2.69355  4.24690  2.90347  2.73739  3.18146  2.89801  2.37887  2.77519  2.98518  4.58477  3.61503
          0.04763  4.89116  3.24411  0.61958  0.77255  0.62115  0.77074
     12   2.49756  3.11245  4.74820  4.13693  2.74948  3.50041  4.33631  2.14121  3.93462  1.42119  2.97107  4.14884  4.36972  4.07678  3.96335  3.07394  2.78772  2.28885  4.84735  3.50052     27 - -
          2.68618  4.42225  2.77519  2.73123  3.46354  2.40513  3.72494  3.29354  2.67741  2.69355  4.24690  2.90347  2.73739  3.18146  2.89801  2.37887  2.77519  2.98518  4.58477  3.61503
          0.06330  4.86231  2.92610  0.61958  0.77255  0.56894  0.83500
     13   1.91142  4.24185  4.65975  4.05483  2.89536  3.54385  4.32517  2.10605  3.87209  1.73343  2.67063  4.11058  4.36278  4.03117  3.93315  2.84439  3.07630  2.10756  4.86483  3.68538     28 - -
          2.68618  4.42225  2.77519  2.73123  3.46354  2.40513  3.72494  3.29354  2.67741  2.69355  4.24690  2.90347  2.73739  3.18146  2.89801  2.37887  2.77519  2.98518  4.58477  3.61503
          0.01170  4.84987  5.57221  0.61958  0.77255  0.73248  0.65530
     14   2.20892  3.34294  4.66114  4.05533  2.61155  3.27023  4.31757  2.40518  3.87034  1.40853  3.11229  4.10620  4.35574  4.02774  3.92798  2.86638  2.96544  2.35553  4.85503  3.67566     29 - -
          2.68618  4.42225  2.77519  2.73123  3.46354  2.40513  3.72494  3.29354  2.67741  2.69355  4.24690  2.90347  2.73739  3.18146  2.89801  2.37887  2.77519  2.98518  4.58477  3.61503
          0.01170  4.84987  5.57221  0.61958  0.77255  0.73248  0.65530
     15   2.40985  3.84488  4.66358  4.05740  2.62530  3.60748  4.31668  2.21153  3.87162  1.61640  3.22746  3.71230  4.35513  4.02840  3.92798  2.96388  2.49461  1.97715  4.85302  3.67368     30 - -
          2.68618  4.42225  2.77519  2.73123  3.46354  2.40513  3.72494  3.29354  2.67741  2.69355  4.24690  2.90347  2.73739  3.18146  2.89801  2.37887  2.77519  2.98518  4.58477  3.61503
          0.10578  4.84987  2.38000  0.61958  0.77255  0.73248  0.65530
     16   2.14548  3.18117  4.36705  3.77476  2.63927  3.02242  3.73091  2.34409  3.63661  2.21713  3.25485  3.93667  4.28032  3.83800  3.77998  2.58684  2.34507  2.20869  4.85535  3.66799     31 - -
          2.68618  4.42225  2.77519  2.73123  3.46354  2.40513  3.72494  3.29354  2.67741  2.69355  4.24690  2.90347  2.73739  3.18146  2.89801  2.37887  2.77519  2.98518  4.58477  3.61503
          0.01285  4.75693  5.47928  0.61958  0.77255  0.63835  0.75112
     17   2.25133  3.85956  4.63119  4.02656  2.43302  3.10444  4.30474  2.39481  3.84586  1.72123  3.01232  4.08742  4.34475  4.00716  3.91091  2.63331  2.81313  2.06963  4.84944  3.66945     32 - -
          2.68618  4.42225  2.77519  2.73123  3.46354  2.40513  3.72494  3.29354  2.67741  2.69355  4.24690  2.90347  2.73739  3.18146  2.89801  2.37887  2.77519  2.98518  4.58477  3.61503
          0.01190  4.83287  5.55522  0.61958  0.77255  0.43575  1.04067
     18   1.79042  4.83059  3.44187  2.88303  4.03897  3.43500  3.98595  3.12175  2.86406  3.08911  3.44847  3.36135  3.05971  3.02916  3.29140  1.70573  2.65612  2.98769  5.39792  4.11336     33 - -
          2.68618  4.42225  2.77519  2.73123  3.46354  2.40513  3.72494  3.29354  2.67741  2.69355  4.24690  2.90347  2.73739  3.18146  2.89801  2.37887  2.77519  2.98518  4.58477  3.61503
          0.04255  4.92834  3.36913  0.61958  0.77255  0.56432  0.84106
     19   2.17852  4.28195  3.61324  3.04916  2.87607  2.28477  3.91978  3.17105  3.01447  2.70763  3.75163  3.48409  2.38932  3.32907  3.17830  2.37252  2.93442  2.67416  5.22359  3.97435     34 - -
          2.68618  4.42225  2.77519  2.73123  3.46354  2.40513  3.72494  3.29354  2.67741  2.69355  4.24690  2.90347  2.73739  3.18146  2.89801  2.37887  2.77519  2.98518  4.58477  3.61503
          0.01116  4.89694  5.61929  0.61958  0.77255  0.63663  0.75305
     20   2.52302  4.76326  3.15306  2.83472  3.19803  3.24275  3.97720  3.31483  2.88123  2.46356  3.85469  3.23171  3.05970  3.00799  3.29761  2.15214  2.51908  2.30073  5.31604  3.27506     35 - -
          2.68618  4.42225  2.77519  2.73123  3.46354  2.40513  3.72494  3.29354  2.67741  2.69355  4.24690  2.90347  2.73739  3.18146  2.89801  2.37887  2.77519  2.98518  4.58477  3.61503
          0.02089  4.89694  4.32689  0.61958  0.77255  0.51278  0.91337
     21   1.48674  4.05380  3.92571  3.37043  3.79523  3.38656  4.23730  2.89827  3.31469  2.71453  3.76810  3.70641  4.25304  3.60204  3.63867  1.66118  2.71497  2.53317  5.25112  4.03003     36 - -
          2.68618  4.42225  2.77519  2.73123  3.46354  2.40513  3.72494  3.29354  2.67741  2.69355  4.24690  2.90347  2.73739  3.18146  2.89801  2.37887  2.77519  2.98518  4.58477  3.61503
          0.01091  4.91901  5.64135  0.61958  0.77255  0.58660  0.81241
     22   2.56207  5.19834  2.93621  2.50936  3.55639  3.30193  3.20206  3.73786  2.36481  3.24337  3.87962  3.02964  4.03686  1.97664  3.08354  2.32209  3.07592  3.55642  2.76840  4.29691     37 - -
          2.68618  4.42225  2.77519  2.73123  3.46354  2.40513  3.72494  3.29354  2.67741  2.69355  4.24690  2.90347  2.73739  3.18146  2.89801  2.37887  2.77519  2.98518  4.58477  3.61503
          0.01091  4.91901  5.64135  0.61958  0.77255  0.54775  0.86334
     23   0.43283  4.71361  4.62943  4.48586  5.36249  2.51526  5.36618  4.83575  4.55930  4.52613  5.29418  4.22504  4.34806  4.72388  4.71913  2.36499  3.35589  4.02956  6.70282  5.60666     38 - -
          2.68618  4.42225  2.77519  2.73123  3.46354  2.40513  3.72494  3.29354  2.67741  2.69355  4.24690  2.90347  2.73739  3.18146  2.89801  2.37887  2.77519  2.98518  4.58477  3.61503
          0.01081  4.92834  5.65068  0.61958  0.77255  0.56432  0.84106
     24   2.41141  5.04146  3.39618  2.90092  4.65774  2.03579  4.11848  4.10198  2.91852  3.67741  4.46320  3.36824  4.13856  2.11435  3.37282  2.31814  1.56619  3.66847  5.87684  4.54177     39 - -
          2.68618  4.42225  2.77519  2.73123  3.46354  2.40513  3.72494  3.29354  2.67741  2.69355  4.24690  2.90347  2.73739  3.18146  2.89801  2.37887  2.77519  2.98518  4.58477  3.61503
          0.01081  4.92834  5.65068  0.61958  0.77255  0.56432  0.84106
     25   2.62972  5.41410  3.03680  1.50443  4.75400  3.64243  3.86816  4.23766  2.62465  3.72033  4.46773  2.18601  4.06166  2.15321  3.12084  2.42827  2.81165  3.80438  5.85613  4.44278     40 - -
          2.68618  4.42225  2.77519  2.73123  3.46354  2.40513  3.72494  3.29354  2.67741  2.69355  4.24690  2.90347  2.73739  3.18146  2.89801  2.37887  2.77519  2.98518  4.58477  3.61503
          0.01081  4.92834  5.65068  0.61958  0.77255  0.55426  0.85448
     26   3.21680  4.58003  5.06495  4.46127  2.45683  4.39671  4.68913  2.54215  4.27673  0.94544  2.20824  4.51866  4.70628  3.51917  4.30653  3.71257  3.44254  2.72590  5.11047  3.15526     41 - -
          2.68618  4.42225  2.77519  2.73123  3.46354  2.40513  3.72494  3.29354  2.67741  2.69355  4.24690  2.90347  2.73739  3.18146  2.89801  2.37887  2.77519  2.98518  4.58477  3.61503
          0.01079  4.93070  5.65305  0.61958  0.77255  0.55855  0.84872
     27   3.00308  4.44693  4.71345  4.15243  3.65071  3.65211  4.59737  1.74805  4.01128  2.65691  3.63174  4.25992  4.54256  4.21267  4.14013  2.94092  2.25815  1.11807  5.21200  4.02373     42 - -
          2.68618  4.42225  2.77519  2.73123  3.46354  2.40513  3.72494  3.29354  2.67741  2.69355  4.24690  2.90347  2.73739  3.18146  2.89801  2.37887  2.77519  2.98518  4.58477  3.61503
          0.01079  4.93070  5.65305  0.61958  0.77255  0.55855  0.84872
     28   4.59926  5.66771  5.68481  5.49603  1.49061  5.28655  4.12479  4.11527  5.28097  3.33530  3.13797  4.92084  5.54807  5.03737  5.14351  4.67174  4.80381  4.09086  4.21449  0.58060     43 - -
          2.68618  4.42225  2.77519  2.73123  3.46354  2.40513  3.72494  3.29354  2.67741  2.69355  4.24690  2.90347  2.73739  3.18146  2.89801  2.37887  2.77519  2.98518  4.58477  3.61503
          0.01079  4.93070  5.65305  0.61958  0.77255  0.55855  0.84872
     29   2.87551  5.34120  3.13960  2.44128  4.67645  3.64964  3.11969  3.97201  2.24973  3.63704  4.38667  3.12347  4.04170  1.81775  2.71736  2.49414  1.87269  3.72705  5.77495  4.38217     44 - -
          2.68618  4.42225  2.77519  2.73123  3.46354  2.40513  3.72494  3.29354  2.67741  2.69355  4.24690  2.90347  2.73739  3.18146  2.89801  2.37887  2.77519  2.98518  4.58477  3.61503
          0.01079  4.93070  5.65305  0.61958  0.77255  0.55855  0.84872
     30   3.81548  5.19765  5.01919  4.59941  1.64583  4.69577  4.19748  3.67500  4.43250  3.06034  4.27547  4.53681  0.82616  4.53592  4.53441  4.04896  4.06230  3.55376  3.14970  2.73754     45 - -
          2.68618  4.42225  2.77519  2.73123  3.46354  2.40513  3.72494  3.29354  2.67741  2.69355  4.24690  2.90347  2.73739  3.18146  2.89801  2.37887  2.77519  2.98518  4.58477  3.61503
          0.01079  4.93070  5.65305  0.61958  0.77255  0.55855  0.84872
     31   2.67813  4.62002  3.14464  3.12188  3.76371  3.82939  4.07802  1.92237  2.98509  2.72020  3.72197  2.99820  4.21009  3.38946  2.75783  3.07014  2.44572  1.79569  5.19884  3.95787     46 - -
          2.68618  4.42225  2.77519  2.73123  3.46354  2.40513  3.72494  3.29354  2.67741  2.69355  4.24690  2.90347  2.73739  3.18146  2.89801  2.37887  2.77519  2.98518  4.58477  3.61503
          0.01079  4.93070  5.65305  0.61958  0.77255  0.55855  0.84872
     32   3.09903  5.11125  3.46634  3.22687  3.12716  3.75941  4.40080  4.17517  3.42902  3.78931  4.68376  0.67331  4.38147  3.72131  3.83221  2.55607  3.47619  3.78880  5.65069  4.14438     47 - -
          2.68618  4.42225  2.77519  2.73123  3.46354  2.40513  3.72494  3.29354  2.67741  2.69355  4.24690  2.90347  2.73739  3.18146  2.89801  2.37887  2.77519  2.98518  4.58477  3.61503
          0.01079  4.93070  5.65305  0.61958  0.77255  0.55855  0.84872
     33   3.63314  5.57080  3.77452  3.69603  5.31764  4.06877  4.97712  5.02019  3.76496  4.52168  5.49223  4.09213  0.35184  2.95077  4.03743  3.72979  4.06503  4.55431  6.48777  5.28012     48 - -
          2.68618  4.42225  2.77519  2.73123  3.46354  2.40513  3.72494  3.29354  2.67741  2.69355  4.24690  2.90347  2.73739  3.18146  2.89801  2.37887  2.77519  2.98518  4.58477  3.61503
          0.01079  4.93070  5.65305  0.61958  0.77255  0.55855  0.84872
     34   1.94710  4.87821  3.39616  2.83918  3.62787  3.72516  3.96503  3.48386  2.82438  3.13699  3.98275  2.06253  4.12239  3.16231  3.26095  1.90572  2.60177  2.97238  5.43248  3.39420     49 - -
          2.68618  4.42225  2.77519  2.73123  3.46354  2.40513  3.72494  3.29354  2.67741  2.69355  4.24690  2.90347  2.73739  3.18146  2.89801  2.37887  2.77519  2.98518  4.58477  3.61503
          0.01079  4.93070  5.65305  0.61958  0.77255  0.55855  0.84872
     35   4.90616  6.00565  5.73259  5.70045  0.18079  5.14335  4.79460  4.47118  5.62870  3.62543  5.07099  5.38645  5.63524  5.54048  5.49633  5.05303  5.23324  4.51516  4.89719  3.20461     50 - -
          2.68618  4.42225  2.77519  2.73123  3.46354  2.40513  3.72494  3.29354  2.67741  2.69355  4.24690  2.90347  2.73739  3.18146  2.89801  2.37887  2.77519  2.98518  4.58477  3.61503
          0.01079  4.93070  5.65305  0.61958  0.77255  0.55855  0.84872
     36   3.30748  5.28748  3.65146  3.66537  5.55274  0.38605  5.12150  5.22764  4.22562  4.81446  5.66845  2.48721  4.60269  4.41075  4.58155  3.43515  3.82406  4.51310  6.75164  5.54193     51 - -
          2.68618  4.42225  2.77519  2.73123  3.46354  2.40513  3.72494  3.29354  2.67741  2.69355  4.24690  2.90347  2.73739  3.18146  2.89801  2.37887  2.77519  2.98518  4.58477  3.61503
          0.05271  4.93070  3.12081  0.61958  0.77255  0.55855  0.84872
     37   4.31355  5.88347  5.15619  5.19817  6.13659  0.09055  6.13403  6.08282  5.48776  5.54138  6.59510  5.32482  5.27799  5.73734  5.51780  4.52613  4.85394  5.43163  6.87383  6.30278     52 - -
          2.68618  4.42225  2.77519  2.73123  3.46354  2.40513  3.72494  3.29354  2.67741  2.69355  4.24690  2.90347  2.73739  3.18146  2.89801  2.37887  2.77519  2.98518  4.58477  3.61503
          0.01125  4.88924  5.61159  0.61958  0.77255  0.49313  0.94344
     38   3.05425  5.55048  2.26587  2.51830  4.87084  3.67846  3.98541  4.35798  2.80254  3.85258  4.62223  1.25624  3.68147  3.10547  3.31914  1.98727  3.30078  3.93388  6.00257  3.82892     53 - -
          2.68618  4.42225  2.77519  2.73123  3.46354  2.40513  3.72494  3.29354  2.67741  2.69355  4.24690  2.90347  2.73739  3.18146  2.89801  2.37887  2.77519  2.98518  4.58477  3.61503
          0.01079  4.93070  5.65305  0.61958  0.77255  0.55855  0.84872
     39   2.62523  4.86409  3.53433  3.06640  4.20468  3.73183  4.17014  3.60454  3.04601  3.27175  4.13376  3.50142  1.08728  3.14003  3.43674  3.04116  2.33366  3.30484  5.56786  3.40895     54 - -
          2.68618  4.42225  2.77519  2.73123  3.46354  2.40513  3.72494  3.29354  2.67741  2.69355  4.24690  2.90347  2.73739  3.18146  2.89801  2.37887  2.77519  2.98518  4.58477  3.61503
          0.01079  4.93070  5.65305  0.61958  0.77255  0.55855  0.84872
     40   2.58297  4.43445  4.08075  3.50798  2.49048  3.47665  4.21458  2.89438  3.42250  1.35359  3.28095  2.29017  4.30414  3.44310  3.68140  3.20073  3.10855  2.69274  5.03424  3.82636     55 - -
          2.68618  4.42225  2.77519  2.73123  3.46354  2.40513  3.72494  3.29354  2.67741  2.69355  4.24690  2.90347  2.73739  3.18146  2.89801  2.37887  2.77519  2.98518  4.58477  3.61503
          0.01079  4.93070  5.65305  0.61958  0.77255  0.55855  0.84872
     41   2.61928  4.89772  3.50349  2.99306  4.01705  3.79719  4.07539  3.19708  2.95525  3.14688  3.74335  0.98503  4.22274  3.31355  3.35675  3.06141  3.19773  3.19237  5.41956  3.50926     56 - -
          2.68618  4.42225  2.77519  2.73123  3.46354  2.40513  3.72494  3.29354  2.67741  2.69355  4.24690  2.90347  2.73739  3.18146  2.89801  2.37887  2.77519  2.98518  4.58477  3.61503
          0.01079  4.93070  5.65305  0.61958  0.77255  0.55855  0.84872
     42   2.65905  4.84948  3.54031  3.02057  4.18421  1.22486  4.11544  3.58029  2.97760  3.24156  4.09377  3.46334  4.18728  3.33341  2.89964  2.88780  2.49715  3.27885  5.53523  2.69413     57 - -
          2.68618  4.42225  2.77519  2.73123  3.46354  2.40513  3.72494  3.29354  2.67741  2.69355  4.24690  2.90347  2.73739  3.18146  2.89801  2.37887  2.77519  2.98518  4.58477  3.61503
          0.01079  4.93070  5.65305  0.61958  0.77255  0.55855  0.84872
     43   2.15580  5.24415  3.16611  2.63569  4.63361  3.63382  3.89116  4.09618  2.64884  3.61857  4.38055  2.43465  3.66164  2.19853  3.13092  1.65888  2.48944  3.68170  5.78311  4.39985     58 - -
          2.68618  4.42225  2.77519  2.73123  3.46354  2.40513  3.72494  3.29354  2.67741  2.69355  4.24690  2.90347  2.73739  3.18146  2.89801  2.37887  2.77519  2.98518  4.58477  3.61503
          0.01079  4.93070  5.65305  0.61958  0.77255  0.55855  0.84872
     44   2.92569  4.36991  4.48553  3.90013  1.82287  4.03742  3.07877  2.81663  3.76077  2.55802  3.12524  3.61606  4.40364  3.49273  3.90156  3.33090  2.96927  2.38026  2.24400  2.33179     59 - -
          2.68618  4.42225  2.77519  2.73123  3.46354  2.40513  3.72494  3.29354  2.67741  2.69355  4.24690  2.90347  2.73739  3.18146  2.89801  2.37887  2.77519  2.98518  4.58477  3.61503
          0.01079  4.93070  5.65305  0.61958  0.77255  0.55855  0.84872
     45   2.69499  4.49784  4.74513  4.14952  3.43197  4.23352  4.54083  2.50491  3.98701  0.82518  2.90040  4.28821  4.56968  3.51262  4.09388  3.53672  3.31519  2.66209  5.08243  3.38294     60 - -
          2.68618  4.42225  2.77519  2.73123  3.46354  2.40513  3.72494  3.29354  2.67741  2.69355  4.24690  2.90347  2.73739  3.18146  2.89801  2.37887  2.77519  2.98518  4.58477  3.61503
          0.01079  4.93070  5.65305  0.61958  0.77255  0.54034  0.87359
     46   3.70602  5.01284  5.53249  4.93242  2.70997  4.94876  5.22882  2.26227  4.76943  0.61174  2.73618  5.06623  5.13542  3.32497  4.77435  4.28644  3.91821  2.94841  5.47440  4.42774     61 - -
          2.68618  4.42225  2.77519  2.73123  3.46354  2.40513  3.72494  3.29354  2.67741  2.69355  4.24690  2.90347  2.73739  3.18146  2.89801  2.37887  2.77519  2.98518  4.58477  3.61503
          0.01074  4.93499  5.65734  0.61958  0.77255  0.54798  0.86302
     47   2.39569  5.25731  3.16247  2.68048  4.71641  3.02534  3.95859  4.18390  2.72921  3.70425  4.46670  1.59449  4.09294  2.49870  3.21212  1.79224  2.93307  3.75125  5.86494  4.48053     62 - -
          2.68618  4.42225  2.77519  2.73123  3.46354  2.40513  3.72494  3.29354  2.67741  2.69355  4.24690  2.90347  2.73739  3.18146  2.89801  2.37887  2.77519  2.98518  4.58477  3.61503
          0.01074  4.93499  5.65734  0.61958  0.77255  0.54798  0.86302
     48   2.85306  5.34755  3.10425  2.00791  4.68639  3.35381  3.81555  3.45028  1.98455  3.64980  4.39019  2.53724  4.02149  2.53351  2.95790  1.99417  2.51681  3.73491  5.78362  4.37716     63 - -
          2.68618  4.42225  2.77519  2.73123  3.46354  2.40513  3.72494  3.29354  2.67741  2.69355  4.24690  2.90347  2.73739  3.18146  2.89801  2.37887  2.77519  2.98518  4.58477  3.61503
          0.01074  4.93499  5.65734  0.61958  0.77255  0.54798  0.86302
     49   0.33545  4.76571  4.84202  4.68264  5.03658  3.63192  5.42669  4.03040  4.61057  4.01137  5.01243  4.37172  4.46094  4.83716  4.72636  3.13276  3.45056  3.05386  6.53683  5.38992     64 - -
          2.68618  4.42225  2.77519  2.73123  3.46354  2.40513  3.72494  3.29354  2.67741  2.69355  4.24690  2.90347  2.73739  3.18146  2.89801  2.37887  2.77519  2.98518  4.58477  3.61503
          0.01074  4.93499  5.65734  0.61958  0.77255  0.44873  1.01732
     50   2.88336  5.36978  2.94010  2.27608  4.70337  3.64456  3.84464  4.18244  2.58948  3.67032  3.81403  2.19361  4.04621  1.53056  3.08154  2.39811  2.67989  3.75469  5.80931  4.40296     65 - -
          2.68618  4.42225  2.77519  2.73123  3.46354  2.40513  3.72494  3.29354  2.67741  2.69355  4.24690  2.90347  2.73739  3.18146  2.89801  2.37887  2.77519  2.98518  4.58477  3.61503
          0.01048  4.95900  5.68134  0.61958  0.77255  0.48576  0.95510
     51   1.12450  4.79244  3.51645  2.95662  3.98347  3.77575  4.02508  3.25431  2.63823  2.84977  3.45165  3.14178  4.17092  3.25920  3.33403  2.61654  3.00029  3.01151  5.36349  4.09207     66 - -
          2.68618  4.42225  2.77519  2.73123  3.46354  2.40513  3.72494  3.29354  2.67741  2.69355  4.24690  2.90347  2.73739  3.18146  2.89801  2.37887  2.77519  2.98518  4.58477  3.61503
          0.01048  4.95900  5.68134  0.61958  0.77255  0.48576  0.95510
     52   3.04664  5.14391  3.45198  3.02559  4.60321  3.12045  4.19461  3.29991  2.91412  3.60654  4.46144  3.48612  4.28246  0.79460  3.28173  3.11508  3.00690  3.63443  5.85435  4.55316     67 - -
          2.68618  4.42225  2.77519  2.73123  3.46354  2.40513  3.72494  3.29354  2.67741  2.69355  4.24690  2.90347  2.73739  3.18146  2.89801  2.37887  2.77519  2.98518  4.58477  3.61503
          0.05120  4.95900  3.14910  0.61958  0.77255  0.48576  0.95510
     53   3.37631  5.93903  2.38859  2.63081  5.28650  2.79469  4.22975  4.80542  2.51024  4.27787  5.09554  0.79286  4.33080  3.37963  3.71937  3.27666  3.65672  4.35658  6.42068  4.93416     68 - -
          2.68618  4.42225  2.77519  2.73123  3.46354  2.40513  3.72494  3.29354  2.67741  2.69355  4.24690  2.90347  2.73739  3.18146  2.89801  2.37887  2.77519  2.98518  4.58477  3.61503
          0.06989  4.91872  2.81024  0.61958  0.77255  0.58729  0.81155
     54   2.63709  5.31375  2.17453  2.48380  4.65142  3.38331  3.27807  3.22585  2.13835  3.61583  4.35641  2.99095  3.33345  2.78495  2.68484  2.04080  2.79239  3.70042  5.75082  4.34439     69 - -
          2.68618  4.42225  2.77519  2.73123  3.46354  2.40513  3.72494  3.29354  2.67741  2.69355  4.24690  2.90347  2.73739  3.18146  2.89801  2.37887  2.77519  2.98518  4.58477  3.61503
          0.07230  4.86041  2.78056  0.61958  0.77255  0.71219  0.67446
     55   2.65234  4.64033  3.52951  2.96679  2.61014  3.74474  2.31075  3.16681  2.85803  2.59416  3.73746  2.84839  3.48365  3.11421  3.32517  2.97712  2.92012  2.92504  5.19642  2.19286     70 - -
          2.68618  4.42225  2.77519  2.73123  3.46354  2.40513  3.72494  3.29354  2.67741  2.69355  4.24690  2.90347  2.73739  3.18146  2.89801  2.37887  2.77519  2.98518  4.58477  3.61503
          0.02536  4.80040  4.08560  0.61958  0.77255  0.82004  0.58055
     56   2.69235  5.32185  2.61913  2.22185  4.66131  3.57681  3.77712  4.14410  1.55799  3.62407  4.36628  3.04540  3.97989  2.54698  3.00919  2.39013  2.36546  3.70993  5.75653  4.34707     71 - -
          2.68618  4.42225  2.77519  2.73123  3.46354  2.40513  3.72494  3.29354  2.67741  2.69355  4.24690  2.90347  2.73739  3.18146  2.89801  2.37887  2.77519  2.98518  4.58477  3.61503
          0.10667  4.78750  2.37686  0.61958  0.77255  0.84102  0.56435
     57   2.22228  5.33906  1.56959  2.24532  4.66201  2.63791  3.81532  4.13973  2.60179  3.63973  4.40173  2.88598  3.99539  2.78383  3.10605  2.82386  3.00188  3.32992  5.79198  4.37839     72 - -
          2.68618  4.42225  2.77519  2.73123  3.46354  2.40513  3.72494  3.29354  2.67741  2.69355  4.24690  2.90347  2.73739  3.18146  2.89801  2.37887  2.77519  2.98518  4.58477  3.61503
          0.06041  4.69451  3.00618  0.61958  0.77255  0.97372  0.47429
     58   2.67177  5.17478  2.76733  2.54183  4.54003  2.89545  3.85281  3.99293  2.55404  3.53788  4.32418  2.91607  1.44763  2.98367  2.97473  2.55032  3.09167  3.60044  5.72498  4.34560     73 - -
          2.68610  4.42285  2.77347  2.73134  3.46371  2.40537  3.72555  3.29414  2.67734  2.69359  4.24750  2.90361  2.73800  3.18129  2.89775  2.37893  2.77537  2.98568  4.58537  3.61330
          0.86891  0.65867  2.76382  1.35310  0.29900  0.88800  0.53014
     59   2.55770  4.95745  2.47431  2.57468  2.54191  2.88682  3.77256  3.61950  2.56900  3.21806  4.02725  3.09621  3.95945  2.68193  2.68919  2.44629  2.63027  3.04382  5.45738  3.68452     79 - -
          2.68618  4.42225  2.77519  2.73123  3.46354  2.40513  3.72494  3.29354  2.67741  2.69355  4.24690  2.90347  2.73739  3.18146  2.89801  2.37887  2.77519  2.98518  4.58477  3.61503
          0.15809  4.63713  1.99110  0.61958  0.77255  0.69112  0.69518
     60   2.18182  4.87359  2.95478  2.52588  3.38700  2.40382  3.80250  3.25266  2.59692  2.99598  3.95496  3.14099  3.97938  2.96942  3.07919  1.93555  2.94401  3.19840  5.39457  4.07527     80 - -
          2.68615  4.42237  2.77532  2.73094  3.46350  2.40509  3.72507  3.29366  2.67753  2.69350  4.24702  2.90346  2.73748  3.18159  2.89797  2.37879  2.77500  2.98531  4.58489  3.61515
          1.03520  0.80475  1.62128  0.09014  2.45117  0.74529  0.64359
     61   2.48329  4.60844  3.35674  2.74168  2.96596  2.73857  3.85484  3.15355  2.77019  2.59807  3.70161  2.72517  4.00859  2.87250  3.18108  2.38345  2.62285  2.59029  5.16500  3.26697     82 - -
          2.68618  4.42225  2.77519  2.73123  3.46354  2.40513  3.72494  3.29354  2.67741  2.69355  4.24690  2.90347  2.73739  3.18146  2.89801  2.37887  2.77519  2.98518  4.58477  3.61503
          0.11054  4.54899  2.36367  0.61958  0.77255  0.56124  0.84514
     62   2.43362  4.72949  3.35144  2.64276  3.90973  3.17398  3.88577  2.57971  2.68124  2.76244  3.81830  3.14151  4.04779  3.10370  2.76765  2.18627  2.28552  2.65089  5.27572  3.59976     83 - -
          2.68618  4.42225  2.77519  2.73123  3.46354  2.40513  3.72494  3.29354  2.67741  2.69355  4.24690  2.90347  2.73739  3.18146  2.89801  2.37887  2.77519  2.98518  4.58477  3.61503
          0.01346  4.71052  5.43287  0.61958  0.77255  0.63653  0.75317
     63   2.45091  5.32800  2.55040  1.66415  4.66862  2.99290  3.78053  4.15341  2.44686  3.63164  4.37131  2.86576  3.25775  2.73069  3.01839  2.40634  2.55304  3.71654  5.76293  4.35123     84 - -
          2.68618  4.42225  2.77519  2.73123  3.46354  2.40513  3.72494  3.29354  2.67741  2.69355  4.24690  2.90347  2.73739  3.18146  2.89801  2.37887  2.77519  2.98518  4.58477  3.61503
          0.01214  4.81350  5.53584  0.61958  0.77255  0.79801  0.59825
     64   2.53565  5.29583  3.05884  2.33102  4.63356  3.14612  3.76755  4.04644  2.08481  3.59784  4.23669  2.70247  3.35854  2.58083  2.69218  2.17084  2.19659  3.68257  5.73288  4.32685     85 - -
          2.68618  4.42225  2.77519  2.73123  3.46354  2.40513  3.72494  3.29354  2.67741  2.69355  4.24690  2.90347  2.73739  3.18146  2.89801  2.37887  2.77519  2.98518  4.58477  3.61503
          0.36010  4.81350  1.22323  0.61958  0.77255  0.63786  0.75168
     65   2.31574  4.91296  3.10513  2.45968  4.17305  3.31723  3.75302  3.59145  2.39683  2.75949  4.00270  3.07352  2.53584  2.90202  3.01293  2.23641  2.37790  3.26200  5.43240  4.09637     86 - -
          2.68618  4.42225  2.77519  2.73123  3.46354  2.40513  3.72494  3.29354  2.67741  2.69355  4.24690  2.90347  2.73739  3.18146  2.89801  2.37887  2.77519  2.98518  4.58477  3.61503
          0.01610  4.53290  5.25524  0.61958  0.77255  0.40397  1.10161
     66   2.72254  5.31538  2.40214  2.40235  4.64378  2.71661  3.81829  4.11765  2.47606  3.42372  4.36909  2.95261  4.01461  2.92413  3.06506  1.61904  2.34630  3.69885  5.76551  4.36312     87 - -
          2.68618  4.42225  2.77519  2.73123  3.46354  2.40513  3.72494  3.29354  2.67741  2.69355  4.24690  2.90347  2.73739  3.18146  2.89801  2.37887  2.77519  2.98518  4.58477  3.61503
          0.01160  4.85815  5.58050  0.61958  0.77255  0.71658  0.67025
     67   1.66595  4.71270  3.31958  2.58351  2.92396  3.74534  3.97724  3.25391  2.89934  2.93750  2.97127  3.38755  4.12936  3.07075  3.30710  2.23770  2.82347  2.91303  5.27106  3.27328     88 - -
          2.68618  4.42225  2.77519  2.73123  3.46354  2.40513  3.72494  3.29354  2.67741  2.69355  4.24690  2.90347  2.73739  3.18146  2.89801  2.37887  2.77519  2.98518  4.58477  3.61503
          0.01160  4.85815  5.58050  0.61958  0.77255  0.71658  0.67025
     68   2.52609  4.37070  3.34872  3.53295  3.48125  3.11467  4.19426  2.50511  3.44056  1.38219  3.43819  3.81134  4.27790  3.68949  3.21317  3.06857  2.79056  2.25939  3.93804  3.77440     89 - -
          2.68618  4.42225  2.77519  2.73123  3.46354  2.40513  3.72494  3.29354  2.67741  2.69355  4.24690  2.90347  2.73739  3.18146  2.89801  2.37887  2.77519  2.98518  4.58477  3.61503
          0.01157  4.86132  5.58366  0.61958  0.77255  0.71658  0.67025
     69   2.76401  5.29110  1.94129  1.98862  3.64156  3.12515  3.79412  3.61866  2.53789  3.58851  4.33711  2.96510  3.66759  2.73969  3.02794  2.44453  2.36782  3.67176  5.73517  4.33510     90 - -
          2.68618  4.42225  2.77519  2.73123  3.46354  2.40513  3.72494  3.29354  2.67741  2.69355  4.24690  2.90347  2.73739  3.18146  2.89801  2.37887  2.77519  2.98518  4.58477  3.61503
          0.01157  4.86132  5.58366  0.61958  0.77255  0.36451  1.18592
     70   2.86200  5.36290  2.98961  2.27213  4.70429  3.39521  3.82374  4.18725  2.43293  3.32590  3.73295  2.31679  3.68484  2.43232  1.83820  2.27713  3.09307  3.75159  5.79747  4.38935     91 - -
          2.68634  4.42302  2.77496  2.73146  3.46407  2.40525  3.72571  3.29266  2.67771  2.69309  4.24742  2.90393  2.73769  3.17989  2.89814  2.37808  2.77524  2.98595  4.58554  3.61522
          0.38202  1.15797  5.68421  1.75824  0.18916  0.48576  0.95510
     71   2.84532  4.54501  4.82944  4.25417  0.97774  4.26181  4.54019  2.80245  4.08654  1.82864  3.18445  4.34552  4.62113  4.24667  4.17734  3.11542  3.37404  2.69421  5.02612  3.75419     99 - -
          2.68618  4.42225  2.77519  2.73123  3.46354  2.40513  3.72494  3.29354  2.67741  2.69355  4.24690  2.90347  2.73739  3.18146  2.89801  2.37887  2.77519  2.98518  4.58477  3.61503
          0.01045  4.96186  5.68421  0.61958  0.77255  0.48576  0.95510
     72   2.12345  5.32013  3.13057  2.37436  4.64430  3.18323  3.83218  3.85891  2.29150  3.38448  4.36644  2.72451  4.03595  2.49506  2.69459  2.66552  1.93070  3.39730  5.76548  4.36780    100 - -
          2.68618  4.42225  2.77519  2.73123  3.46354  2.40513  3.72494  3.29354  2.67741  2.69355  4.24690  2.90347  2.73739  3.18146  2.89801  2.37887  2.77519  2.98518  4.58477  3.61503
          0.01045  4.96186  5.68421  0.61958  0.77255  0.48576  0.95510
     73   2.39992  5.38690  2.40485  2.03652  4.73069  3.30033  3.83309  4.21715  2.57260  3.69168  4.42875  2.63928  4.03703  1.89070  2.73994  2.35055  2.98186  3.77702  5.81977  4.40722    101 - -
          2.68618  4.42225  2.77519  2.73123  3.46354  2.40513  3.72494  3.29354  2.67741  2.69355  4.24690  2.90347  2.73739  3.18146  2.89801  2.37887  2.77519  2.98518  4.58477  3.61503
          0.03655  4.96186  3.54439  0.61958  0.77255  0.48576  0.95510
     74   2.28495  5.28858  3.13063  2.46339  4.60634  3.38738  3.83082  4.07142  2.57745  3.58339  3.90255  2.82079  4.03233  2.15800  2.87411  1.61266  2.69582  3.66524  5.74186  4.35037    102 - -
          2.68618  4.42225  2.77519  2.73123  3.46354  2.40513  3.72494  3.29354  2.67741  2.69355  4.24690  2.90347  2.73739  3.18146  2.89801  2.37887  2.77519  2.98518  4.58477  3.61503
          0.01073  4.93604  5.65839  0.61958  0.77255  0.44610  1.02199
     75   3.63165  4.94651  5.46746  4.88000  3.07220  4.87669  5.18327  1.74094  4.71732  0.70170  3.35755  4.99761  3.17623  4.75758  4.74013  4.21595  3.85293  2.78433  5.47679  4.38659    103 - -
          2.68618  4.42225  2.77519  2.73123  3.46354  2.40513  3.72494  3.29354  2.67741  2.69355  4.24690  2.90347  2.73739  3.18146  2.89801  2.37887  2.77519  2.98518  4.58477  3.61503
          0.01045  4.96186  5.68421  0.61958  0.77255  0.48576  0.95510
     76   2.99292  5.51802  2.56887  1.63782  4.85212  3.67186  3.92704  4.34325  2.70381  3.47844  4.56875  2.43703  4.11239  1.52147  3.20968  2.94138  2.96113  3.90415  5.95044  4.52442    104 - -
          2.68618  4.42225  2.77519  2.73123  3.46354  2.40513  3.72494  3.29354  2.67741  2.69355  4.24690  2.90347  2.73739  3.18146  2.89801  2.37887  2.77519  2.98518  4.58477  3.61503
          0.01045  4.96186  5.68421  0.61958  0.77255  0.48576  0.95510
     77   2.95596  5.27773  3.28374  2.72220  4.59468  3.73518  3.90932  4.02876  2.59011  2.93225  4.35383  3.01746  4.12959  2.61106  1.86236  1.41870  3.00457  3.65957  5.73879  4.39412    105 - -
          2.68618  4.42225  2.77519  2.73123  3.46354  2.40513  3.72494  3.29354  2.67741  2.69355  4.24690  2.90347  2.73739  3.18146  2.89801  2.37887  2.77519  2.98518  4.58477  3.61503
          0.01045  4.96186  5.68421  0.61958  0.77255  0.48576  0.95510
     78   2.81090  5.38577  3.19607  2.65099  4.74474  3.70080  3.88182  4.20761  2.56433  3.69395  4.45182  2.47878  4.10074  1.58164  1.86413  2.41425  2.92612  3.79027  5.82508  4.44741    106 - -
          2.68618  4.42225  2.77519  2.73123  3.46354  2.40513  3.72494  3.29354  2.67741  2.69355  4.24690  2.90347  2.73739  3.18146  2.89801  2.37887  2.77519  2.98518  4.58477  3.61503
          0.01045  4.96186  5.68421  0.61958  0.77255  0.48576  0.95510
     79   2.99436  4.37265  4.86972  4.26432  3.42298  3.13125  4.50106  1.80991  4.07306  1.18208  3.12433  4.30044  4.52084  4.21499  4.11378  3.48001  3.22626  2.11813  5.00306  3.12693    107 - -
          2.68618  4.42225  2.77519  2.73123  3.46354  2.40513  3.72494  3.29354  2.67741  2.69355  4.24690  2.90347  2.73739  3.18146  2.89801  2.37887  2.77519  2.98518  4.58477  3.61503
          0.01045  4.96186  5.68421  0.61958  0.77255  0.48576  0.95510
     80   3.07040  4.68913  5.23084  4.62973  3.47236  4.55749  4.87312  1.76222  4.44541  0.88312  2.89435  4.69159  4.84594  4.53021  4.46642  3.88124  3.57200  2.68283  5.26307  2.71324    108 - -
          2.68618  4.42225  2.77519  2.73123  3.46354  2.40513  3.72494  3.29354  2.67741  2.69355  4.24690  2.90347  2.73739  3.18146  2.89801  2.37887  2.77519  2.98518  4.58477  3.61503
          0.01045  4.96186  5.68421  0.61958  0.77255  0.48576  0.95510
     81   2.54528  5.26412  3.14080  2.49969  4.59479  2.12513  3.92356  4.04669  2.70287  3.59098  4.36992  2.16749  4.09514  3.04732  3.18665  1.65038  3.15735  3.66048  5.77719  3.38844    109 - -
          2.68618  4.42225  2.77519  2.73123  3.46354  2.40513  3.72494  3.29354  2.67741  2.69355  4.24690  2.90347  2.73739  3.18146  2.89801  2.37887  2.77519  2.98518  4.58477  3.61503
          0.01045  4.96186  5.68421  0.61958  0.77255  0.48576  0.95510
     82   2.59395  5.34495  3.04277  2.49836  4.67830  2.85795  3.83219  4.15489  2.57083  3.39599  4.39044  2.90343  4.03681  2.03811  2.34568  1.74392  2.97121  3.72965  5.78576  4.38333    110 - -
          2.68618  4.42225  2.77519  2.73123  3.46354  2.40513  3.72494  3.29354  2.67741  2.69355  4.24690  2.90347  2.73739  3.18146  2.89801  2.37887  2.77519  2.98518  4.58477  3.61503
          0.01045  4.96186  5.68421  0.61958  0.77255  0.48576  0.95510
     83   2.82448  4.49676  5.04188  4.44597  3.53683  4.35404  4.70745  1.77308  4.26339  1.07599  2.82120  4.49055  4.68890  4.40118  4.30576  3.22755  3.37498  2.02200  5.18407  4.02128    111 - -
          2.68618  4.42225  2.77519  2.73123  3.46354  2.40513  3.72494  3.29354  2.67741  2.69355  4.24690  2.90347  2.73739  3.18146  2.89801  2.37887  2.77519  2.98518  4.58477  3.61503
          0.01045  4.96186  5.68421  0.61958  0.77255  0.48576  0.95510
     84   2.08206  4.42813  4.12545  3.23998  3.09639  3.94500  4.23102  2.79432  3.45930  1.74047  2.89234  3.83717  4.31784  3.14874  3.70931  2.44022  2.30668  2.42826  5.03182  3.82852    112 - -
          2.68618  4.42225  2.77519  2.73123  3.46354  2.40513  3.72494  3.29354  2.67741  2.69355  4.24690  2.90347  2.73739  3.18146  2.89801  2.37887  2.77519  2.98518  4.58477  3.61503
          0.01045  4.96186  5.68421  0.61958  0.77255  0.48576  0.95510
     85   2.60652  5.36302  2.42643  2.57025  4.70962  2.99956  3.84350  4.19054  2.58594  3.67541  4.41797  2.19972  4.04288  2.94404  1.98955  2.15444  2.57380  3.75767  5.81138  4.40460    113 - -
          2.68618  4.42225  2.77519  2.73123  3.46354  2.40513  3.72494  3.29354  2.67741  2.69355  4.24690  2.90347  2.73739  3.18146  2.89801  2.37887  2.77519  2.98518  4.58477  3.61503
          0.02073  4.96186  4.30365  0.61958  0.77255  0.48576  0.95510
     86   2.61401  5.37074  2.49069  2.25202  4.71467  2.95230  3.82128  4.20035  2.37563  3.67552  4.41196  1.98293  4.02674  2.31372  2.95407  2.30677  2.98861  3.76082  5.80383  3.77935    114 - -
          2.68618  4.42225  2.77519  2.73123  3.46354  2.40513  3.72494  3.29354  2.67741  2.69355  4.24690  2.90347  2.73739  3.18146  2.89801  2.37887  2.77519  2.98518  4.58477  3.61503
          0.01056  4.95169  5.67404  0.61958  0.77255  0.51286  0.91324
     87   2.73113  4.86072  5.69394  5.19246  4.18915  5.15618  5.76668  1.01490  5.10177  2.02064  3.97224  5.30974  5.40858  5.31734  5.22419  4.55332  3.88698  1.15775  6.14663  4.94496    115 - -
          2.68618  4.42225  2.77519  2.73123  3.46354  2.40513  3.72494  3.29354  2.67741  2.69355  4.24690  2.90347  2.73739  3.18146  2.89801  2.37887  2.77519  2.98518  4.58477  3.61503
          0.09951  4.95169  2.43447  0.61958  0.77255  0.51286  0.91324
     88   2.15683  4.72928  3.47481  2.91276  3.46918  2.64917  3.97397  3.02604  2.88832  2.72338  3.82368  2.35642  4.12704  3.21536  3.29971  2.28446  2.33681  2.76697  5.28693  3.74832    116 - -
          2.68618  4.42225  2.77519  2.73123  3.46354  2.40513  3.72494  3.29354  2.67741  2.69355  4.24690  2.90347  2.73739  3.18146  2.89801  2.37887  2.77519  2.98518  4.58477  3.61503
          0.01154  4.86372  5.58607  0.61958  0.77255  0.66820  0.71873
     89   2.57354  5.33546  2.54360  2.52269  4.67747  3.25662  3.79258  4.16144  2.32873  3.63947  4.37761  2.33185  3.99780  1.98262  2.78689  2.38576  2.39602  3.72460  5.77002  4.36048    117 - -
          2.68618  4.42225  2.77519  2.73123  3.46354  2.40513  3.72494  3.29354  2.67741  2.69355  4.24690  2.90347  2.73739  3.18146  2.89801  2.37887  2.77519  2.98518  4.58477  3.61503
          0.14411  4.87482  2.06695  0.61958  0.77255  0.68973  0.69658
     90   2.12814  5.16838  2.72268  2.52520  4.46590  1.89547  3.77117  3.59735  2.40382  3.45405  3.63336  2.75194  3.96882  2.62078  3.01282  2.68321  3.01598  3.53373  5.63312  4.25350    118 - -
          2.68594  4.42237  2.77528  2.73095  3.46366  2.40520  3.72506  3.29341  2.67753  2.69367  4.24702  2.90350  2.73751  3.18062  2.89796  2.37899  2.77531  2.98530  4.58489  3.61515
          0.80739  0.95368  1.77987  0.09352  2.41596  0.28924  1.38163
     91   2.85388  4.26103  4.61095  4.01262  2.17894  2.38797  4.33394  1.72624  3.84348  2.17824  3.37514  4.09724  4.36980  4.01484  3.92748  2.85027  3.08780  2.01826  4.89301  3.70916    120 - -
          2.68654  4.42341  2.77397  2.73011  3.46174  2.40437  3.72611  3.29345  2.67822  2.69317  4.24806  2.90236  2.73802  3.18099  2.89889  2.37967  2.77521  2.98604  4.58593  3.61595
          0.69616  0.76691  3.29518  1.93165  0.15655  0.33291  1.26173
     92   2.85098  5.35811  2.91752  2.16764  4.70149  2.87833  3.81191  4.18641  1.80821  3.66264  4.39941  2.74563  3.48879  2.16520  3.04039  2.50742  2.63122  3.26607  5.79168  4.38147    138 - -
          2.68618  4.42225  2.77519  2.73123  3.46354  2.40513  3.72494  3.29354  2.67741  2.69355  4.24690  2.90347  2.73739  3.18146  2.89801  2.37887  2.77519  2.98518  4.58477  3.61503
          0.01076  4.93268  5.65502  0.61958  0.77255  0.56094  0.84554
     93   2.78951  5.34927  2.46568  1.98472  4.68400  3.06718  3.82459  3.44007  2.56754  3.65052  4.39401  2.81337  2.14597  2.83768  3.06012  2.37445  2.63414  3.73462  5.78856  4.38214    139 - -
          2.68618  4.42225  2.77519  2.73123  3.46354  2.40513  3.72494  3.29354  2.67741  2.69355  4.24690  2.90347  2.73739  3.18146  2.89801  2.37887  2.77519  2.98518  4.58477  3.61503
          0.01076  4.93268  5.65502  0.61958  0.77255  0.56094  0.84554
     94   3.02015  5.08517  3.32805  2.61035  4.69286  0.76859  4.34514  4.10896  3.22306  3.74352  3.59983  3.50629  4.28788  3.54530  3.63993  2.61176  3.37356  3.71697  5.99000  4.68275    140 - -
          2.68618  4.42225  2.77519  2.73123  3.46354  2.40513  3.72494  3.29354  2.67741  2.69355  4.24690  2.90347  2.73739  3.18146  2.89801  2.37887  2.77519  2.98518  4.58477  3.61503
          0.01076  4.93268  5.65502  0.61958  0.77255  0.44147  1.03027
     95   2.86476  5.10524  2.89015  2.68401  4.35481  3.68744  3.88852  3.11835  2.61874  3.23531  4.17257  3.20829  4.07779  2.74589  2.31944  2.09286  1.85482  2.97929  5.59971  3.55412    141 - -
          2.68618  4.42225  2.77519  2.73123  3.46354  2.40513  3.72494  3.29354  2.67741  2.69355  4.24690  2.90347  2.73739  3.18146  2.89801  2.37887  2.77519  2.98518  4.58477  3.61503
          0.01045  4.96186  5.68421  0.61958  0.77255  0.48576  0.95510
     96   3.17221  4.52627  5.11068  4.50235  1.99055  4.36015  4.66354  2.45961  4.30012  1.46450  2.39379  4.51247  4.68092  4.39199  4.30278  3.67853  3.39983  2.14221  5.08005  2.10859    142 - -
          2.68618  4.42225  2.77519  2.73123  3.46354  2.40513  3.72494  3.29354  2.67741  2.69355  4.24690  2.90347  2.73739  3.18146  2.89801  2.37887  2.77519  2.98518  4.58477  3.61503
          0.01045  4.96186  5.68421  0.61958  0.77255  0.48576  0.95510
     97   2.68744  5.11549  2.47724  2.49066  4.36817  3.68453  3.88515  2.98260  2.39375  3.38039  3.64409  3.20276  4.07506  3.02441  2.76157  2.28487  2.34933  2.16947  5.60787  4.26083    143 - -
          2.68618  4.42225  2.77519  2.73123  3.46354  2.40513  3.72494  3.29354  2.67741  2.69355  4.24690  2.90347  2.73739  3.18146  2.89801  2.37887  2.77519  2.98518  4.58477  3.61503
          0.01045  4.96186  5.68421  0.61958  0.77255  0.48576  0.95510
     98   2.90472  4.32760  4.58865  3.99235  2.04679  4.04190  4.36050  2.45163  3.83516  2.40794  3.44103  4.10759  4.40842  4.01815  3.94230  2.77993  1.49347  2.08760  4.94533  3.49339    144 - -
          2.68618  4.42225  2.77519  2.73123  3.46354  2.40513  3.72494  3.29354  2.67741  2.69355  4.24690  2.90347  2.73739  3.18146  2.89801  2.37887  2.77519  2.98518  4.58477  3.61503
          0.01045  4.96186  5.68421  0.61958  0.77255  0.48576  0.95510
     99   2.88769  5.36526  2.27552  2.40278  4.69420  1.74860  3.85091  3.58924  2.60029  3.66406  4.41243  2.54902  4.05074  2.30629  3.09329  2.81255  2.95381  3.37065  5.80764  4.40279    145 - -
          2.68618  4.42225  2.77519  2.73123  3.46354  2.40513  3.72494  3.29354  2.67741  2.69355  4.24690  2.90347  2.73739  3.18146  2.89801  2.37887  2.77519  2.98518  4.58477  3.61503
          0.01045  4.96186  5.68421  0.61958  0.77255  0.48576  0.95510
    100   2.69085  5.55797  1.35949  2.43332  4.89350  2.45381  3.96727  4.38619  2.76606  3.86491  4.62187  2.58785  4.14032  3.07980  3.00699  2.21706  3.27877  3.94772  6.00186  4.57007    146 - -
          2.68618  4.42225  2.77519  2.73123  3.46354  2.40513  3.72494  3.29354  2.67741  2.69355  4.24690  2.90347  2.73739  3.18146  2.89801  2.37887  2.77519  2.98518  4.58477  3.61503
          0.01045  4.96186  5.68421  0.61958  0.77255  0.48576  0.95510
    101   2.91233  4.35453  4.49965  3.90994  1.44790  3.11353  4.31841  2.68986  3.76626  2.03805  3.46729  4.05888  4.39866  3.52226  3.90187  3.32587  2.58361  2.60552  4.92060  2.47212    147 - -
          2.68618  4.42225  2.77519  2.73123  3.46354  2.40513  3.72494  3.29354  2.67741  2.69355  4.24690  2.90347  2.73739  3.18146  2.89801  2.37887  2.77519  2.98518  4.58477  3.61503
          0.01045  4.96186  5.68421  0.61958  0.77255  0.48576  0.95510
    102   2.72051  5.01064  3.30379  2.54034  4.23348  3.71105  3.91863  2.16012  2.60399  2.82164  4.08595  2.91223  4.09992  2.66820  2.60643  2.53516  2.07082  3.13991  5.52419  3.87408    148 - -
          2.68618  4.42225  2.77519  2.73123  3.46354  2.40513  3.72494  3.29354  2.67741  2.69355  4.24690  2.90347  2.73739  3.18146  2.89801  2.37887  2.77519  2.98518  4.58477  3.61503
          0.01045  4.96186  5.68421  0.61958  0.77255  0.48576  0.95510
    103   3.20244  4.55341  5.05485  4.48630  3.75379  3.63149  4.86438  1.17079  4.33044  2.33577  3.69428  4.57111  3.69136  4.51863  4.42286  3.78087  3.44723  1.21626  5.39254  4.20306    149 - -
          2.68618  4.42225  2.77519  2.73123  3.46354  2.40513  3.72494  3.29354  2.67741  2.69355  4.24690  2.90347  2.73739  3.18146  2.89801  2.37887  2.77519  2.98518  4.58477  3.61503
          0.02235  4.96186  4.19273  0.61958  0.77255  0.48576  0.95510
    104   2.89081  5.39729  1.96867  1.85796  4.73629  3.64011  3.84671  4.22135  2.59455  3.70021  4.44170  2.27250  4.04666  2.80649  3.01169  2.22140  2.66078  3.25450  5.83247  4.41940    150 - -
          2.68618  4.42225  2.77519  2.73123  3.46354  2.40513  3.72494  3.29354  2.67741  2.69355  4.24690  2.90347  2.73739  3.18146  2.89801  2.37887  2.77519  2.98518  4.58477  3.61503
          0.01058  4.95009  5.67243  0.61958  0.77255  0.46669  0.98638
    105   2.90092  4.27993  4.82715  4.21552  2.67706  4.06814  4.39778  1.52823  4.00928  2.37014  3.39648  4.21756  4.43124  4.14741  4.03106  3.06505  2.85184  1.50429  4.14044  3.08939    151 - -
          2.68618  4.42225  2.77519  2.73123  3.46354  2.40513  3.72494  3.29354  2.67741  2.69355  4.24690  2.90347  2.73739  3.18146  2.89801  2.37887  2.77519  2.98518  4.58477  3.61503
          0.03657  4.96186  3.54373  0.61958  0.77255  0.48576  0.95510
    106   1.95768  4.59853  3.42759  3.02523  3.19538  3.83805  4.08935  2.59894  3.11012  2.67749  3.70098  3.56523  4.21783  2.65516  3.27785  2.64531  2.39488  2.08921  5.17859  3.39586    152 - -
          2.68618  4.42225  2.77519  2.73123  3.46354  2.40513  3.72494  3.29354  2.67741  2.69355  4.24690  2.90347  2.73739  3.18146  2.89801  2.37887  2.77519  2.98518  4.58477  3.61503
          0.03317  4.93602  3.67117  0.61958  0.77255  0.44607  1.02204
    107   2.72996  5.36102  2.43124  2.20771  4.70439  3.45961  3.81473  3.80678  2.37977  3.66557  4.40227  1.92143  3.19156  2.81317  2.81061  2.26708  2.70734  3.75077  5.79460  4.38430    153 - -
          2.68618  4.42225  2.77519  2.73123  3.46354  2.40513  3.72494  3.29354  2.67741  2.69355  4.24690  2.90347  2.73739  3.18146  2.89801  2.37887  2.77519  2.98518  4.58477  3.61503
          0.09757  4.94023  2.45559  0.61958  0.77255  0.45201  1.01156
    108   2.54562  5.25960  3.00330  2.38078  4.57317  2.61253  3.80460  3.77062  2.49525  3.25237  4.30871  2.89246  3.54130  2.72713  2.47233  2.36046  2.16693  2.97644  5.71164  4.32056    154 - -
          2.68618  4.42225  2.77519  2.73123  3.46354  2.40513  3.72494  3.29354  2.67741  2.69355  4.24690  2.90347  2.73739  3.18146  2.89801  2.37887  2.77519  2.98518  4.58477  3.61503
          0.01137  4.87785  5.60020  0.61958  0.77255  0.37939  1.15289
    109   2.63430  5.30264  1.85443  2.46625  3.96845  2.32517  3.83887  4.08505  2.58687  3.13296  4.35152  2.76458  3.44207  2.94559  3.07465  2.32075  2.88307  3.67780  5.75338  3.98054    155 - -
          2.68618  4.42225  2.77519  2.73123  3.46354  2.40513  3.72494  3.29354  2.67741  2.69355  4.24690  2.90347  2.73739  3.18146  2.89801  2.37887  2.77519  2.98518  4.58477  3.61503
          0.30130  4.96186  1.37381  0.61958  0.77255  0.48576  0.95510
    110   2.71771  5.28973  2.31162  2.17957  4.62890  2.77542  3.73886  4.11408  2.38826  3.59280  4.33418  2.50137  3.18959  2.73286  2.98320  2.09415  2.68606  3.67764  5.72496  4.31175    156 - -
          2.68618  4.42225  2.77519  2.73123  3.46354  2.40513  3.72494  3.29354  2.67741  2.69355  4.24690  2.90347  2.73739  3.18146  2.89801  2.37887  2.77519  2.98518  4.58477  3.61503
          0.07926  4.67452  2.70494  0.61958  0.77255  0.26049  1.47262
    111   3.15282  5.42651  2.15134  2.83398  5.18237  0.82338  4.36327  4.67854  3.32979  4.21467  5.02058  3.19361  3.78244  3.52971  3.86303  2.60846  3.16817  4.16446  6.38575  4.97093    157 - -
          2.68618  4.42225  2.77519  2.73123  3.46354  2.40513  3.72494  3.29354  2.67741  2.69355  4.24690  2.90347  2.73739  3.18146  2.89801  2.37887  2.77519  2.98518  4.58477  3.61503
          0.15183  4.91396  2.01351  0.61958  0.77255  0.52882  0.88989
    112   2.39663  5.09314  3.14412  2.37865  4.35942  3.36107  3.80761  3.79320  2.58417  3.36424  3.73213  2.67264  4.00064  2.02112  3.05857  2.36698  2.67615  2.70845  5.57644  3.19398    158 - -
          2.68618  4.42225  2.77519  2.73123  3.46354  2.40513  3.72494  3.29354  2.67741  2.69355  4.24690  2.90347  2.73739  3.18146  2.89801  2.37887  2.77519  2.98518  4.58477  3.61503
          0.01235  4.79623  5.51858  0.61958  0.77255  0.39640  1.11700
    113   2.88817  4.28257  4.72018  4.11430  3.37520  3.50006  4.37293  2.00868  3.56656  1.28591  2.98421  4.16296  4.40896  4.08419  3.98320  3.35130  2.78422  2.00476  4.90648  3.30369    159 - -
          2.68618  4.42225  2.77519  2.73123  3.46354  2.40513  3.72494  3.29354  2.67741  2.69355  4.24690  2.90347  2.73739  3.18146  2.89801  2.37887  2.77519  2.98518  4.58477  3.61503
          0.07523  4.93268  2.72931  0.61958  0.77255  0.56094  0.84554
    114   2.65082  4.68991  3.52414  2.96087  3.84980  3.76007  3.99479  2.62037  2.78714  2.45464  3.78529  2.81447  4.14324  2.42283  3.14736  2.50691  2.44769  2.07690  5.25237  3.61147    160 - -
          2.68618  4.42225  2.77519  2.73123  3.46354  2.40513  3.72494  3.29354  2.67741  2.69355  4.24690  2.90347  2.73739  3.18146  2.89801  2.37887  2.77519  2.98518  4.58477  3.61503
          0.01148  4.86892  5.59127  0.61958  0.77255  0.46680  0.98620
    115   3.36385  4.66936  5.35162  4.77166  3.18117  4.65932  5.04817  1.36779  4.60065  1.59165  2.74840  4.81643  4.95131  4.71381  4.62819  3.99876  3.13972  1.42850  5.44724  4.30313    161 - -
          2.68618  4.42225  2.77519  2.73123  3.46354  2.40513  3.72494  3.29354  2.67741  2.69355  4.24690  2.90347  2.73739  3.18146  2.89801  2.37887  2.77519  2.98518  4.58477  3.61503
          0.01076  4.93268  5.65502  0.61958  0.77255  0.56094  0.84554
    116   2.73185  5.34266  3.10828  2.44579  4.68002  3.29442  3.31648  4.15938  2.28354  3.64384  4.38573  2.03046  4.02232  2.63889  2.50986  2.66041  1.94067  3.72923  5.77919  4.04832    162 - -
          2.68618  4.42225  2.77519  2.73123  3.46354  2.40513  3.72494  3.29354  2.67741  2.69355  4.24690  2.90347  2.73739  3.18146  2.89801  2.37887  2.77519  2.98518  4.58477  3.61503
          0.01076  4.93268  5.65502  0.61958  0.77255  0.56094  0.84554
    117   3.29359  4.61173  5.20073  4.64125  3.85611  4.60323  5.04402  0.97122  4.49588  2.60047  3.34174  4.72855  4.93123  4.68885  4.59122  3.35269  2.90268  1.35181  5.54826  4.35416    163 - -
          2.68618  4.42225  2.77519  2.73123  3.46354  2.40513  3.72494  3.29354  2.67741  2.69355  4.24690  2.90347  2.73739  3.18146  2.89801  2.37887  2.77519  2.98518  4.58477  3.61503
          0.01076  4.93268  5.65502  0.61958  0.77255  0.56094  0.84554
    118   2.87492  4.54592  3.83460  2.87209  3.31701  3.87598  4.13956  2.73369  3.21182  2.31814  3.65111  2.86679  4.25420  3.50506  3.54356  3.12834  1.31345  2.48144  5.13956  3.91362    164 - -
          2.68618  4.42225  2.77519  2.73123  3.46354  2.40513  3.72494  3.29354  2.67741  2.69355  4.24690  2.90347  2.73739  3.18146  2.89801  2.37887  2.77519  2.98518  4.58477  3.61503
          0.01076  4.93268  5.65502  0.61958  0.77255  0.56094  0.84554
    119   3.62970  6.35167  0.66629  2.62246  5.59920  3.78143  3.84610  5.18925  3.47794  4.63043  5.50312  1.92888  4.44317  3.04059  4.13467  3.46862  3.93129  4.71876  6.76471  5.17988    165 - -
          2.68618  4.42225  2.77519  2.73123  3.46354  2.40513  3.72494  3.29354  2.67741  2.69355  4.24690  2.90347  2.73739  3.18146  2.89801  2.37887  2.77519  2.98518  4.58477  3.61503
          0.01076  4.93268  5.65502  0.61958  0.77255  0.56094  0.84554
    120   2.73436  5.25193  3.14591  2.47726  4.55435  2.83204  3.83405  3.66393  2.12008  2.74363  3.97445  2.87056  4.03478  2.72386  1.95027  2.71556  2.49823  3.32720  5.71076  4.32783    166 - -
          2.68618  4.42225  2.77519  2.73123  3.46354  2.40513  3.72494  3.29354  2.67741  2.69355  4.24690  2.90347  2.73739  3.18146  2.89801  2.37887  2.77519  2.98518  4.58477  3.61503
          0.01076  4.93268  5.65502  0.61958  0.77255  0.56094  0.84554
    121   2.50334  5.23993  3.02451  2.40590  4.53798  3.47242  3.83628  3.20959  2.00170  2.45840  4.29329  2.78109  4.03577  2.43336  3.07584  2.27109  2.85243  3.10021  5.70183  4.32122    167 - -
          2.68618  4.42225  2.77519  2.73123  3.46354  2.40513  3.72494  3.29354  2.67741  2.69355  4.24690  2.90347  2.73739  3.18146  2.89801  2.37887  2.77519  2.98518  4.58477  3.61503
          0.01076  4.93268  5.65502  0.61958  0.77255  0.56094  0.84554
    122   2.99577  5.17493  2.85467  2.93037  4.87204  3.12402  4.29011  4.32789  3.17853  3.90704  4.70902  2.85361  4.23998  3.45529  3.65644  2.38229  0.84252  3.86899  6.10938  4.75772    168 - -
          2.68618  4.42225  2.77519  2.73123  3.46354  2.40513  3.72494  3.29354  2.67741  2.69355  4.24690  2.90347  2.73739  3.18146  2.89801  2.37887  2.77519  2.98518  4.58477  3.61503
          0.08177  4.93268  2.64068  0.61958  0.77255  0.56094  0.84554
    123   3.12137  5.18956  2.93763  3.08184  4.91393  0.58771  4.53158  4.43142  3.53348  3.27072  4.93581  3.26155  4.35456  3.76471  3.97089  3.20070  3.53434  3.97302  6.23717  4.87953    169 - -
          2.68618  4.42225  2.77519  2.73123  3.46354  2.40513  3.72494  3.29354  2.67741  2.69355  4.24690  2.90347  2.73739  3.18146  2.89801  2.37887  2.77519  2.98518  4.58477  3.61503
          0.01155  4.86245  5.58480  0.61958  0.77255  0.71436  0.67237
    124   2.58154  5.35442  2.49635  1.47469  4.69782  3.28038  3.79889  4.18387  2.15000  3.65847  4.39677  3.06840  4.00261  2.54970  2.67193  2.71168  2.96197  3.74441  5.78663  4.37438    170 - -
          2.68618  4.42225  2.77519  2.73123  3.46354  2.40513  3.72494  3.29354  2.67741  2.69355  4.24690  2.90347  2.73739  3.18146  2.89801  2.37887  2.77519  2.98518  4.58477  3.61503
          0.04242  4.86245  3.38722  0.61958  0.77255  0.45928  0.99897
    125   2.84663  4.81924  3.41823  2.55406  4.00220  3.73650  3.95868  2.29156  2.57479  3.05215  3.73067  3.19167  4.12242  2.65961  3.26331  2.44890  2.04892  2.19620  5.36348  4.07917    171 - -
          2.68618  4.42225  2.77519  2.73123  3.46354  2.40513  3.72494  3.29354  2.67741  2.69355  4.24690  2.90347  2.73739  3.18146  2.89801  2.37887  2.77519  2.98518  4.58477  3.61503
          0.01108  4.90427  5.62661  0.61958  0.77255  0.51384  0.91179
    126   2.82754  4.78281  3.99924  3.58713  4.73206  3.58569  4.64621  4.13117  3.58605  3.81407  4.64033  3.19793  4.27638  3.89236  3.93834  1.42045  0.98560  3.09633  6.07392  4.84131    172 - -
          2.68618  4.42225  2.77519  2.73123  3.46354  2.40513  3.72494  3.29354  2.67741  2.69355  4.24690  2.90347  2.73739  3.18146  2.89801  2.37887  2.77519  2.98518  4.58477  3.61503
          0.01076  4.93268  5.65502  0.61958  0.77255  0.56094  0.84554
    127   2.85173  5.16098  2.91090  2.26366  4.43158  3.66005  3.85748  3.12695  2.53528  3.43387  3.94530  3.05491  4.05155  2.40354  3.10666  2.53156  1.81081  2.47027  5.64105  4.28017    173 - -
          2.68618  4.42225  2.77519  2.73123  3.46354  2.40513  3.72494  3.29354  2.67741  2.69355  4.24690  2.90347  2.73739  3.18146  2.89801  2.37887  2.77519  2.98518  4.58477  3.61503
          0.01076  4.93268  5.65502  0.61958  0.77255  0.56094  0.84554
    128   3.16561  4.51661  5.04456  4.45618  2.91970  4.38459  3.73923  0.93137  4.27744  2.18262  3.51326  4.50771  4.71609  4.42155  4.32887  3.70616  3.39962  1.82801  5.18106  3.97799    174 - -
          2.68618  4.42225  2.77519  2.73123  3.46354  2.40513  3.72494  3.29354  2.67741  2.69355  4.24690  2.90347  2.73739  3.18146  2.89801  2.37887  2.77519  2.98518  4.58477  3.61503
          0.01076  4.93268  5.65502  0.61958  0.77255  0.56094  0.84554
    129   2.85230  5.23433  3.10381  1.75374  4.52985  3.64597  3.84010  3.08628  2.59793  3.34165  4.28891  2.91710  4.03886  1.98307  3.08032  2.55053  2.34369  3.09182  5.69825  4.31959    175 - -
          2.68618  4.42225  2.77519  2.73123  3.46354  2.40513  3.72494  3.29354  2.67741  2.69355  4.24690  2.90347  2.73739  3.18146  2.89801  2.37887  2.77519  2.98518  4.58477  3.61503
          0.01076  4.93268  5.65502  0.61958  0.77255  0.56094  0.84554
    130   3.29913  4.61798  5.24315  4.66409  3.66827  4.57884  4.96101  1.91515  4.49543  2.19192  2.63338  4.71954  4.88763  4.63358  4.54270  3.91308  3.53522  0.85653  5.39947  3.25486    176 - -
          2.68618  4.42225  2.77519  2.73123  3.46354  2.40513  3.72494  3.29354  2.67741  2.69355  4.24690  2.90347  2.73739  3.18146  2.89801  2.37887  2.77519  2.98518  4.58477  3.61503
          0.01987  4.93268  4.38436  0.61958  0.77255  0.56094  0.84554
    131   2.97189  5.30128  3.10915  2.73133  4.81455  2.72718  4.06114  4.28323  2.86174  3.81123  4.58745  2.59933  1.41209  2.61854  3.34331  1.95623  3.26058  3.84318  5.97713  4.59310    177 - -
          2.68618  4.42225  2.77519  2.73123  3.46354  2.40513  3.72494  3.29354  2.67741  2.69355  4.24690  2.90347  2.73739  3.18146  2.89801  2.37887  2.77519  2.98518  4.58477  3.61503
          0.03800  4.92367  3.50619  0.61958  0.77255  0.54492  0.86724
    132   2.64059  5.11843  3.19788  2.64060  4.37951  1.92579  3.85541  3.52393  2.37902  3.28651  4.18291  2.58607  4.04732  2.98952  2.61892  2.53420  2.55016  2.92926  5.60557  3.65651    178 - -
          2.68618  4.42225  2.77519  2.73123  3.46354  2.40513  3.72494  3.29354  2.67741  2.69355  4.24690  2.90347  2.73739  3.18146  2.89801  2.37887  2.77519  2.98518  4.58477  3.61503
          0.07242  4.90608  2.77327  0.61958  0.77255  0.62313  0.76844
    133   2.83287  4.25995  4.50231  3.90523  1.97958  3.17297  4.28283  2.51083  3.74979  1.50844  3.37634  3.81093  3.86368  3.50090  3.86083  3.26376  2.88836  2.22430  4.87586  3.27461    179 - -
          2.68618  4.42225  2.77519  2.73123  3.46354  2.40513  3.72494  3.29354  2.67741  2.69355  4.24690  2.90347  2.73739  3.18146  2.89801  2.37887  2.77519  2.98518  4.58477  3.61503
          0.15580  4.84542  1.99211  0.61958  0.77255  0.74686  0.64218
    134   2.73409  4.99503  3.14710  2.58972  4.24332  2.57005  3.79174  3.48152  2.58387  3.12677  3.05253  2.64236  3.27385  2.25478  3.05116  2.38512  2.53573  3.05618  5.49300  4.15080    180 - -
          2.68618  4.42225  2.77519  2.73123  3.46354  2.40513  3.72494  3.29354  2.67741  2.69355  4.24690  2.90347  2.73739  3.18146  2.89801  2.37887  2.77519  2.98518  4.58477  3.61503
          0.23197  4.70318  1.61968  0.61958  0.77255  0.96737  0.47817
    135   2.29596  5.10131  2.53032  2.43161  4.01959  2.83867  3.27623  3.86718  2.44050  3.39402  4.15950  2.62255  2.99547  2.79647  2.92588  2.58473  2.39196  3.47349  5.56562  4.18086    181 - -
          2.68657  4.42279  2.77444  2.73148  3.46262  2.40514  3.72549  3.29338  2.67795  2.69404  4.24744  2.90230  2.73763  3.18171  2.89855  2.37881  2.77399  2.98565  4.58531  3.61499
          0.81949  0.58099        *  1.34301  0.30254  0.00000        *
//
