# Supplementary material for: Curli Functional Amyloid Systems Are Phylogenetically Widespread and Display Large Diversity in Operon and Protein Structure
Source: PLoS One. 2012 Dec 12;7(12):e51274. doi: 10.1371/journal.pone.0051274 (PMC3521004; doi:10.1371/journal.pone.0051274)
Supplement: HMMs S1 — Curated Hidden Markov Models for Curli Repeats and CsgC-H. (ZIP) [file pone.0051274.s001.zip › CsgG.hmm]

HMMER3/b [3.0 | March 2010]
NAME  CsgG-2nr
LENG  324
ALPH  amino
RF    no
CS    no
MAP   yes
DATE  Fri Jun 15 09:43:45 2012
NSEQ  73
EFFN  1.599548
CKSUM 781080873
STATS LOCAL MSV      -11.0849  0.70069
STATS LOCAL VITERBI  -11.7734  0.70069
STATS LOCAL FORWARD   -5.6754  0.70069
HMM          A        C        D        E        F        G        H        I        K        L        M        N        P        Q        R        S        T        V        W        Y   
            m->m     m->i     m->d     i->m     i->i     d->m     d->d
  COMPO   2.49929  4.54986  3.02041  2.63450  3.38623  2.73986  3.89981  2.84772  2.70701  2.47759  3.72689  3.05349  3.36934  3.00699  2.94067  2.58632  2.72696  2.63902  4.76783  3.47882
          2.68612  4.42243  2.77538  2.73136  3.46355  2.40528  3.72513  3.29326  2.67741  2.69321  4.24361  2.90365  2.73745  3.18165  2.89805  2.37892  2.77533  2.98537  4.58465  3.61491
          0.59100  1.87984  1.22550  1.33653  0.30484  0.00000        *
      1   2.59100  4.23373  3.60188  2.92916  3.02127  3.60208  3.86145  2.67474  2.66462  2.25550  2.26797  3.39417  3.97632  3.24372  3.11508  2.86056  2.82206  2.32129  4.82159  3.60211      8 - -
          2.68618  4.42225  2.77519  2.73123  3.46354  2.40513  3.72494  3.29354  2.67741  2.69355  4.24690  2.90347  2.73739  3.18146  2.89801  2.37887  2.77519  2.98518  4.58477  3.61503
          0.02545  4.07967  4.80202  0.61958  0.77255  0.80039  0.59630
      2   2.49728  4.71776  3.05812  2.49570  3.94259  3.33182  3.64759  3.05289  2.25820  2.96846  3.58270  2.71374  3.83385  2.81605  2.35600  2.65821  2.62262  2.86762  5.23327  3.92170      9 - -
          2.68618  4.42225  2.77519  2.73123  3.46354  2.40513  3.72494  3.29354  2.67741  2.69355  4.24690  2.90347  2.73739  3.18146  2.89801  2.37887  2.77519  2.98518  4.58477  3.61503
          0.02488  4.10173  4.82408  0.61958  0.77255  0.77412  0.61824
      3   2.48143  4.57346  3.16437  2.60152  3.76031  3.48170  3.69955  2.94770  2.38664  2.49048  3.43391  2.69267  3.86752  2.91035  2.63381  2.52679  2.82673  2.66371  5.11551  3.83172     10 - -
          2.68618  4.42225  2.77519  2.73123  3.46354  2.40513  3.72494  3.29354  2.67741  2.69355  4.24690  2.90347  2.73739  3.18146  2.89801  2.37887  2.77519  2.98518  4.58477  3.61503
          0.02423  4.12798  4.85033  0.61958  0.77255  0.70535  0.68110
      4   2.48078  4.17309  3.73599  3.16093  2.90083  3.63231  3.60594  2.59631  3.08465  2.04410  2.79179  3.35892  3.57171  3.35261  3.36342  2.69062  2.62670  2.43453  4.77096  3.07415     11 - -
          2.68618  4.42225  2.77519  2.73123  3.46354  2.40513  3.72494  3.29354  2.67741  2.69355  4.24690  2.90347  2.73739  3.18146  2.89801  2.37887  2.77519  2.98518  4.58477  3.61503
          0.02302  4.17878  4.90113  0.61958  0.77255  0.68278  0.70362
      5   2.49040  4.38361  3.40008  2.83442  2.94506  3.56309  3.80758  2.89492  2.36219  2.39384  3.20293  3.26301  3.30387  2.91775  3.16836  2.67544  2.83824  2.46991  4.95712  3.27661     12 - -
          2.68618  4.42225  2.77519  2.73123  3.46354  2.40513  3.72494  3.29354  2.67741  2.69355  4.24690  2.90347  2.73739  3.18146  2.89801  2.37887  2.77519  2.98518  4.58477  3.61503
          0.18165  4.21507  1.88826  0.61958  0.77255  0.71898  0.66796
      6   2.57821  4.51348  3.18686  2.62252  3.34240  3.38032  3.69729  2.81121  2.45065  2.60748  3.23444  2.98028  3.86136  2.67635  2.52443  2.70080  2.68215  2.80966  5.06075  3.78588     13 - -
          2.68618  4.42225  2.77519  2.73123  3.46354  2.40513  3.72494  3.29354  2.67741  2.69355  4.24690  2.90347  2.73739  3.18146  2.89801  2.37887  2.77519  2.98518  4.58477  3.61503
          0.02598  4.05939  4.78174  0.61958  0.77255  0.85601  0.55313
      7   2.50036  4.88921  2.94309  2.38976  4.16178  3.40531  3.23420  3.48611  1.99900  3.15908  3.95485  2.77780  3.44998  2.72635  2.66758  2.34995  2.83371  3.24184  5.36471  3.75332     14 - -
          2.68618  4.42225  2.77519  2.73123  3.46354  2.40513  3.72494  3.29354  2.67741  2.69355  4.24690  2.90347  2.73739  3.18146  2.89801  2.37887  2.77519  2.98518  4.58477  3.61503
          0.02598  4.05939  4.78174  0.61958  0.77255  0.74530  0.64358
      8   2.37119  4.15589  3.78934  3.21336  3.16280  3.23827  3.93593  2.30937  2.83743  1.99755  2.83975  3.52225  4.02348  3.39319  3.39455  2.92094  2.82710  2.20252  4.76792  3.56192     15 - -
          2.68618  4.42225  2.77519  2.73123  3.46354  2.40513  3.72494  3.29354  2.67741  2.69355  4.24690  2.90347  2.73739  3.18146  2.89801  2.37887  2.77519  2.98518  4.58477  3.61503
          0.02413  4.13197  4.85432  0.61958  0.77255  0.54380  0.86878
      9   2.50100  3.79111  3.93869  3.35764  3.26297  3.70566  3.99678  2.25317  3.02031  2.17894  2.34748  3.62445  4.07742  3.50452  3.07641  2.68039  2.79578  2.25023  4.76043  3.38319     16 - -
          2.68618  4.42225  2.77519  2.73123  3.46354  2.40513  3.72494  3.29354  2.67741  2.69355  4.24690  2.90347  2.73739  3.18146  2.89801  2.37887  2.77519  2.98518  4.58477  3.61503
          0.06410  4.31767  3.02098  0.61958  0.77255  0.39832  1.11305
     10   2.36632  4.97160  3.01558  2.45793  3.90708  3.34236  3.67756  3.67473  2.08857  2.96136  3.93967  2.98822  3.41974  2.53196  2.41194  2.52568  2.71162  3.32053  5.45257  3.71488     17 - -
          2.68618  4.42225  2.77519  2.73123  3.46354  2.40513  3.72494  3.29354  2.67741  2.69355  4.24690  2.90347  2.73739  3.18146  2.89801  2.37887  2.77519  2.98518  4.58477  3.61503
          0.01826  4.40786  5.13021  0.61958  0.77255  0.55086  0.85909
     11   2.50181  3.85133  3.54882  2.98103  3.05309  3.26366  3.89799  2.58619  2.65137  2.01984  3.48079  3.10231  3.89240  3.18269  2.80453  2.70270  2.78688  2.65017  4.95987  3.55406     18 - -
          2.68618  4.42225  2.77519  2.73123  3.46354  2.40513  3.72494  3.29354  2.67741  2.69355  4.24690  2.90347  2.73739  3.18146  2.89801  2.37887  2.77519  2.98518  4.58477  3.61503
          0.01826  4.40786  5.13021  0.61958  0.77255  0.45742  1.00216
     12   2.55470  4.15976  4.10283  3.51762  2.70175  2.71886  4.07234  2.16853  3.40317  1.90195  3.27421  3.73860  3.57860  3.62879  3.59487  2.99694  2.54323  2.28962  4.77197  3.45367     19 - -
          2.68618  4.42225  2.77519  2.73123  3.46354  2.40513  3.72494  3.29354  2.67741  2.69355  4.24690  2.90347  2.73739  3.18146  2.89801  2.37887  2.77519  2.98518  4.58477  3.61503
          0.04427  4.44577  3.45526  0.61958  0.77255  0.49275  0.94404
     13   2.43507  3.69307  4.60973  4.01202  2.68733  3.97279  4.31071  2.19936  3.83873  1.51424  2.95191  4.08245  4.32093  3.99393  3.90510  3.28375  2.96891  1.81267  4.82989  3.65841     20 - -
          2.68618  4.42225  2.77519  2.73123  3.46354  2.40513  3.72494  3.29354  2.67741  2.69355  4.24690  2.90347  2.73739  3.18146  2.89801  2.37887  2.77519  2.98518  4.58477  3.61503
          0.01805  4.41954  5.14189  0.61958  0.77255  0.53354  0.88316
     14   2.35958  4.12935  4.16481  3.57597  3.15953  3.51495  4.07779  2.13114  3.44954  1.68230  3.12728  3.76819  3.88911  3.66355  3.43007  2.95550  2.69656  2.17176  4.60327  3.45864     21 - -
          2.68618  4.42225  2.77519  2.73123  3.46354  2.40513  3.72494  3.29354  2.67741  2.69355  4.24690  2.90347  2.73739  3.18146  2.89801  2.37887  2.77519  2.98518  4.58477  3.61503
          0.01805  4.41954  5.14189  0.61958  0.77255  0.53354  0.88316
     15   2.26976  4.33523  3.37256  3.06312  3.40244  3.24492  3.93029  2.48233  3.00726  1.73824  3.40983  3.44298  4.04561  3.29930  3.06400  2.84960  2.70100  2.60231  4.92491  3.52951     22 - -
          2.68618  4.42225  2.77519  2.73123  3.46354  2.40513  3.72494  3.29354  2.67741  2.69355  4.24690  2.90347  2.73739  3.18146  2.89801  2.37887  2.77519  2.98518  4.58477  3.61503
          0.03819  4.41954  3.67184  0.61958  0.77255  0.53354  0.88316
     16   2.44312  4.11863  3.78713  3.21267  3.22186  3.27068  3.97371  2.63233  3.13933  2.05751  3.35854  3.54139  3.55824  3.20553  3.42336  2.79599  2.29341  2.08208  4.84730  3.36996     23 - -
          2.68618  4.42225  2.77519  2.73123  3.46354  2.40513  3.72494  3.29354  2.67741  2.69355  4.24690  2.90347  2.73739  3.18146  2.89801  2.37887  2.77519  2.98518  4.58477  3.61503
          0.01841  4.39977  5.12211  0.61958  0.77255  0.50278  0.92848
     17   1.78702  3.48035  4.11076  3.52454  2.92281  3.41882  4.06614  2.36561  3.40737  2.10284  2.96699  3.73845  3.63621  3.62997  3.59323  2.79562  2.89615  2.37616  4.61304  3.56454     24 - -
          2.68618  4.42225  2.77519  2.73123  3.46354  2.40513  3.72494  3.29354  2.67741  2.69355  4.24690  2.90347  2.73739  3.18146  2.89801  2.37887  2.77519  2.98518  4.58477  3.61503
          0.01797  4.42397  5.14632  0.61958  0.77255  0.52684  0.89274
     18   2.43610  4.09282  4.37481  3.77657  2.50829  3.58502  4.13080  2.38498  3.61577  1.66730  3.09078  3.88420  4.17829  3.79491  3.71616  2.98566  2.90579  2.04239  4.70895  2.89595     25 - -
          2.68618  4.42225  2.77519  2.73123  3.46354  2.40513  3.72494  3.29354  2.67741  2.69355  4.24690  2.90347  2.73739  3.18146  2.89801  2.37887  2.77519  2.98518  4.58477  3.61503
          0.02432  4.42397  4.41920  0.61958  0.77255  0.52684  0.89274
     19   2.39120  3.88249  4.25753  3.66572  2.96244  2.93232  4.11039  2.20432  3.52647  1.62051  3.08657  3.82447  4.16330  3.66724  3.66753  3.02146  2.85867  2.19295  4.73806  3.55125     26 - -
          2.68618  4.42225  2.77519  2.73123  3.46354  2.40513  3.72494  3.29354  2.67741  2.69355  4.24690  2.90347  2.73739  3.18146  2.89801  2.37887  2.77519  2.98518  4.58477  3.61503
          0.01808  4.41773  5.14008  0.61958  0.77255  0.53626  0.87931
     20   2.37650  3.84292  4.26058  3.66717  2.40184  3.62768  4.09790  2.35911  3.27561  1.75309  3.22050  3.81898  4.15315  3.72217  3.65990  2.78969  2.85313  2.20576  4.71984  3.19282     27 - -
          2.68618  4.42225  2.77519  2.73123  3.46354  2.40513  3.72494  3.29354  2.67741  2.69355  4.24690  2.90347  2.73739  3.18146  2.89801  2.37887  2.77519  2.98518  4.58477  3.61503
          0.01808  4.41773  5.14008  0.61958  0.77255  0.53626  0.87931
     21   2.25134  3.89928  3.44251  3.15536  3.40688  3.37694  3.89480  2.46390  3.08982  1.85285  3.08500  3.50534  4.06435  3.23431  3.39285  2.61357  2.63457  2.51781  4.87983  3.66374     28 - -
          2.68618  4.42225  2.77519  2.73123  3.46354  2.40513  3.72494  3.29354  2.67741  2.69355  4.24690  2.90347  2.73739  3.18146  2.89801  2.37887  2.77519  2.98518  4.58477  3.61503
          0.09924  4.41773  2.49601  0.61958  0.77255  0.45543  1.00560
     22   2.41834  4.90680  3.00598  2.51327  4.35042  2.42107  3.75851  3.79462  2.54789  3.35826  4.14430  2.70584  3.48281  2.61493  3.01825  1.87120  2.64844  3.39725  5.55673  4.20071     29 - -
          2.68618  4.42225  2.77519  2.73123  3.46354  2.40513  3.72494  3.29354  2.67741  2.69355  4.24690  2.90347  2.73739  3.18146  2.89801  2.37887  2.77519  2.98518  4.58477  3.61503
          0.01891  4.37307  5.09542  0.61958  0.77255  0.42063  1.06896
     23   2.31097  3.04362  3.58273  3.02288  3.59534  2.31302  3.94990  2.80452  2.97712  2.51121  3.55886  3.03116  4.02634  3.27849  3.32953  2.30995  2.91025  2.43257  5.03662  3.80333     30 - -
          2.68618  4.42225  2.77519  2.73123  3.46354  2.40513  3.72494  3.29354  2.67741  2.69355  4.24690  2.90347  2.73739  3.18146  2.89801  2.37887  2.77519  2.98518  4.58477  3.61503
          0.01750  4.45008  5.17243  0.61958  0.77255  0.48576  0.95510
     24   2.30761  1.61213  4.04796  3.52429  3.63869  3.18138  4.23757  2.94888  3.43270  2.49698  3.62590  3.69219  4.05949  3.68609  3.67501  2.65829  2.21699  2.51547  5.11789  3.92291     31 - -
          2.68618  4.42225  2.77519  2.73123  3.46354  2.40513  3.72494  3.29354  2.67741  2.69355  4.24690  2.90347  2.73739  3.18146  2.89801  2.37887  2.77519  2.98518  4.58477  3.61503
          0.04081  4.45008  3.56452  0.61958  0.77255  0.48576  0.95510
     25   2.40928  4.82428  3.10953  2.46723  4.06229  2.57761  3.73281  3.47110  2.54355  2.43864  3.91210  3.06754  3.72486  2.84909  2.66193  2.30878  2.57963  3.15931  5.34803  4.02577     32 - -
          2.68618  4.42225  2.77519  2.73123  3.46354  2.40513  3.72494  3.29354  2.67741  2.69355  4.24690  2.90347  2.73739  3.18146  2.89801  2.37887  2.77519  2.98518  4.58477  3.61503
          0.08635  4.42718  2.64816  0.61958  0.77255  0.46379  0.99127
     26   2.14251  4.30703  3.66487  3.09693  3.44848  3.54012  3.94281  2.62252  3.03557  1.99573  3.17915  3.37622  3.77491  3.32444  3.35481  2.77188  2.11217  2.57482  4.91353  3.69237     33 - -
          2.68618  4.42225  2.77519  2.73123  3.46354  2.40513  3.72494  3.29354  2.67741  2.69355  4.24690  2.90347  2.73739  3.18146  2.89801  2.37887  2.77519  2.98518  4.58477  3.61503
          0.01870  4.38447  5.10682  0.61958  0.77255  0.58409  0.81556
     27   2.28224  4.26651  3.73619  2.86703  3.12698  3.29945  3.84778  2.42196  3.09535  2.24626  3.09672  3.50760  4.05903  3.37162  3.03747  2.78185  2.84138  2.37620  4.86225  2.72274     34 - -
          2.68618  4.42225  2.77519  2.73123  3.46354  2.40513  3.72494  3.29354  2.67741  2.69355  4.24690  2.90347  2.73739  3.18146  2.89801  2.37887  2.77519  2.98518  4.58477  3.61503
          0.28962  4.39091  1.43102  0.61958  0.77255  0.58409  0.81556
     28   2.47054  3.96564  3.02848  2.85767  2.35179  3.17962  3.80538  2.83813  2.81890  2.54830  3.43742  3.27125  3.62451  3.12447  3.18210  2.78753  2.62862  2.60798  4.91033  3.26468     35 - -
          2.68618  4.42225  2.77519  2.73123  3.46354  2.40513  3.72494  3.29354  2.67741  2.69355  4.24690  2.90347  2.73739  3.18146  2.89801  2.37887  2.77519  2.98518  4.58477  3.61503
          0.02429  4.12558  4.84792  0.61958  0.77255  0.86469  0.54677
     29   2.24451  3.61135  3.45609  2.89932  2.83326  3.50853  3.83637  2.72437  2.85452  2.57007  3.46148  2.38716  3.92447  3.16000  3.21089  2.53967  2.81189  2.61035  4.93400  3.69311     36 - -
          2.68618  4.42225  2.77519  2.73123  3.46354  2.40513  3.72494  3.29354  2.67741  2.69355  4.24690  2.90347  2.73739  3.18146  2.89801  2.37887  2.77519  2.98518  4.58477  3.61503
          0.02429  4.12558  4.84792  0.61958  0.77255  0.46566  0.98810
     30   2.46917  3.96212  3.11585  2.37378  3.97920  3.50362  3.71814  3.25545  2.54380  2.87473  3.84296  3.06400  2.72932  2.16662  2.99335  2.65053  2.78278  2.85167  5.28489  3.97122     37 - -
          2.68618  4.42225  2.77519  2.73123  3.46354  2.40513  3.72494  3.29354  2.67741  2.69355  4.24690  2.90347  2.73739  3.18146  2.89801  2.37887  2.77519  2.98518  4.58477  3.61503
          0.01928  4.35391  5.07626  0.61958  0.77255  0.40344  1.10268
     31   2.65477  4.99847  2.95555  2.32677  3.98624  2.66302  3.70300  3.71317  2.38809  3.28005  4.07035  2.82733  2.15510  2.83315  2.95743  2.49796  2.88196  3.10028  5.48820  4.12725     38 - -
          2.68618  4.42225  2.77519  2.73123  3.46354  2.40513  3.72494  3.29354  2.67741  2.69355  4.24690  2.90347  2.73739  3.18146  2.89801  2.37887  2.77519  2.98518  4.58477  3.61503
          0.25152  4.45611  1.55696  0.61958  0.77255  0.48576  0.95510
     32   2.61953  4.77105  3.05100  2.40839  3.81911  3.07322  3.37935  3.00696  2.11464  2.93890  3.17916  2.87776  3.85039  2.68010  2.93335  2.55647  2.68560  3.09565  5.28247  3.95923     39 - -
          2.68618  4.42225  2.77519  2.73123  3.46354  2.40513  3.72494  3.29354  2.67741  2.69355  4.24690  2.90347  2.73739  3.18146  2.89801  2.37887  2.77519  2.98518  4.58477  3.61503
          0.08807  4.22652  2.66357  0.61958  0.77255  0.77528  0.61725
     33   2.60376  4.77524  2.81123  2.46394  3.87588  3.22440  3.64727  3.35084  2.45274  2.67701  3.85138  2.97930  2.70271  2.72264  2.58187  2.54119  2.79016  2.97425  5.28549  3.95751     40 - -
          2.68618  4.42225  2.77519  2.73123  3.46354  2.40513  3.72494  3.29354  2.67741  2.69355  4.24690  2.90347  2.73739  3.18146  2.89801  2.37887  2.77519  2.98518  4.58477  3.61503
          0.10764  4.16187  2.44791  0.61958  0.77255  0.83447  0.56934
     34   2.42747  4.96891  2.55348  2.10747  4.25735  3.37604  3.59747  3.53772  2.37359  2.99861  4.03346  2.48563  3.21223  2.72095  2.85692  2.60080  2.78698  3.32907  5.44305  4.06679     41 - -
          2.68618  4.42225  2.77519  2.73123  3.46354  2.40513  3.72494  3.29354  2.67741  2.69355  4.24690  2.90347  2.73739  3.18146  2.89801  2.37887  2.77519  2.98518  4.58477  3.61503
          0.03716  4.07967  3.93415  0.61958  0.77255  0.76928  0.62241
     35   2.11166  4.96373  2.44013  2.21935  4.24887  3.31478  3.61905  3.69225  2.40049  3.05719  4.03344  2.83998  3.24557  2.66916  2.88256  2.58096  2.86068  3.18299  5.44550  4.07387     42 - -
          2.68618  4.42225  2.77519  2.73123  3.46354  2.40513  3.72494  3.29354  2.67741  2.69355  4.24690  2.90347  2.73739  3.18146  2.89801  2.37887  2.77519  2.98518  4.58477  3.61503
          0.05646  4.14288  3.24368  0.61958  0.77255  0.44894  1.01695
     36   2.64098  4.29739  3.63136  3.06080  2.53529  3.46052  3.91227  2.65130  3.00203  2.15103  3.40395  3.43363  3.68624  2.96352  2.91938  2.66566  2.51108  2.41720  4.88750  3.47730     43 - -
          2.68618  4.42225  2.77519  2.73123  3.46354  2.40513  3.72494  3.29354  2.67741  2.69355  4.24690  2.90347  2.73739  3.18146  2.89801  2.37887  2.77519  2.98518  4.58477  3.61503
          0.07843  4.34400  2.77343  0.61958  0.77255  0.50337  0.92758
     37   2.63387  5.10811  2.52652  1.96751  3.91473  3.27191  3.63319  3.89488  2.29039  3.24296  4.15652  2.52292  3.83452  2.68035  2.87057  2.40866  2.65915  3.34160  5.55686  4.16127     44 - -
          2.68618  4.42225  2.77519  2.73123  3.46354  2.40513  3.72494  3.29354  2.67741  2.69355  4.24690  2.90347  2.73739  3.18146  2.89801  2.37887  2.77519  2.98518  4.58477  3.61503
          0.04462  4.35220  3.48156  0.61958  0.77255  0.54123  0.87235
     38   2.31590  4.84632  2.90923  2.37408  3.38966  3.38043  3.69562  3.11883  2.42218  3.05821  3.91815  2.94079  3.88044  2.49111  2.96170  2.29302  2.65022  2.97299  5.35141  4.01887     45 - -
          2.68618  4.42225  2.77519  2.73123  3.46354  2.40513  3.72494  3.29354  2.67741  2.69355  4.24690  2.90347  2.73739  3.18146  2.89801  2.37887  2.77519  2.98518  4.58477  3.61503
          0.01900  4.36879  5.09114  0.61958  0.77255  0.52474  0.89578
     39   2.34585  5.07958  2.92547  1.95845  4.38418  3.46244  3.51291  3.37879  2.40557  3.36695  4.13209  2.94813  3.75999  2.35041  2.59537  2.48118  2.60293  3.44847  5.53710  4.15347     46 - -
          2.68618  4.42225  2.77519  2.73123  3.46354  2.40513  3.72494  3.29354  2.67741  2.69355  4.24690  2.90347  2.73739  3.18146  2.89801  2.37887  2.77519  2.98518  4.58477  3.61503
          0.01829  4.40639  5.12874  0.61958  0.77255  0.50305  0.92807
     40   2.31681  5.09392  2.78664  2.30389  4.40175  3.46690  3.65821  3.66808  2.16598  3.07058  4.14498  2.95072  2.66462  2.63673  2.62916  2.51834  2.73127  3.46447  5.54931  4.16299     47 - -
          2.68618  4.42225  2.77519  2.73123  3.46354  2.40513  3.72494  3.29354  2.67741  2.69355  4.24690  2.90347  2.73739  3.18146  2.89801  2.37887  2.77519  2.98518  4.58477  3.61503
          0.01786  4.43016  5.15251  0.61958  0.77255  0.46091  0.99618
     41   1.28863  4.44194  3.73895  3.37803  4.57430  3.21923  4.44327  3.99260  3.40639  3.66379  4.47468  3.55147  1.64449  3.69376  3.74397  2.01998  2.86494  3.44027  5.90233  4.68625     48 - -
          2.68618  4.42225  2.77519  2.73123  3.46354  2.40513  3.72494  3.29354  2.67741  2.69355  4.24690  2.90347  2.73739  3.18146  2.89801  2.37887  2.77519  2.98518  4.58477  3.61503
          0.01739  4.45611  5.17846  0.61958  0.77255  0.48576  0.95510
     42   2.68820  5.07905  2.98648  2.25819  4.37896  2.99306  3.33887  3.53462  2.27567  3.36397  4.13241  2.96847  3.87242  2.52534  2.48579  2.41891  2.28902  3.10856  5.53898  4.15939     49 - -
          2.68618  4.42225  2.77519  2.73123  3.46354  2.40513  3.72494  3.29354  2.67741  2.69355  4.24690  2.90347  2.73739  3.18146  2.89801  2.37887  2.77519  2.98518  4.58477  3.61503
          0.01739  4.45611  5.17846  0.61958  0.77255  0.48576  0.95510
     43   2.70949  4.21883  4.05076  3.47082  3.33203  3.79494  4.09636  2.29097  2.99454  1.55591  3.32594  3.72781  3.58124  3.60898  3.57919  3.02768  2.65858  1.98068  4.84574  3.64838     50 - -
          2.68618  4.42225  2.77519  2.73123  3.46354  2.40513  3.72494  3.29354  2.67741  2.69355  4.24690  2.90347  2.73739  3.18146  2.89801  2.37887  2.77519  2.98518  4.58477  3.61503
          0.01739  4.45611  5.17846  0.61958  0.77255  0.48576  0.95510
     44   2.57305  4.78346  3.08329  2.53383  3.99986  2.29365  3.75311  3.32744  2.58392  2.89710  3.09744  2.68029  3.42189  2.92789  3.03363  2.74812  2.35485  2.98191  5.30984  3.99769     51 - -
          2.68618  4.42225  2.77519  2.73123  3.46354  2.40513  3.72494  3.29354  2.67741  2.69355  4.24690  2.90347  2.73739  3.18146  2.89801  2.37887  2.77519  2.98518  4.58477  3.61503
          0.01730  4.46137  5.18372  0.61958  0.77255  0.48576  0.95510
     45   2.65720  5.01176  3.00573  1.94237  4.28398  3.49667  3.69990  3.36324  2.39446  3.28494  4.07468  2.77058  2.23701  2.78890  2.94328  2.70463  2.79385  3.36304  5.49035  3.47984     52 - -
          2.68618  4.42225  2.77519  2.73123  3.46354  2.40513  3.72494  3.29354  2.67741  2.69355  4.24690  2.90347  2.73739  3.18146  2.89801  2.37887  2.77519  2.98518  4.58477  3.61503
          0.01730  4.46137  5.18372  0.61958  0.77255  0.48576  0.95510
     46   2.61694  4.80365  2.96324  2.35323  3.20769  3.53400  3.74360  3.11837  2.36965  2.92973  3.68734  3.08737  3.16873  2.91308  2.46155  2.56653  2.84503  2.56091  5.32190  4.00525     53 - -
          2.68618  4.42225  2.77519  2.73123  3.46354  2.40513  3.72494  3.29354  2.67741  2.69355  4.24690  2.90347  2.73739  3.18146  2.89801  2.37887  2.77519  2.98518  4.58477  3.61503
          0.01730  4.46137  5.18372  0.61958  0.77255  0.48576  0.95510
     47   2.05717  4.54076  3.52163  3.08405  4.47060  2.64602  4.21295  3.90193  3.10902  3.53698  4.34172  3.06417  3.93817  3.41800  3.50612  1.53595  1.65768  3.40785  5.76943  4.50764     54 - -
          2.68618  4.42225  2.77519  2.73123  3.46354  2.40513  3.72494  3.29354  2.67741  2.69355  4.24690  2.90347  2.73739  3.18146  2.89801  2.37887  2.77519  2.98518  4.58477  3.61503
          0.01730  4.46137  5.18372  0.61958  0.77255  0.48576  0.95510
     48   2.61755  5.05331  2.96064  2.20469  4.34364  3.48397  3.67806  3.54485  2.16557  3.09430  4.10938  2.97724  2.68790  2.55481  2.91781  2.35411  2.57142  3.16109  5.52044  4.14599     55 - -
          2.68618  4.42225  2.77519  2.73123  3.46354  2.40513  3.72494  3.29354  2.67741  2.69355  4.24690  2.90347  2.73739  3.18146  2.89801  2.37887  2.77519  2.98518  4.58477  3.61503
          0.01730  4.46137  5.18372  0.61958  0.77255  0.48576  0.95510
     49   2.41568  4.53902  3.38379  2.82695  3.72680  3.59180  3.86243  3.05047  2.79597  2.78860  3.66120  3.20755  3.99224  2.94176  3.19350  2.14922  1.97487  2.34203  5.12730  3.55694     56 - -
          2.68618  4.42225  2.77519  2.73123  3.46354  2.40513  3.72494  3.29354  2.67741  2.69355  4.24690  2.90347  2.73739  3.18146  2.89801  2.37887  2.77519  2.98518  4.58477  3.61503
          0.01730  4.46137  5.18372  0.61958  0.77255  0.48576  0.95510
     50   2.42436  4.56027  3.34946  2.78722  3.57069  3.17567  3.28880  3.09975  2.75937  2.74282  3.08065  3.07390  3.98601  2.87862  3.16458  2.82942  2.07428  2.84980  5.11895  2.70891     57 - -
          2.68618  4.42225  2.77519  2.73123  3.46354  2.40513  3.72494  3.29354  2.67741  2.69355  4.24690  2.90347  2.73739  3.18146  2.89801  2.37887  2.77519  2.98518  4.58477  3.61503
          0.01730  4.46137  5.18372  0.61958  0.77255  0.48576  0.95510
     51   2.54469  5.09631  2.79846  2.38692  4.40193  3.47584  3.66733  3.54567  2.09273  3.13970  4.14761  2.72410  3.59250  2.53154  2.52319  2.37077  2.81322  3.16750  5.55325  3.49805     58 - -
          2.68618  4.42225  2.77519  2.73123  3.46354  2.40513  3.72494  3.29354  2.67741  2.69355  4.24690  2.90347  2.73739  3.18146  2.89801  2.37887  2.77519  2.98518  4.58477  3.61503
          0.01730  4.46137  5.18372  0.61958  0.77255  0.48576  0.95510
     52   2.46329  5.19831  2.08211  2.15472  4.52617  3.26506  3.67770  4.00351  2.06915  3.00758  4.24655  2.67510  3.87513  2.78259  2.92575  2.51270  2.91831  3.58025  5.64017  4.23356     59 - -
          2.68618  4.42225  2.77519  2.73123  3.46354  2.40513  3.72494  3.29354  2.67741  2.69355  4.24690  2.90347  2.73739  3.18146  2.89801  2.37887  2.77519  2.98518  4.58477  3.61503
          0.01730  4.46137  5.18372  0.61958  0.77255  0.48576  0.95510
     53   3.79328  5.03785  5.52697  4.95622  3.25706  5.13642  5.41851  2.24961  4.79950  0.55134  2.66314  5.21644  5.18670  4.77072  4.82761  4.52070  4.00052  2.52838  5.48835  4.51225     60 - -
          2.68618  4.42225  2.77519  2.73123  3.46354  2.40513  3.72494  3.29354  2.67741  2.69355  4.24690  2.90347  2.73739  3.18146  2.89801  2.37887  2.77519  2.98518  4.58477  3.61503
          0.01730  4.46137  5.18372  0.61958  0.77255  0.48576  0.95510
     54   2.36212  4.98103  2.92316  2.31065  4.24742  3.49778  3.39701  3.21044  2.10410  2.64506  4.04352  3.00598  3.88880  2.61263  2.81914  2.69614  2.46275  3.20009  5.46354  4.10677     61 - -
          2.68618  4.42225  2.77519  2.73123  3.46354  2.40513  3.72494  3.29354  2.67741  2.69355  4.24690  2.90347  2.73739  3.18146  2.89801  2.37887  2.77519  2.98518  4.58477  3.61503
          0.01730  4.46137  5.18372  0.61958  0.77255  0.48576  0.95510
     55   2.28676  5.14851  2.72584  2.32696  4.47342  3.15073  3.17094  3.94537  2.25891  3.33399  4.00290  2.54725  3.86108  2.71689  2.74825  2.26962  2.59513  3.52831  5.59337  4.19493     62 - -
          2.68618  4.42225  2.77519  2.73123  3.46354  2.40513  3.72494  3.29354  2.67741  2.69355  4.24690  2.90347  2.73739  3.18146  2.89801  2.37887  2.77519  2.98518  4.58477  3.61503
          0.01730  4.46137  5.18372  0.61958  0.77255  0.48576  0.95510
     56   2.87883  4.48473  3.92481  3.33756  3.48760  3.87109  4.08334  2.82051  2.80329  1.09838  3.11801  3.67253  4.23202  3.12525  3.12226  3.16427  3.10253  2.68890  5.03196  3.83666     63 - -
          2.68618  4.42225  2.77519  2.73123  3.46354  2.40513  3.72494  3.29354  2.67741  2.69355  4.24690  2.90347  2.73739  3.18146  2.89801  2.37887  2.77519  2.98518  4.58477  3.61503
          0.01730  4.46137  5.18372  0.61958  0.77255  0.48576  0.95510
     57   2.98882  4.95835  3.25754  3.12169  4.63003  3.53088  4.37425  4.18771  3.07317  3.77709  4.72038  3.51177  0.68078  3.38276  3.46607  3.09648  3.40370  3.77353  5.90512  4.62925     64 - -
          2.68618  4.42225  2.77519  2.73123  3.46354  2.40513  3.72494  3.29354  2.67741  2.69355  4.24690  2.90347  2.73739  3.18146  2.89801  2.37887  2.77519  2.98518  4.58477  3.61503
          0.01730  4.46137  5.18372  0.61958  0.77255  0.48576  0.95510
     58   2.40633  5.12948  2.68011  2.23043  4.44716  3.06674  3.66127  3.91412  2.26949  3.17684  4.06899  2.94946  2.59535  2.62102  2.69732  2.50889  2.90004  3.23651  5.57891  4.18526     65 - -
          2.68618  4.42225  2.77519  2.73123  3.46354  2.40513  3.72494  3.29354  2.67741  2.69355  4.24690  2.90347  2.73739  3.18146  2.89801  2.37887  2.77519  2.98518  4.58477  3.61503
          0.01730  4.46137  5.18372  0.61958  0.77255  0.48576  0.95510
     59   1.87969  4.44280  3.78534  3.50227  4.60526  3.23253  4.55238  3.93516  3.53252  3.67532  4.52395  3.62580  0.97510  3.83040  3.82770  2.69332  2.54134  3.41037  5.96046  4.76269     66 - -
          2.68618  4.42225  2.77519  2.73123  3.46354  2.40513  3.72494  3.29354  2.67741  2.69355  4.24690  2.90347  2.73739  3.18146  2.89801  2.37887  2.77519  2.98518  4.58477  3.61503
          0.01730  4.46137  5.18372  0.61958  0.77255  0.48576  0.95510
     60   2.40928  5.13042  2.74994  2.36501  4.44818  3.47607  3.66536  3.91270  1.66554  3.42268  3.93018  2.95600  3.86983  2.44968  2.82994  2.55286  2.71572  3.33598  5.57899  4.18881     67 - -
          2.68618  4.42225  2.77519  2.73123  3.46354  2.40513  3.72494  3.29354  2.67741  2.69355  4.24690  2.90347  2.73739  3.18146  2.89801  2.37887  2.77519  2.98518  4.58477  3.61503
          0.01730  4.46137  5.18372  0.61958  0.77255  0.48576  0.95510
     61   2.58895  4.97138  2.85078  2.12935  3.76429  2.48627  3.69645  3.26919  2.38061  3.05749  4.03458  3.00800  3.88898  2.65754  2.77945  2.55700  2.86390  2.98988  5.45630  3.74595     68 - -
          2.68618  4.42225  2.77519  2.73123  3.46354  2.40513  3.72494  3.29354  2.67741  2.69355  4.24690  2.90347  2.73739  3.18146  2.89801  2.37887  2.77519  2.98518  4.58477  3.61503
          0.01730  4.46137  5.18372  0.61958  0.77255  0.48576  0.95510
     62   2.61267  5.15730  3.07531  2.51169  4.49540  3.54437  3.69894  3.93659  1.72875  3.44291  4.22014  3.03475  2.29231  2.55618  2.44237  2.62544  3.00511  3.46373  5.58739  4.23785     69 - -
          2.68618  4.42225  2.77519  2.73123  3.46354  2.40513  3.72494  3.29354  2.67741  2.69355  4.24690  2.90347  2.73739  3.18146  2.89801  2.37887  2.77519  2.98518  4.58477  3.61503
          0.01730  4.46137  5.18372  0.61958  0.77255  0.48576  0.95510
     63   3.41306  4.65267  5.37129  4.84397  3.66419  4.88086  5.38506  1.06765  4.74118  1.70456  3.11783  5.00203  5.09187  4.88438  4.84281  4.26435  3.65532  1.40005  5.69688  4.56837     70 - -
          2.68618  4.42225  2.77519  2.73123  3.46354  2.40513  3.72494  3.29354  2.67741  2.69355  4.24690  2.90347  2.73739  3.18146  2.89801  2.37887  2.77519  2.98518  4.58477  3.61503
          0.01730  4.46137  5.18372  0.61958  0.77255  0.48576  0.95510
     64   2.58083  4.47275  2.84596  2.53773  2.99263  3.63763  3.88140  2.65065  2.86226  2.65333  3.19524  3.33099  2.75580  3.17521  3.24156  2.87404  2.91661  2.19343  5.04580  3.48095     71 - -
          2.68618  4.42225  2.77519  2.73123  3.46354  2.40513  3.72494  3.29354  2.67741  2.69355  4.24690  2.90347  2.73739  3.18146  2.89801  2.37887  2.77519  2.98518  4.58477  3.61503
          0.01711  4.47256  5.19491  0.61958  0.77255  0.48576  0.95510
     65   2.35565  4.37513  4.57131  4.01418  3.42839  4.18168  4.60757  1.97439  3.90751  2.38045  3.51811  4.21473  4.54258  4.14274  4.09720  3.50447  2.68133  1.06019  5.25587  4.05538     72 - -
          2.68618  4.42225  2.77519  2.73123  3.46354  2.40513  3.72494  3.29354  2.67741  2.69355  4.24690  2.90347  2.73739  3.18146  2.89801  2.37887  2.77519  2.98518  4.58477  3.61503
          0.01711  4.47256  5.19491  0.61958  0.77255  0.48576  0.95510
     66   1.07642  4.47033  3.68687  3.23823  4.34044  2.60782  4.28426  3.74353  3.22222  3.41755  4.24739  3.49123  3.96336  3.53032  3.36829  1.97804  2.95022  2.92923  5.68852  4.45487     73 - -
          2.68618  4.42225  2.77519  2.73123  3.46354  2.40513  3.72494  3.29354  2.67741  2.69355  4.24690  2.90347  2.73739  3.18146  2.89801  2.37887  2.77519  2.98518  4.58477  3.61503
          0.01711  4.47256  5.19491  0.61958  0.77255  0.48576  0.95510
     67   3.27307  4.59082  5.00203  4.50251  3.71786  4.59876  5.09969  1.84437  4.36360  2.35109  3.61023  4.68367  4.92142  4.62758  4.53677  3.97853  3.53590  0.70774  5.59624  3.95241     74 - -
          2.68618  4.42225  2.77519  2.73123  3.46354  2.40513  3.72494  3.29354  2.67741  2.69355  4.24690  2.90347  2.73739  3.18146  2.89801  2.37887  2.77519  2.98518  4.58477  3.61503
          0.01711  4.47256  5.19491  0.61958  0.77255  0.48576  0.95510
     68   3.66884  5.15507  4.37076  4.15701  2.54326  4.29690  3.95453  3.73784  3.99206  3.17175  4.40805  4.18520  4.79051  4.25339  4.13141  3.79408  3.60358  3.59709  4.20472  0.53307     75 - -
          2.68618  4.42225  2.77519  2.73123  3.46354  2.40513  3.72494  3.29354  2.67741  2.69355  4.24690  2.90347  2.73739  3.18146  2.89801  2.37887  2.77519  2.98518  4.58477  3.61503
          0.01711  4.47256  5.19491  0.61958  0.77255  0.48576  0.95510
     69   2.64999  5.23896  2.55697  2.24586  4.57421  2.86860  3.68611  4.05865  2.16781  3.54008  4.28593  2.19035  3.88197  2.47490  2.93965  2.25070  2.90091  3.62505  5.67514  4.26077     76 - -
          2.68618  4.42225  2.77519  2.73123  3.46354  2.40513  3.72494  3.29354  2.67741  2.69355  4.24690  2.90347  2.73739  3.18146  2.89801  2.37887  2.77519  2.98518  4.58477  3.61503
          0.01711  4.47256  5.19491  0.61958  0.77255  0.48576  0.95510
     70   3.68251  4.94663  5.02233  4.62944  0.76904  4.62430  3.94548  2.52956  4.45428  2.51117  3.79248  4.43357  4.91429  4.43295  4.46486  3.97504  3.90423  3.10894  4.10235  2.11178     77 - -
          2.68618  4.42225  2.77519  2.73123  3.46354  2.40513  3.72494  3.29354  2.67741  2.69355  4.24690  2.90347  2.73739  3.18146  2.89801  2.37887  2.77519  2.98518  4.58477  3.61503
          0.01711  4.47256  5.19491  0.61958  0.77255  0.48576  0.95510
     71   2.77030  5.15672  3.02307  2.49181  4.50533  3.28464  3.71157  3.95466  2.39181  3.46290  4.23639  2.76111  3.01231  2.45307  1.67609  2.41745  3.00165  3.55817  5.61121  4.24899     78 - -
          2.68618  4.42225  2.77519  2.73123  3.46354  2.40513  3.72494  3.29354  2.67741  2.69355  4.24690  2.90347  2.73739  3.18146  2.89801  2.37887  2.77519  2.98518  4.58477  3.61503
          0.01711  4.47256  5.19491  0.61958  0.77255  0.48576  0.95510
     72   3.33168  5.69671  0.56716  2.52764  5.15569  3.52195  4.26714  4.69464  3.41630  4.28246  5.23505  3.10095  4.21959  3.47795  4.03378  3.24796  3.40427  4.26370  6.38508  4.91227     79 - -
          2.68618  4.42225  2.77519  2.73123  3.46354  2.40513  3.72494  3.29354  2.67741  2.69355  4.24690  2.90347  2.73739  3.18146  2.89801  2.37887  2.77519  2.98518  4.58477  3.61503
          0.01711  4.47256  5.19491  0.61958  0.77255  0.48576  0.95510
     73   2.86930  5.12214  3.10794  2.34801  4.40965  3.60499  3.76332  3.82072  2.18798  2.34404  4.18866  3.11185  4.00797  1.55075  2.75697  2.87235  3.08903  3.48429  5.55465  4.23966     80 - -
          2.68618  4.42225  2.77519  2.73123  3.46354  2.40513  3.72494  3.29354  2.67741  2.69355  4.24690  2.90347  2.73739  3.18146  2.89801  2.37887  2.77519  2.98518  4.58477  3.61503
          0.01711  4.47256  5.19491  0.61958  0.77255  0.48576  0.95510
     74   2.67947  4.56485  3.92136  3.71538  4.62004  3.36573  4.71883  3.89776  3.69461  3.68545  4.62732  3.80772  3.68780  4.04539  3.93029  2.87819  0.57901  3.44677  5.99063  4.81644     81 - -
          2.68618  4.42225  2.77519  2.73123  3.46354  2.40513  3.72494  3.29354  2.67741  2.69355  4.24690  2.90347  2.73739  3.18146  2.89801  2.37887  2.77519  2.98518  4.58477  3.61503
          0.01711  4.47256  5.19491  0.61958  0.77255  0.48576  0.95510
     75   3.57542  5.24984  4.36536  4.35515  5.40874  0.20686  5.39371  5.19724  4.61342  4.75390  5.76277  4.53282  4.65284  4.89106  4.74383  3.77002  4.09962  4.60944  6.30415  5.54439     82 - -
          2.68618  4.42225  2.77519  2.73123  3.46354  2.40513  3.72494  3.29354  2.67741  2.69355  4.24690  2.90347  2.73739  3.18146  2.89801  2.37887  2.77519  2.98518  4.58477  3.61503
          0.01711  4.47256  5.19491  0.61958  0.77255  0.48576  0.95510
     76   3.18194  5.42827  3.04213  2.73064  4.80807  3.69554  3.90182  4.26665  2.18889  3.73720  4.59647  3.07699  4.17802  0.94939  2.66479  3.14957  3.40923  3.90766  5.80233  4.51422     83 - -
          2.68618  4.42225  2.77519  2.73123  3.46354  2.40513  3.72494  3.29354  2.67741  2.69355  4.24690  2.90347  2.73739  3.18146  2.89801  2.37887  2.77519  2.98518  4.58477  3.61503
          0.01711  4.47256  5.19491  0.61958  0.77255  0.48576  0.95510
     77   3.68967  5.05550  4.60342  4.21129  1.76661  4.49244  3.75657  3.61340  4.09997  2.90677  4.20349  2.64815  4.82487  4.18391  4.24006  3.82351  3.91358  3.46597  3.96061  0.85653     84 - -
          2.68618  4.42225  2.77519  2.73123  3.46354  2.40513  3.72494  3.29354  2.67741  2.69355  4.24690  2.90347  2.73739  3.18146  2.89801  2.37887  2.77519  2.98518  4.58477  3.61503
          0.01711  4.47256  5.19491  0.61958  0.77255  0.48576  0.95510
     78   3.13210  5.42648  3.30314  2.51814  4.85787  3.75909  3.79163  4.23939  0.95544  3.55663  4.49326  3.10927  4.14935  2.59764  2.40220  3.09571  3.31834  3.87495  5.72333  4.48001     85 - -
          2.68618  4.42225  2.77519  2.73123  3.46354  2.40513  3.72494  3.29354  2.67741  2.69355  4.24690  2.90347  2.73739  3.18146  2.89801  2.37887  2.77519  2.98518  4.58477  3.61503
          0.01711  4.47256  5.19491  0.61958  0.77255  0.48576  0.95510
     79   2.24872  4.73792  3.20085  2.65030  3.51438  3.55243  3.78515  3.34928  2.62733  2.99504  3.83800  3.14334  1.94846  2.80850  2.85256  2.50322  2.92942  3.06218  5.28151  3.74953     86 - -
          2.68618  4.42225  2.77519  2.73123  3.46354  2.40513  3.72494  3.29354  2.67741  2.69355  4.24690  2.90347  2.73739  3.18146  2.89801  2.37887  2.77519  2.98518  4.58477  3.61503
          0.13081  4.47256  2.19646  0.61958  0.77255  0.48576  0.95510
     80   2.42080  4.38644  3.49891  2.93188  3.52590  3.62035  3.87061  2.49984  2.69818  2.59897  3.48878  3.34505  4.00026  2.44251  3.24610  2.62625  2.60255  2.36684  3.85113  3.14854     87 - -
          2.68618  4.42225  2.77519  2.73123  3.46354  2.40513  3.72494  3.29354  2.67741  2.69355  4.24690  2.90347  2.73739  3.18146  2.89801  2.37887  2.77519  2.98518  4.58477  3.61503
          0.01915  4.36090  5.08325  0.61958  0.77255  0.64772  0.74074
     81   2.38532  5.18110  2.48102  1.77401  4.49987  3.43519  3.68294  3.97152  2.46100  3.47891  4.24312  2.91246  2.56252  2.73304  2.88295  2.69134  2.74323  3.56027  5.63628  4.23080     88 - -
          2.68618  4.42225  2.77519  2.73123  3.46354  2.40513  3.72494  3.29354  2.67741  2.69355  4.24690  2.90347  2.73739  3.18146  2.89801  2.37887  2.77519  2.98518  4.58477  3.61503
          0.28631  4.36090  1.44307  0.61958  0.77255  0.64772  0.74074
     82   2.47297  4.84806  2.91638  2.32783  4.15429  3.29951  3.64888  3.57335  2.41942  3.16164  3.97084  2.03374  3.81869  2.79454  2.65240  2.64305  2.60996  3.03419  5.38416  4.04497     89 - -
          2.68618  4.42225  2.77519  2.73123  3.46354  2.40513  3.72494  3.29354  2.67741  2.69355  4.24690  2.90347  2.73739  3.18146  2.89801  2.37887  2.77519  2.98518  4.58477  3.61503
          0.02494  4.09953  4.82188  0.61958  0.77255  0.35433  1.20947
     83   2.17826  4.80309  2.98274  2.59966  4.14013  2.18585  3.79842  3.55290  2.62832  3.17139  3.99257  2.68120  3.91694  2.88707  3.08366  2.37855  2.93297  2.46603  5.42623  4.10445     90 - -
          2.68618  4.42225  2.77519  2.73123  3.46354  2.40513  3.72494  3.29354  2.67741  2.69355  4.24690  2.90347  2.73739  3.18146  2.89801  2.37887  2.77519  2.98518  4.58477  3.61503
          0.01785  4.43074  5.15309  0.61958  0.77255  0.55170  0.85795
     84   2.36520  4.58605  2.37111  2.69796  4.40624  3.36739  3.93136  3.82453  2.76384  3.43499  4.23486  3.15540  3.91394  3.08936  3.21795  1.29194  2.82974  3.25356  5.65405  4.32621     91 - -
          2.68618  4.42225  2.77519  2.73123  3.46354  2.40513  3.72494  3.29354  2.67741  2.69355  4.24690  2.90347  2.73739  3.18146  2.89801  2.37887  2.77519  2.98518  4.58477  3.61503
          0.01785  4.43074  5.15309  0.61958  0.77255  0.55170  0.85795
     85   2.70377  4.92055  3.01059  2.58334  4.39998  3.43229  3.84088  3.83623  2.49043  3.41330  4.21406  2.08949  3.92794  2.98835  3.08101  1.81955  2.02978  3.44204  5.61788  4.27415     92 - -
          2.68598  4.42234  2.77529  2.73116  3.46329  2.40522  3.72504  3.29363  2.67750  2.69364  4.24699  2.90356  2.73749  3.18128  2.89810  2.37890  2.77519  2.98470  4.58486  3.61512
          0.16408  1.92725  5.15309  0.96352  0.48054  0.55170  0.85795
     86   3.58230  4.86425  4.89832  4.49504  0.77846  4.49608  3.80168  3.30591  4.31328  2.33411  3.91417  4.29172  4.80818  4.31225  4.33448  3.53096  3.80306  3.19699  3.37920  2.19422     96 - -
          2.68618  4.42225  2.77519  2.73123  3.46354  2.40513  3.72494  3.29354  2.67741  2.69355  4.24690  2.90347  2.73739  3.18146  2.89801  2.37887  2.77519  2.98518  4.58477  3.61503
          0.01785  4.43074  5.15309  0.61958  0.77255  0.44663  1.02104
     87   2.60524  4.54523  3.74132  3.59356  4.79070  3.27035  4.70567  4.33208  3.71954  4.00342  4.84735  3.70508  3.64412  4.01222  3.98602  0.54530  3.12933  3.69181  6.11393  4.89580     97 - -
          2.68618  4.42225  2.77519  2.73123  3.46354  2.40513  3.72494  3.29354  2.67741  2.69355  4.24690  2.90347  2.73739  3.18146  2.89801  2.37887  2.77519  2.98518  4.58477  3.61503
          0.01711  4.47256  5.19491  0.61958  0.77255  0.48576  0.95510
     88   2.75014  4.77692  3.40671  2.86900  4.23177  3.53511  3.92435  3.61220  2.60344  3.12237  4.09418  3.29358  4.02242  3.10922  2.06040  2.56531  1.37784  3.27823  5.48936  4.22204     98 - -
          2.68618  4.42225  2.77519  2.73123  3.46354  2.40513  3.72494  3.29354  2.67741  2.69355  4.24690  2.90347  2.73739  3.18146  2.89801  2.37887  2.77519  2.98518  4.58477  3.61503
          0.01711  4.47256  5.19491  0.61958  0.77255  0.48576  0.95510
     89   0.76421  4.37069  4.06560  3.71747  4.44080  3.24464  4.62095  3.68666  3.68018  3.51327  4.38481  3.73289  4.00243  3.94946  3.93823  2.16453  2.97828  2.68595  5.85220  4.66719     99 - -
          2.68618  4.42225  2.77519  2.73123  3.46354  2.40513  3.72494  3.29354  2.67741  2.69355  4.24690  2.90347  2.73739  3.18146  2.89801  2.37887  2.77519  2.98518  4.58477  3.61503
          0.01711  4.47256  5.19491  0.61958  0.77255  0.48576  0.95510
     90   3.40648  4.66331  5.29725  4.81856  3.89013  4.86880  5.52440  1.74177  4.70639  2.25030  3.67238  5.00090  5.14718  4.97242  4.88391  4.28420  3.67376  0.65517  5.93548  4.71330    100 - -
          2.68618  4.42225  2.77519  2.73123  3.46354  2.40513  3.72494  3.29354  2.67741  2.69355  4.24690  2.90347  2.73739  3.18146  2.89801  2.37887  2.77519  2.98518  4.58477  3.61503
          0.01711  4.47256  5.19491  0.61958  0.77255  0.48576  0.95510
     91   2.52945  4.47775  3.68787  3.35044  4.50980  3.26471  4.42152  3.90815  3.36898  3.59665  4.42861  3.55197  2.36418  3.68019  3.69661  2.36352  0.96465  3.40510  5.85150  4.62898    101 - -
          2.68618  4.42225  2.77519  2.73123  3.46354  2.40513  3.72494  3.29354  2.67741  2.69355  4.24690  2.90347  2.73739  3.18146  2.89801  2.37887  2.77519  2.98518  4.58477  3.61503
          0.01711  4.47256  5.19491  0.61958  0.77255  0.48576  0.95510
     92   3.24749  5.37216  3.37918  2.94813  4.72168  3.79992  3.94877  4.23159  2.34983  3.67874  4.57853  3.39095  4.25506  0.86510  2.30001  3.24679  3.46868  3.90234  5.72603  4.47997    102 - -
          2.68618  4.42225  2.77519  2.73123  3.46354  2.40513  3.72494  3.29354  2.67741  2.69355  4.24690  2.90347  2.73739  3.18146  2.89801  2.37887  2.77519  2.98518  4.58477  3.61503
          0.01711  4.47256  5.19491  0.61958  0.77255  0.48576  0.95510
     93   2.56712  4.51470  3.68914  3.59309  4.92731  0.69342  4.76306  4.45299  3.84111  4.11778  4.92659  3.68879  4.03690  4.06947  4.11134  2.00721  3.10550  3.73734  6.23201  5.04804    103 - -
          2.68618  4.42225  2.77519  2.73123  3.46354  2.40513  3.72494  3.29354  2.67741  2.69355  4.24690  2.90347  2.73739  3.18146  2.89801  2.37887  2.77519  2.98518  4.58477  3.61503
          0.01711  4.47256  5.19491  0.61958  0.77255  0.48576  0.95510
     94   0.91269  4.38998  3.96454  3.67629  4.69312  1.77642  4.66674  4.08465  3.71180  3.79910  4.61148  3.69499  3.97266  3.96328  3.98631  2.65226  2.43192  3.47943  6.04241  4.87065    104 - -
          2.68618  4.42225  2.77519  2.73123  3.46354  2.40513  3.72494  3.29354  2.67741  2.69355  4.24690  2.90347  2.73739  3.18146  2.89801  2.37887  2.77519  2.98518  4.58477  3.61503
          0.01711  4.47256  5.19491  0.61958  0.77255  0.48576  0.95510
     95   1.85708  4.65651  2.98982  2.86536  4.28289  3.14477  4.04900  3.68270  2.93802  3.33535  4.16481  3.12783  3.96261  3.24958  3.36169  2.73868  1.32694  3.21383  5.60003  4.31269    105 - -
          2.68618  4.42225  2.77519  2.73123  3.46354  2.40513  3.72494  3.29354  2.67741  2.69355  4.24690  2.90347  2.73739  3.18146  2.89801  2.37887  2.77519  2.98518  4.58477  3.61503
          0.01711  4.47256  5.19491  0.61958  0.77255  0.48576  0.95510
     96   1.79441  4.87836  2.76432  2.60906  4.39984  3.04224  3.85489  3.84191  2.66601  3.41802  4.20869  2.86955  3.91715  2.99859  3.13408  1.90386  2.29319  3.43265  5.62427  4.27824    106 - -
          2.68618  4.42225  2.77519  2.73123  3.46354  2.40513  3.72494  3.29354  2.67741  2.69355  4.24690  2.90347  2.73739  3.18146  2.89801  2.37887  2.77519  2.98518  4.58477  3.61503
          0.01711  4.47256  5.19491  0.61958  0.77255  0.48576  0.95510
     97   3.39144  4.68663  5.24191  4.65926  2.75986  4.68116  5.00719  1.44152  4.51289  1.59166  1.57791  4.79599  4.88508  4.55132  4.54415  4.02587  3.61278  2.26494  5.28412  4.21062    107 - -
          2.68618  4.42225  2.77519  2.73123  3.46354  2.40513  3.72494  3.29354  2.67741  2.69355  4.24690  2.90347  2.73739  3.18146  2.89801  2.37887  2.77519  2.98518  4.58477  3.61503
          0.01711  4.47256  5.19491  0.61958  0.77255  0.48576  0.95510
     98   2.84501  4.83333  4.72709  4.33670  3.46531  4.33967  4.98219  2.54789  4.13666  0.60654  3.31973  4.53028  4.77229  4.40559  4.28100  3.79206  3.66393  2.60175  5.46369  4.31608    108 - -
          2.68618  4.42225  2.77519  2.73123  3.46354  2.40513  3.72494  3.29354  2.67741  2.69355  4.24690  2.90347  2.73739  3.18146  2.89801  2.37887  2.77519  2.98518  4.58477  3.61503
          0.01711  4.47256  5.19491  0.61958  0.77255  0.48576  0.95510
     99   2.73345  4.26336  4.65946  4.07686  3.39985  4.10470  4.46726  1.61054  3.92631  2.03887  2.48222  4.18872  4.44858  4.11015  4.03051  3.34175  2.61940  1.59754  5.01579  3.83326    109 - -
          2.68618  4.42225  2.77519  2.73123  3.46354  2.40513  3.72494  3.29354  2.67741  2.69355  4.24690  2.90347  2.73739  3.18146  2.89801  2.37887  2.77519  2.98518  4.58477  3.61503
          0.01711  4.47256  5.19491  0.61958  0.77255  0.48576  0.95510
    100   2.71538  5.18731  2.19981  2.40717  4.52085  3.39583  3.67071  3.99441  1.84785  3.48477  4.08136  2.95195  3.87777  2.35754  2.74826  2.63710  2.47160  3.57242  5.62432  4.22610    110 - -
          2.68618  4.42225  2.77519  2.73123  3.46354  2.40513  3.72494  3.29354  2.67741  2.69355  4.24690  2.90347  2.73739  3.18146  2.89801  2.37887  2.77519  2.98518  4.58477  3.61503
          0.01711  4.47256  5.19491  0.61958  0.77255  0.48576  0.95510
    101   0.85350  4.40829  4.00975  3.56678  4.15512  3.39065  4.46800  3.19623  3.48466  3.12566  3.78233  3.71059  4.06829  3.79005  3.77162  2.80406  2.45300  2.70221  5.62723  4.42414    111 - -
          2.68618  4.42225  2.77519  2.73123  3.46354  2.40513  3.72494  3.29354  2.67741  2.69355  4.24690  2.90347  2.73739  3.18146  2.89801  2.37887  2.77519  2.98518  4.58477  3.61503
          0.01711  4.47256  5.19491  0.61958  0.77255  0.48576  0.95510
    102   3.82478  5.10427  5.41065  4.89709  3.25881  5.05322  5.34954  2.46642  4.64273  0.48641  2.83021  5.14794  5.17550  4.73243  4.69809  4.48374  4.05053  2.69389  5.46456  4.39780    112 - -
          2.68618  4.42225  2.77519  2.73123  3.46354  2.40513  3.72494  3.29354  2.67741  2.69355  4.24690  2.90347  2.73739  3.18146  2.89801  2.37887  2.77519  2.98518  4.58477  3.61503
          0.01711  4.47256  5.19491  0.61958  0.77255  0.48576  0.95510
    103   2.52363  5.12316  2.97408  2.05363  4.43753  3.10838  3.53387  3.79458  2.08202  2.75588  4.17239  2.82084  3.87081  2.49764  2.62110  2.56530  2.82611  3.49728  5.17904  4.18434    113 - -
          2.68618  4.42225  2.77519  2.73123  3.46354  2.40513  3.72494  3.29354  2.67741  2.69355  4.24690  2.90347  2.73739  3.18146  2.89801  2.37887  2.77519  2.98518  4.58477  3.61503
          0.01711  4.47256  5.19491  0.61958  0.77255  0.48576  0.95510
    104   2.62070  5.39497  1.37804  2.12703  4.71586  3.48215  3.79392  4.19983  2.49649  3.68717  4.46319  2.94656  3.96371  2.91640  2.41741  2.83050  3.13587  3.77628  5.83096  4.40440    114 - -
          2.68618  4.42225  2.77519  2.73123  3.46354  2.40513  3.72494  3.29354  2.67741  2.69355  4.24690  2.90347  2.73739  3.18146  2.89801  2.37887  2.77519  2.98518  4.58477  3.61503
          0.01711  4.47256  5.19491  0.61958  0.77255  0.48576  0.95510
    105   1.83306  4.40228  3.93757  3.64194  4.72238  3.18804  4.64827  4.11542  3.66448  3.82720  4.63636  3.67861  3.97060  3.93190  3.94669  0.79810  2.58174  3.49930  6.06132  4.88142    115 - -
          2.68627  4.42234  2.77519  2.73132  3.46363  2.40441  3.72504  3.29363  2.67750  2.69364  4.24699  2.90341  2.73749  3.18156  2.89799  2.37896  2.77529  2.98528  4.58486  3.61512
          0.15681  1.96907  5.19491  0.96352  0.48054  0.48576  0.95510
    106   2.61357  5.17848  2.70154  2.39406  4.50668  2.26928  3.61086  3.97373  2.11820  3.47287  4.22995  2.96414  3.88924  2.75772  2.10194  2.55336  2.90957  3.56137  5.61923  4.22804    119 - -
          2.68618  4.42225  2.77519  2.73123  3.46354  2.40513  3.72494  3.29354  2.67741  2.69355  4.24690  2.90347  2.73739  3.18146  2.89801  2.37887  2.77519  2.98518  4.58477  3.61503
          0.01711  4.47256  5.19491  0.61958  0.77255  0.48576  0.95510
    107   3.54308  5.00827  4.37493  3.93461  2.46369  4.34169  3.80499  3.55354  3.60524  3.00602  4.12580  4.03496  4.69587  3.07085  3.78355  3.68890  3.76616  3.40135  0.93284  2.12389    120 - -
          2.68618  4.42225  2.77519  2.73123  3.46354  2.40513  3.72494  3.29354  2.67741  2.69355  4.24690  2.90347  2.73739  3.18146  2.89801  2.37887  2.77519  2.98518  4.58477  3.61503
          0.01711  4.47256  5.19491  0.61958  0.77255  0.48576  0.95510
    108   4.13616  5.36749  5.08157  4.94133  0.38314  4.60660  4.29846  3.63626  4.84725  2.87860  4.29183  4.75883  5.07567  4.85571  4.81639  4.34767  4.44946  3.66492  4.43338  2.75192    121 - -
          2.68618  4.42225  2.77519  2.73123  3.46354  2.40513  3.72494  3.29354  2.67741  2.69355  4.24690  2.90347  2.73739  3.18146  2.89801  2.37887  2.77519  2.98518  4.58477  3.61503
          0.01711  4.47256  5.19491  0.61958  0.77255  0.48576  0.95510
    109   2.68899  4.36311  3.64776  3.07728  3.49571  3.68735  3.94857  2.19122  3.01106  2.38306  3.47028  3.27596  4.06591  3.31216  2.45557  2.70321  2.24400  2.26141  4.95389  3.62416    122 - -
          2.68618  4.42225  2.77519  2.73123  3.46354  2.40513  3.72494  3.29354  2.67741  2.69355  4.24690  2.90347  2.73739  3.18146  2.89801  2.37887  2.77519  2.98518  4.58477  3.61503
          0.01711  4.47256  5.19491  0.61958  0.77255  0.48576  0.95510
    110   2.86925  4.48649  4.12298  3.62802  3.73590  3.85259  4.45933  2.26237  3.52829  2.54933  3.65702  3.89919  1.41353  3.84053  3.80479  3.20915  3.18130  1.68508  5.36641  4.14307    123 - -
          2.68618  4.42225  2.77519  2.73123  3.46354  2.40513  3.72494  3.29354  2.67741  2.69355  4.24690  2.90347  2.73739  3.18146  2.89801  2.37887  2.77519  2.98518  4.58477  3.61503
          0.01711  4.47256  5.19491  0.61958  0.77255  0.48576  0.95510
    111   3.42162  4.66160  5.38217  4.85370  3.65746  4.88567  5.38549  1.40365  4.74875  1.47237  3.28113  5.00932  5.09549  4.88663  4.84589  4.26893  3.66343  1.18874  5.69150  4.56602    124 - -
          2.68618  4.42225  2.77519  2.73123  3.46354  2.40513  3.72494  3.29354  2.67741  2.69355  4.24690  2.90347  2.73739  3.18146  2.89801  2.37887  2.77519  2.98518  4.58477  3.61503
          0.01711  4.47256  5.19491  0.61958  0.77255  0.48576  0.95510
    112   3.31590  5.89651  2.13557  0.69029  5.20312  3.50728  4.10510  4.75410  3.16481  4.24083  5.12126  2.98057  4.15767  3.28254  3.77508  3.18186  3.61803  4.31400  6.35730  4.84877    125 - -
          2.68618  4.42225  2.77519  2.73123  3.46354  2.40513  3.72494  3.29354  2.67741  2.69355  4.24690  2.90347  2.73739  3.18146  2.89801  2.37887  2.77519  2.98518  4.58477  3.61503
          0.01711  4.47256  5.19491  0.61958  0.77255  0.48576  0.95510
    113   3.83385  5.54621  4.39663  3.82739  5.06567  4.14860  4.45736  4.69040  2.73606  4.09495  5.11112  4.12387  4.65141  3.67680  0.35734  3.91072  4.07742  4.39467  5.91915  4.90225    126 - -
          2.68618  4.42225  2.77519  2.73123  3.46354  2.40513  3.72494  3.29354  2.67741  2.69355  4.24690  2.90347  2.73739  3.18146  2.89801  2.37887  2.77519  2.98518  4.58477  3.61503
          0.01711  4.47256  5.19491  0.61958  0.77255  0.48576  0.95510
    114   2.76607  5.23844  2.85090  1.47479  4.56507  3.12279  3.71119  4.03988  2.34070  3.53473  4.29373  2.64027  3.90435  2.46536  2.95578  2.65881  2.74902  3.51545  5.68037  4.27507    127 - -
          2.68618  4.42225  2.77519  2.73123  3.46354  2.40513  3.72494  3.29354  2.67741  2.69355  4.24690  2.90347  2.73739  3.18146  2.89801  2.37887  2.77519  2.98518  4.58477  3.61503
          0.01711  4.47256  5.19491  0.61958  0.77255  0.48576  0.95510
    115   2.72580  5.01510  2.84903  2.49581  4.33918  1.98022  3.75628  3.28482  2.54656  3.34576  4.14023  2.08884  3.91746  2.89192  2.86803  2.44122  2.97483  3.41098  5.55233  4.19101    128 - -
          2.68618  4.42225  2.77519  2.73123  3.46354  2.40513  3.72494  3.29354  2.67741  2.69355  4.24690  2.90347  2.73739  3.18146  2.89801  2.37887  2.77519  2.98518  4.58477  3.61503
          0.01711  4.47256  5.19491  0.61958  0.77255  0.48576  0.95510
    116   3.61032  4.87395  5.43889  4.86138  2.21396  4.91952  5.17294  2.06188  4.72223  0.76396  3.03603  5.02735  5.04503  4.68383  4.72470  4.28024  3.82198  2.35405  5.32307  4.24494    129 - -
          2.68618  4.42225  2.77519  2.73123  3.46354  2.40513  3.72494  3.29354  2.67741  2.69355  4.24690  2.90347  2.73739  3.18146  2.89801  2.37887  2.77519  2.98518  4.58477  3.61503
          0.01711  4.47256  5.19491  0.61958  0.77255  0.48576  0.95510
    117   2.54280  5.20120  2.64602  2.39694  4.53443  2.97316  3.68719  4.01102  2.44021  3.50459  4.25617  2.41076  3.88270  1.91584  2.70886  2.34268  2.96183  3.58785  5.64862  4.24341    130 - -
          2.68618  4.42225  2.77519  2.73123  3.46354  2.40513  3.72494  3.29354  2.67741  2.69355  4.24690  2.90347  2.73739  3.18146  2.89801  2.37887  2.77519  2.98518  4.58477  3.61503
          0.01711  4.47256  5.19491  0.61958  0.77255  0.48576  0.95510
    118   2.73633  5.37643  2.42999  2.32945  4.75424  3.46069  3.90466  4.23446  2.80005  3.75729  4.56284  1.15570  3.60100  3.05090  3.32982  2.58570  3.22935  3.81643  5.93277  4.50065    131 - -
          2.68618  4.42225  2.77519  2.73123  3.46354  2.40513  3.72494  3.29354  2.67741  2.69355  4.24690  2.90347  2.73739  3.18146  2.89801  2.37887  2.77519  2.98518  4.58477  3.61503
          0.01711  4.47256  5.19491  0.61958  0.77255  0.48576  0.95510
    119   3.71366  4.96463  5.49425  4.92449  2.75243  5.04306  5.29227  2.19690  4.79512  0.60946  3.02916  5.13424  5.12915  4.74461  4.80813  4.41501  3.92309  2.38084  5.39646  4.34093    132 - -
          2.68618  4.42225  2.77519  2.73123  3.46354  2.40513  3.72494  3.29354  2.67741  2.69355  4.24690  2.90347  2.73739  3.18146  2.89801  2.37887  2.77519  2.98518  4.58477  3.61503
          0.01711  4.47256  5.19491  0.61958  0.77255  0.48576  0.95510
    120   2.83782  4.31757  4.26205  3.68554  3.33519  3.94027  4.27050  2.37169  3.55628  1.16071  2.90450  3.91748  4.30338  3.79132  3.75085  2.66534  2.81230  2.39938  4.94904  3.77131    133 - -
          2.68618  4.42225  2.77519  2.73123  3.46354  2.40513  3.72494  3.29354  2.67741  2.69355  4.24690  2.90347  2.73739  3.18146  2.89801  2.37887  2.77519  2.98518  4.58477  3.61503
          0.01711  4.47256  5.19491  0.61958  0.77255  0.48576  0.95510
    121   2.80856  5.16793  2.95653  2.49576  4.49965  3.52522  3.74806  3.94399  2.26178  3.46900  4.25660  2.15523  3.95183  2.18613  2.88141  2.79151  1.85911  3.56100  5.63221  4.27073    134 - -
          2.68618  4.42225  2.77519  2.73123  3.46354  2.40513  3.72494  3.29354  2.67741  2.69355  4.24690  2.90347  2.73739  3.18146  2.89801  2.37887  2.77519  2.98518  4.58477  3.61503
          0.01711  4.47256  5.19491  0.61958  0.77255  0.48576  0.95510
    122   3.64516  5.75132  2.94158  0.40457  5.20187  3.79415  4.49045  4.79613  3.46622  4.32662  5.32077  3.47718  4.43970  3.72249  3.90845  3.58820  3.96850  4.43149  6.24603  5.03445    135 - -
          2.68618  4.42225  2.77519  2.73123  3.46354  2.40513  3.72494  3.29354  2.67741  2.69355  4.24690  2.90347  2.73739  3.18146  2.89801  2.37887  2.77519  2.98518  4.58477  3.61503
          0.01711  4.47256  5.19491  0.61958  0.77255  0.48576  0.95510
    123   3.46770  5.48246  3.91123  3.22900  4.95045  3.99739  3.91989  4.35606  2.11688  3.74197  4.65736  3.57749  4.38082  2.62262  0.70993  3.46815  3.62497  4.05311  5.72651  4.59399    136 - -
          2.68618  4.42225  2.77519  2.73123  3.46354  2.40513  3.72494  3.29354  2.67741  2.69355  4.24690  2.90347  2.73739  3.18146  2.89801  2.37887  2.77519  2.98518  4.58477  3.61503
          0.01711  4.47256  5.19491  0.61958  0.77255  0.48576  0.95510
    124   2.80886  5.27585  2.75500  2.46054  4.63208  3.52815  3.70423  4.09651  1.60187  3.56496  4.32525  2.25354  3.93529  2.24035  2.54983  2.76857  3.03429  3.67519  5.68062  4.30323    137 - -
          2.68618  4.42225  2.77519  2.73123  3.46354  2.40513  3.72494  3.29354  2.67741  2.69355  4.24690  2.90347  2.73739  3.18146  2.89801  2.37887  2.77519  2.98518  4.58477  3.61503
          0.01711  4.47256  5.19491  0.61958  0.77255  0.48576  0.95510
    125   3.56283  4.80230  5.41961  4.90221  3.41267  4.99349  5.41486  0.83389  4.77251  1.51055  3.31736  5.09551  5.16375  4.88275  4.86425  4.39196  3.80142  2.03341  5.63201  4.49069    138 - -
          2.68618  4.42225  2.77519  2.73123  3.46354  2.40513  3.72494  3.29354  2.67741  2.69355  4.24690  2.90347  2.73739  3.18146  2.89801  2.37887  2.77519  2.98518  4.58477  3.61503
          0.01711  4.47256  5.19491  0.61958  0.77255  0.48576  0.95510
    126   2.75691  4.25199  4.12479  3.55631  3.37432  3.85017  4.17069  1.37550  3.42900  2.40173  3.36399  3.80175  4.22539  3.19291  3.64016  2.82890  2.95279  1.93053  4.90587  3.56430    139 - -
          2.68618  4.42225  2.77519  2.73123  3.46354  2.40513  3.72494  3.29354  2.67741  2.69355  4.24690  2.90347  2.73739  3.18146  2.89801  2.37887  2.77519  2.98518  4.58477  3.61503
          0.01711  4.47256  5.19491  0.61958  0.77255  0.48576  0.95510
    127   2.66118  5.10446  3.17486  2.60900  4.43556  3.59530  3.74227  3.85115  2.30768  3.23207  4.19063  2.79362  3.98881  2.75472  1.39664  2.60085  2.87002  3.49640  5.55167  4.23881    140 - -
          2.68618  4.42225  2.77519  2.73123  3.46354  2.40513  3.72494  3.29354  2.67741  2.69355  4.24690  2.90347  2.73739  3.18146  2.89801  2.37887  2.77519  2.98518  4.58477  3.61503
          0.01711  4.47256  5.19491  0.61958  0.77255  0.48576  0.95510
    128   1.83186  5.14689  2.79750  2.27787  4.46007  3.47720  3.68931  3.92409  2.27289  3.44006  4.20276  2.71797  3.88462  2.60983  2.93569  2.26293  2.68773  3.52165  5.60287  4.21010    141 - -
          2.68618  4.42225  2.77519  2.73123  3.46354  2.40513  3.72494  3.29354  2.67741  2.69355  4.24690  2.90347  2.73739  3.18146  2.89801  2.37887  2.77519  2.98518  4.58477  3.61503
          0.08140  4.47256  2.70664  0.61958  0.77255  0.48576  0.95510
    129   2.30289  4.60864  3.19951  2.66654  3.79312  3.01063  3.79518  2.79375  2.68763  2.76379  3.29772  2.95497  3.95015  3.01937  3.10866  2.47040  2.06963  2.91062  5.16510  3.88688    142 - -
          2.68618  4.42225  2.77519  2.73123  3.46354  2.40513  3.72494  3.29354  2.67741  2.69355  4.24690  2.90347  2.73739  3.18146  2.89801  2.37887  2.77519  2.98518  4.58477  3.61503
          0.03470  4.40939  3.81916  0.61958  0.77255  0.42956  1.05210
    130   2.72402  5.02487  3.07097  2.47247  4.11992  3.42408  3.69822  3.37548  2.18493  3.12026  4.08638  3.02795  3.91127  2.13127  1.94383  2.65786  2.95082  3.14312  5.48900  4.14190    143 - -
          2.68618  4.42225  2.77519  2.73123  3.46354  2.40513  3.72494  3.29354  2.67741  2.69355  4.24690  2.90347  2.73739  3.18146  2.89801  2.37887  2.77519  2.98518  4.58477  3.61503
          0.15252  4.45739  2.04125  0.61958  0.77255  0.51051  0.91676
    131   2.43549  5.16581  2.85459  2.12321  4.49306  3.13270  3.66077  3.95777  2.08361  3.45789  4.22291  2.79020  3.86451  1.90946  2.85412  2.68943  2.88221  3.54922  5.60509  4.21532    144 - -
          2.68618  4.42225  2.77519  2.73123  3.46354  2.40513  3.72494  3.29354  2.67741  2.69355  4.24690  2.90347  2.73739  3.18146  2.89801  2.37887  2.77519  2.98518  4.58477  3.61503
          0.04589  4.32473  3.45409  0.61958  0.77255  0.65178  0.73630
    132   2.58980  5.14534  2.80375  1.83848  4.47731  3.43352  3.62748  3.59051  2.09489  3.44135  4.19205  2.57336  3.83425  2.40442  2.67503  2.64117  2.90516  3.52945  5.58146  4.18335    145 - -
          2.68618  4.42225  2.77519  2.73123  3.46354  2.40513  3.72494  3.29354  2.67741  2.69355  4.24690  2.90347  2.73739  3.18146  2.89801  2.37887  2.77519  2.98518  4.58477  3.61503
          0.20691  4.31697  1.75117  0.61958  0.77255  0.70069  0.68566
    133   3.04412  4.60553  3.17133  3.42175  2.04241  3.94391  3.65623  3.08591  3.36935  2.49331  3.70368  3.65652  4.30618  3.58447  3.63959  3.23547  3.27413  2.91070  4.06767  1.33405    146 - -
          2.68616  4.42231  2.77526  2.73117  3.46360  2.40519  3.72501  3.29313  2.67737  2.69344  4.24696  2.90346  2.73746  3.18140  2.89807  2.37893  2.77526  2.98515  4.58483  3.61509
          0.78222  0.97532  1.79855  0.15722  1.92770  0.54927  0.86125
    134   2.64270  5.02474  2.71952  2.24591  4.09766  2.18724  3.63848  3.76692  2.08320  3.31125  4.09678  2.89523  3.26322  2.71897  2.88898  2.65074  2.90135  3.39133  5.49887  4.12220    148 - -
          2.68618  4.42225  2.77519  2.73123  3.46354  2.40513  3.72494  3.29354  2.67741  2.69355  4.24690  2.90347  2.73739  3.18146  2.89801  2.37887  2.77519  2.98518  4.58477  3.61503
          0.06969  4.17610  2.95733  0.61958  0.77255  0.84128  0.56416
    135   2.71175  5.15576  2.33302  2.05022  4.48024  2.60806  3.66268  3.95345  2.48689  3.46945  4.24953  2.34883  3.81946  2.78908  2.99846  2.40122  2.56128  3.54500  5.63722  4.22235    149 - -
          2.68618  4.42225  2.77519  2.73123  3.46354  2.40513  3.72494  3.29354  2.67741  2.69355  4.24690  2.90347  2.73739  3.18146  2.89801  2.37887  2.77519  2.98518  4.58477  3.61503
          0.02417  4.13058  4.85292  0.61958  0.77255  0.68225  0.70416
    136   2.54065  4.89919  2.34486  2.25196  4.15393  3.43906  3.47368  3.58023  2.44094  2.70666  3.96687  2.95396  3.83858  2.56254  2.91174  2.61768  2.83565  2.60009  5.38985  4.03931    150 - -
          2.68618  4.42225  2.77519  2.73123  3.46354  2.40513  3.72494  3.29354  2.67741  2.69355  4.24690  2.90347  2.73739  3.18146  2.89801  2.37887  2.77519  2.98518  4.58477  3.61503
          0.02168  4.23787  4.96021  0.61958  0.77255  0.49855  0.93499
    137   2.21176  5.04136  2.79826  2.41164  4.33561  3.21711  3.65265  3.68734  2.27727  2.93333  4.09658  2.36896  3.36765  2.64879  2.75942  2.55064  2.87504  3.21425  5.50636  4.12892    151 - -
          2.68618  4.42225  2.77519  2.73123  3.46354  2.40513  3.72494  3.29354  2.67741  2.69355  4.24690  2.90347  2.73739  3.18146  2.89801  2.37887  2.77519  2.98518  4.58477  3.61503
          0.13769  4.38174  2.15306  0.61958  0.77255  0.62071  0.77125
    138   2.46301  4.93868  2.52761  2.28275  4.20890  3.37892  3.63794  3.21637  2.29127  3.16818  3.86983  2.78623  2.89902  2.76669  2.88789  2.60413  2.83049  2.87463  5.41972  4.05930    152 - -
          2.68618  4.42225  2.77519  2.73123  3.46354  2.40513  3.72494  3.29354  2.67741  2.69355  4.24690  2.90347  2.73739  3.18146  2.89801  2.37887  2.77519  2.98518  4.58477  3.61503
          0.02109  4.26514  4.98749  0.61958  0.77255  0.60142  0.79415
    139   2.65279  5.19603  2.55975  2.21732  4.52392  2.99039  3.65685  4.00358  2.30778  3.49336  4.24645  1.92023  3.33013  2.69594  2.68759  2.63502  2.94344  3.57843  5.63548  4.22457    153 - -
          2.68618  4.42225  2.77519  2.73123  3.46354  2.40513  3.72494  3.29354  2.67741  2.69355  4.24690  2.90347  2.73739  3.18146  2.89801  2.37887  2.77519  2.98518  4.58477  3.61503
          0.01958  4.33898  5.06133  0.61958  0.77255  0.58909  0.80930
    140   2.24310  5.11210  2.60661  2.11229  4.42767  3.44575  3.55601  3.41000  2.37342  3.40486  4.16177  2.44742  3.21337  2.65378  2.88445  2.59878  2.68162  3.48701  5.56268  4.16827    154 - -
          2.68618  4.42225  2.77519  2.73123  3.46354  2.40513  3.72494  3.29354  2.67741  2.69355  4.24690  2.90347  2.73739  3.18146  2.89801  2.37887  2.77519  2.98518  4.58477  3.61503
          0.02620  4.37609  4.32139  0.61958  0.77255  0.56737  0.83705
    141   2.34749  5.10871  2.98189  2.42294  4.42794  3.39906  3.65385  3.88419  1.98038  3.39660  3.84947  2.78979  2.78540  2.32738  2.50921  2.67598  2.92469  3.48641  5.55261  4.17558    155 - -
          2.68610  4.42229  2.77519  2.73127  3.46358  2.40496  3.72498  3.29358  2.67745  2.69354  4.24694  2.90351  2.73744  3.18143  2.89805  2.37889  2.77518  2.98522  4.58481  3.61507
          0.66252  1.63271  1.24115  0.21079  1.66044  0.48399  0.95794
    142   2.49467  4.89270  2.74512  2.23776  4.15934  3.14479  3.60821  3.05241  2.30057  3.16434  3.81572  2.83603  3.31999  2.73959  2.80128  2.43458  2.63046  3.24076  5.37699  4.01972    157 - -
          2.68618  4.42225  2.77519  2.73123  3.46354  2.40513  3.72494  3.29354  2.67741  2.69355  4.24690  2.90347  2.73739  3.18146  2.89801  2.37887  2.77519  2.98518  4.58477  3.61503
          0.02418  4.13010  4.85245  0.61958  0.77255  0.34423  1.23362
    143   2.51543  5.05580  2.76211  2.11626  4.34791  3.47715  3.50628  3.35582  2.36369  3.16436  4.11111  2.96888  2.39047  2.58550  2.91331  2.64310  2.75364  3.20750  5.52147  4.14497    158 - -
          2.68618  4.42225  2.77519  2.73123  3.46354  2.40513  3.72494  3.29354  2.67741  2.69355  4.24690  2.90347  2.73739  3.18146  2.89801  2.37887  2.77519  2.98518  4.58477  3.61503
          0.01761  4.44392  5.16626  0.61958  0.77255  0.45808  1.00102
    144   3.66478  4.90932  5.48767  4.92766  3.35536  5.04699  5.40144  1.90168  4.79692  0.68326  3.02564  5.14819  5.15196  4.80108  4.83887  4.42797  3.88424  2.08957  5.53576  4.52727    159 - -
          2.68618  4.42225  2.77519  2.73123  3.46354  2.40513  3.72494  3.29354  2.67741  2.69355  4.24690  2.90347  2.73739  3.18146  2.89801  2.37887  2.77519  2.98518  4.58477  3.61503
          0.01711  4.47256  5.19491  0.61958  0.77255  0.48576  0.95510
    145   2.78469  5.11263  2.87185  2.27023  4.46845  3.05551  3.79281  3.91689  2.58632  3.46620  4.25910  3.01408  1.69563  2.52439  3.06076  2.41433  2.89741  3.53188  5.65682  4.28224    160 - -
          2.68618  4.42225  2.77519  2.73123  3.46354  2.40513  3.72494  3.29354  2.67741  2.69355  4.24690  2.90347  2.73739  3.18146  2.89801  2.37887  2.77519  2.98518  4.58477  3.61503
          0.01711  4.47256  5.19491  0.61958  0.77255  0.48576  0.95510
    146   2.64537  4.96274  3.01159  2.24642  4.26711  3.42425  3.76348  3.69289  2.55595  3.22853  4.08510  3.04747  1.83526  2.74557  3.01823  2.30496  2.97050  3.04979  5.50352  4.15724    161 - -
          2.68618  4.42225  2.77519  2.73123  3.46354  2.40513  3.72494  3.29354  2.67741  2.69355  4.24690  2.90347  2.73739  3.18146  2.89801  2.37887  2.77519  2.98518  4.58477  3.61503
          0.01711  4.47256  5.19491  0.61958  0.77255  0.48576  0.95510
    147   3.81316  5.04920  5.57789  5.00188  3.24799  5.16278  5.43401  2.18841  4.85055  0.58713  2.36518  5.25409  5.19861  4.79110  4.85827  4.54645  4.01630  2.63428  5.48179  4.51799    162 - -
          2.68618  4.42225  2.77519  2.73123  3.46354  2.40513  3.72494  3.29354  2.67741  2.69355  4.24690  2.90347  2.73739  3.18146  2.89801  2.37887  2.77519  2.98518  4.58477  3.61503
          0.01711  4.47256  5.19491  0.61958  0.77255  0.48576  0.95510
    148   2.62203  4.51930  3.41505  2.84992  3.67641  3.62442  3.86148  2.94733  2.80461  1.81624  3.44660  3.11734  4.00745  2.94239  2.64983  2.45559  2.54196  2.70349  5.08602  3.83167    163 - -
          2.68618  4.42225  2.77519  2.73123  3.46354  2.40513  3.72494  3.29354  2.67741  2.69355  4.24690  2.90347  2.73739  3.18146  2.89801  2.37887  2.77519  2.98518  4.58477  3.61503
          0.01711  4.47256  5.19491  0.61958  0.77255  0.48576  0.95510
    149   2.22385  4.49001  3.37194  2.82191  2.37336  3.21541  3.46017  3.01004  2.84464  2.70889  3.58977  3.17321  3.76878  3.15971  3.22907  2.70788  2.65548  2.77240  5.06047  2.69410    164 - -
          2.68618  4.42225  2.77519  2.73123  3.46354  2.40513  3.72494  3.29354  2.67741  2.69355  4.24690  2.90347  2.73739  3.18146  2.89801  2.37887  2.77519  2.98518  4.58477  3.61503
          0.01711  4.47256  5.19491  0.61958  0.77255  0.48576  0.95510
    150   0.58231  4.46876  3.94559  3.73056  4.69507  3.26335  4.73544  4.03329  3.77742  3.78739  4.66142  3.76491  3.00702  4.05579  4.02438  2.75689  3.07769  3.48996  6.05376  4.89035    165 - -
          2.68618  4.42225  2.77519  2.73123  3.46354  2.40513  3.72494  3.29354  2.67741  2.69355  4.24690  2.90347  2.73739  3.18146  2.89801  2.37887  2.77519  2.98518  4.58477  3.61503
          0.01711  4.47256  5.19491  0.61958  0.77255  0.48576  0.95510
    151   2.76144  5.16998  2.95971  2.45667  4.50270  1.91670  3.70940  3.95888  2.23501  3.46878  4.23891  2.39159  3.47342  2.70406  2.51998  2.61901  2.99414  3.55940  5.62217  4.24559    166 - -
          2.68618  4.42225  2.77519  2.73123  3.46354  2.40513  3.72494  3.29354  2.67741  2.69355  4.24690  2.90347  2.73739  3.18146  2.89801  2.37887  2.77519  2.98518  4.58477  3.61503
          0.01711  4.47256  5.19491  0.61958  0.77255  0.48576  0.95510
    152   3.11391  4.44831  4.94274  4.36181  3.35644  4.36726  4.71694  1.51706  4.20617  1.35504  3.17151  4.47000  4.65844  4.33755  4.27714  3.69601  3.34566  1.70883  5.14860  3.25613    167 - -
          2.68618  4.42225  2.77519  2.73123  3.46354  2.40513  3.72494  3.29354  2.67741  2.69355  4.24690  2.90347  2.73739  3.18146  2.89801  2.37887  2.77519  2.98518  4.58477  3.61503
          0.01711  4.47256  5.19491  0.61958  0.77255  0.48576  0.95510
    153   3.64985  4.90007  5.49666  4.91960  3.28685  4.99865  5.31452  1.57208  4.77808  0.98048  1.88759  5.11410  5.10188  4.74668  4.78665  4.36864  3.86209  2.46911  5.44288  4.44590    168 - -
          2.68618  4.42225  2.77519  2.73123  3.46354  2.40513  3.72494  3.29354  2.67741  2.69355  4.24690  2.90347  2.73739  3.18146  2.89801  2.37887  2.77519  2.98518  4.58477  3.61503
          0.01711  4.47256  5.19491  0.61958  0.77255  0.48576  0.95510
    154   3.13658  4.61966  5.18274  4.59780  2.84544  4.59620  4.93638  1.69918  4.44686  1.02055  2.77324  4.71758  4.82404  4.50278  4.47992  3.93647  3.53942  2.04323  5.24993  4.16993    169 - -
          2.68618  4.42225  2.77519  2.73123  3.46354  2.40513  3.72494  3.29354  2.67741  2.69355  4.24690  2.90347  2.73739  3.18146  2.89801  2.37887  2.77519  2.98518  4.58477  3.61503
          0.01711  4.47256  5.19491  0.61958  0.77255  0.48576  0.95510
    155   3.11902  5.68168  2.07253  0.91342  4.99842  3.46975  3.96939  4.50014  2.93697  3.99811  4.82532  2.93437  4.06448  3.12329  3.51303  3.01678  2.87690  4.06639  6.15715  4.66381    170 - -
          2.68618  4.42225  2.77519  2.73123  3.46354  2.40513  3.72494  3.29354  2.67741  2.69355  4.24690  2.90347  2.73739  3.18146  2.89801  2.37887  2.77519  2.98518  4.58477  3.61503
          0.01711  4.47256  5.19491  0.61958  0.77255  0.48576  0.95510
    156   3.57542  5.24984  4.36536  4.35515  5.40874  0.20686  5.39371  5.19724  4.61342  4.75390  5.76277  4.53282  4.65284  4.89106  4.74383  3.77002  4.09962  4.60944  6.30415  5.54439    171 - -
          2.68618  4.42225  2.77519  2.73123  3.46354  2.40513  3.72494  3.29354  2.67741  2.69355  4.24690  2.90347  2.73739  3.18146  2.89801  2.37887  2.77519  2.98518  4.58477  3.61503
          0.01711  4.47256  5.19491  0.61958  0.77255  0.48576  0.95510
    157   2.07396  4.42013  3.82012  3.65926  4.88362  0.78655  4.74975  4.34080  3.82880  4.02084  4.81260  3.68556  3.98029  4.04859  4.09531  2.11970  3.01123  3.63036  6.21006  5.04166    172 - -
          2.68618  4.42225  2.77519  2.73123  3.46354  2.40513  3.72494  3.29354  2.67741  2.69355  4.24690  2.90347  2.73739  3.18146  2.89801  2.37887  2.77519  2.98518  4.58477  3.61503
          0.01711  4.47256  5.19491  0.61958  0.77255  0.48576  0.95510
    158   3.44322  4.67961  5.40109  4.93972  3.91926  4.94644  5.66073  0.76323  4.84847  2.34415  3.67746  5.10935  5.21015  5.09754  5.01410  4.37893  3.71147  1.38794  6.01435  4.80860    173 - -
          2.68618  4.42225  2.77519  2.73123  3.46354  2.40513  3.72494  3.29354  2.67741  2.69355  4.24690  2.90347  2.73739  3.18146  2.89801  2.37887  2.77519  2.98518  4.58477  3.61503
          0.01711  4.47256  5.19491  0.61958  0.77255  0.48576  0.95510
    159   3.29298  4.55724  5.20698  4.68771  3.82959  4.73612  5.28393  1.09308  4.58648  2.12876  3.63288  4.84429  5.01122  4.81178  4.73549  4.11244  2.97944  1.20793  5.73785  4.54238    174 - -
          2.68618  4.42225  2.77519  2.73123  3.46354  2.40513  3.72494  3.29354  2.67741  2.69355  4.24690  2.90347  2.73739  3.18146  2.89801  2.37887  2.77519  2.98518  4.58477  3.61503
          0.01711  4.47256  5.19491  0.61958  0.77255  0.48576  0.95510
    160   1.81574  4.75773  3.16869  2.48614  4.45440  2.08849  4.00943  3.88952  2.86121  3.49242  4.29518  3.20894  3.94552  3.17833  3.30709  1.67546  2.89290  3.44988  5.71216  4.39506    175 - -
          2.68618  4.42225  2.77519  2.73123  3.46354  2.40513  3.72494  3.29354  2.67741  2.69355  4.24690  2.90347  2.73739  3.18146  2.89801  2.37887  2.77519  2.98518  4.58477  3.61503
          0.01711  4.47256  5.19491  0.61958  0.77255  0.48576  0.95510
    161   4.35123  5.41283  5.20409  5.04196  1.76212  4.91980  3.73206  3.96478  4.85151  3.17851  4.52428  4.52227  5.20653  4.65423  4.76002  4.33025  4.56448  3.91529  3.82567  0.52977    176 - -
          2.68618  4.42225  2.77519  2.73123  3.46354  2.40513  3.72494  3.29354  2.67741  2.69355  4.24690  2.90347  2.73739  3.18146  2.89801  2.37887  2.77519  2.98518  4.58477  3.61503
          0.01711  4.47256  5.19491  0.61958  0.77255  0.48576  0.95510
    162   3.25039  5.93501  1.02681  1.55350  5.20654  3.46748  4.02885  4.75989  3.07746  4.21284  5.06388  2.91003  4.10511  2.71901  3.70714  3.10596  3.54144  4.29978  6.35790  4.80425    177 - -
          2.68618  4.42225  2.77519  2.73123  3.46354  2.40513  3.72494  3.29354  2.67741  2.69355  4.24690  2.90347  2.73739  3.18146  2.89801  2.37887  2.77519  2.98518  4.58477  3.61503
          0.01711  4.47256  5.19491  0.61958  0.77255  0.48576  0.95510
    163   2.00128  4.42209  3.81456  3.35321  4.25888  3.30462  4.33825  3.58990  3.31866  3.32980  4.18127  3.55976  3.97986  3.61465  3.65516  1.71833  1.36270  2.71467  5.64210  4.42348    178 - -
          2.68618  4.42225  2.77519  2.73123  3.46354  2.40513  3.72494  3.29354  2.67741  2.69355  4.24690  2.90347  2.73739  3.18146  2.89801  2.37887  2.77519  2.98518  4.58477  3.61503
          0.01711  4.47256  5.19491  0.61958  0.77255  0.48576  0.95510
    164   3.23743  5.67730  2.07917  2.45001  5.05187  3.49092  4.13371  4.67254  3.19209  4.18639  5.06606  0.79825  4.15165  3.32366  3.77511  3.14637  3.56698  4.21960  6.26462  4.76986    179 - -
          2.68618  4.42225  2.77519  2.73123  3.46354  2.40513  3.72494  3.29354  2.67741  2.69355  4.24690  2.90347  2.73739  3.18146  2.89801  2.37887  2.77519  2.98518  4.58477  3.61503
          0.01711  4.47256  5.19491  0.61958  0.77255  0.48576  0.95510
    165   2.72573  4.13995  4.42401  3.54976  3.12332  3.87512  4.19904  1.84999  3.67156  2.12526  2.81882  3.94311  4.23685  3.85362  3.77702  3.17610  2.45861  1.70669  4.77852  3.18873    180 - -
          2.68618  4.42225  2.77519  2.73123  3.46354  2.40513  3.72494  3.29354  2.67741  2.69355  4.24690  2.90347  2.73739  3.18146  2.89801  2.37887  2.77519  2.98518  4.58477  3.61503
          0.01711  4.47256  5.19491  0.61958  0.77255  0.48576  0.95510
    166   2.69197  4.65615  3.27299  2.70996  3.83845  3.58317  3.80256  2.62443  2.24252  2.82777  3.24274  3.14696  3.96827  2.77872  2.48505  2.54380  2.65832  2.42510  5.20001  3.91861    181 - -
          2.68618  4.42225  2.77519  2.73123  3.46354  2.40513  3.72494  3.29354  2.67741  2.69355  4.24690  2.90347  2.73739  3.18146  2.89801  2.37887  2.77519  2.98518  4.58477  3.61503
          0.01711  4.47256  5.19491  0.61958  0.77255  0.48576  0.95510
    167   2.54511  4.50849  3.59723  3.28438  4.53935  3.26840  4.39640  3.95845  3.33336  3.63596  4.46128  3.17584  3.98535  3.64578  3.67192  1.72169  1.03055  3.44455  5.86994  4.63315    182 - -
          2.68618  4.42225  2.77519  2.73123  3.46354  2.40513  3.72494  3.29354  2.67741  2.69355  4.24690  2.90347  2.73739  3.18146  2.89801  2.37887  2.77519  2.98518  4.58477  3.61503
          0.01711  4.47256  5.19491  0.61958  0.77255  0.48576  0.95510
    168   2.32724  4.58201  3.81258  3.74401  4.97953  0.54148  4.88170  4.43107  3.97897  4.15005  5.00559  3.81137  4.11583  4.21727  4.21261  2.85216  3.20780  3.76844  6.25762  5.13482    183 - -
          2.68618  4.42225  2.77519  2.73123  3.46354  2.40513  3.72494  3.29354  2.67741  2.69355  4.24690  2.90347  2.73739  3.18146  2.89801  2.37887  2.77519  2.98518  4.58477  3.61503
          0.01711  4.47256  5.19491  0.61958  0.77255  0.48576  0.95510
    169   3.57542  5.24984  4.36536  4.35515  5.40874  0.20686  5.39371  5.19724  4.61342  4.75390  5.76277  4.53282  4.65284  4.89106  4.74383  3.77002  4.09962  4.60944  6.30415  5.54439    184 - -
          2.68618  4.42225  2.77519  2.73123  3.46354  2.40513  3.72494  3.29354  2.67741  2.69355  4.24690  2.90347  2.73739  3.18146  2.89801  2.37887  2.77519  2.98518  4.58477  3.61503
          0.01711  4.47256  5.19491  0.61958  0.77255  0.48576  0.95510
    170   2.06736  4.22328  3.94464  3.11733  3.04913  3.09598  4.03903  2.17433  3.27585  1.96001  3.33584  3.65010  4.12305  3.38387  3.52060  2.95036  2.82558  2.25194  4.82986  3.62755    185 - -
          2.68618  4.42225  2.77519  2.73123  3.46354  2.40513  3.72494  3.29354  2.67741  2.69355  4.24690  2.90347  2.73739  3.18146  2.89801  2.37887  2.77519  2.98518  4.58477  3.61503
          0.01711  4.47256  5.19491  0.61958  0.77255  0.48576  0.95510
    171   3.57542  5.24984  4.36536  4.35515  5.40874  0.20686  5.39371  5.19724  4.61342  4.75390  5.76277  4.53282  4.65284  4.89106  4.74383  3.77002  4.09962  4.60944  6.30415  5.54439    186 - -
          2.68618  4.42225  2.77519  2.73123  3.46354  2.40513  3.72494  3.29354  2.67741  2.69355  4.24690  2.90347  2.73739  3.18146  2.89801  2.37887  2.77519  2.98518  4.58477  3.61503
          0.01711  4.47256  5.19491  0.61958  0.77255  0.48576  0.95510
    172   1.37183  4.34115  4.22360  3.65439  2.72710  3.94390  4.28821  2.47477  3.55420  2.16758  3.15815  3.90648  4.31665  3.79100  3.77495  3.24135  3.09015  2.02669  4.99821  3.79586    187 - -
          2.68618  4.42225  2.77519  2.73123  3.46354  2.40513  3.72494  3.29354  2.67741  2.69355  4.24690  2.90347  2.73739  3.18146  2.89801  2.37887  2.77519  2.98518  4.58477  3.61503
          0.01711  4.47256  5.19491  0.61958  0.77255  0.48576  0.95510
    173   2.59952  5.23882  3.04432  2.07033  4.59009  3.55920  3.71049  4.03615  2.23308  3.51919  4.29287  2.79161  3.95650  2.65998  1.57927  2.79671  2.91426  3.63602  5.64298  4.29047    188 - -
          2.68618  4.42225  2.77519  2.73123  3.46354  2.40513  3.72494  3.29354  2.67741  2.69355  4.24690  2.90347  2.73739  3.18146  2.89801  2.37887  2.77519  2.98518  4.58477  3.61503
          0.01711  4.47256  5.19491  0.61958  0.77255  0.48576  0.95510
    174   3.59009  4.91237  4.82856  4.39340  2.34480  4.53518  3.94207  2.63676  4.22817  2.30674  3.80260  4.32432  4.83869  4.29678  4.31504  3.87050  3.81364  3.04492  4.14076  0.78513    189 - -
          2.68618  4.42225  2.77519  2.73123  3.46354  2.40513  3.72494  3.29354  2.67741  2.69355  4.24690  2.90347  2.73739  3.18146  2.89801  2.37887  2.77519  2.98518  4.58477  3.61503
          0.01711  4.47256  5.19491  0.61958  0.77255  0.48576  0.95510
    175   2.96171  4.40627  4.33933  3.79859  1.47877  3.26983  3.36353  2.86534  3.66743  1.76319  3.51626  3.92541  4.36802  3.85003  3.82540  3.30753  3.19172  2.68508  4.38265  2.49556    190 - -
          2.68618  4.42225  2.77519  2.73123  3.46354  2.40513  3.72494  3.29354  2.67741  2.69355  4.24690  2.90347  2.73739  3.18146  2.89801  2.37887  2.77519  2.98518  4.58477  3.61503
          0.01711  4.47256  5.19491  0.61958  0.77255  0.48576  0.95510
    176   2.15899  4.42699  3.79592  3.65124  4.89602  0.75456  4.75575  4.35549  3.83775  4.03668  4.82988  3.68345  3.98421  4.05624  4.10260  2.14691  3.01917  3.64129  6.22210  5.05233    191 - -
          2.68618  4.42225  2.77519  2.73123  3.46354  2.40513  3.72494  3.29354  2.67741  2.69355  4.24690  2.90347  2.73739  3.18146  2.89801  2.37887  2.77519  2.98518  4.58477  3.61503
          0.01711  4.47256  5.19491  0.61958  0.77255  0.48576  0.95510
    177   2.77790  4.57194  5.18034  4.66260  3.81413  4.72401  5.27660  0.91333  4.56156  2.11718  3.61437  4.82959  5.00440  4.78713  4.71747  4.10107  3.55308  1.48527  5.73598  4.54604    192 - -
          2.68618  4.42225  2.77519  2.73123  3.46354  2.40513  3.72494  3.29354  2.67741  2.69355  4.24690  2.90347  2.73739  3.18146  2.89801  2.37887  2.77519  2.98518  4.58477  3.61503
          0.01711  4.47256  5.19491  0.61958  0.77255  0.48576  0.95510
    178   3.18345  5.16195  2.69014  3.14899  5.13322  0.48935  4.65312  4.73811  3.76492  4.33294  5.23261  3.59385  4.31537  3.92653  4.19181  3.26777  3.63782  4.19437  6.25950  5.09379    193 - -
          2.68618  4.42225  2.77519  2.73123  3.46354  2.40513  3.72494  3.29354  2.67741  2.69355  4.24690  2.90347  2.73739  3.18146  2.89801  2.37887  2.77519  2.98518  4.58477  3.61503
          0.01711  4.47256  5.19491  0.61958  0.77255  0.48576  0.95510
    179   1.60174  4.45350  3.70830  3.20875  3.95766  1.58563  4.18350  2.93985  3.16223  2.79676  3.89479  3.51462  4.03562  3.47532  3.50871  2.81333  2.97078  2.71290  5.39080  4.15619    194 - -
          2.68618  4.42225  2.77519  2.73123  3.46354  2.40513  3.72494  3.29354  2.67741  2.69355  4.24690  2.90347  2.73739  3.18146  2.89801  2.37887  2.77519  2.98518  4.58477  3.61503
          0.01711  4.47256  5.19491  0.61958  0.77255  0.48576  0.95510
    180   2.63279  5.11320  2.02950  2.49444  4.61985  3.15821  3.87025  4.08924  2.71069  3.62450  4.40782  2.81306  3.94973  3.00664  3.21180  1.43559  2.73833  3.65143  5.79949  4.40575    195 - -
          2.68618  4.42225  2.77519  2.73123  3.46354  2.40513  3.72494  3.29354  2.67741  2.69355  4.24690  2.90347  2.73739  3.18146  2.89801  2.37887  2.77519  2.98518  4.58477  3.61503
          0.01711  4.47256  5.19491  0.61958  0.77255  0.48576  0.95510
    181   2.25348  4.86269  3.10557  2.26810  4.09619  2.97280  3.73186  3.38621  2.53812  3.12004  3.68139  3.06383  3.91493  2.81886  2.64269  2.58815  2.22933  2.77169  5.37233  4.04345    196 - -
          2.68618  4.42225  2.77519  2.73123  3.46354  2.40513  3.72494  3.29354  2.67741  2.69355  4.24690  2.90347  2.73739  3.18146  2.89801  2.37887  2.77519  2.98518  4.58477  3.61503
          0.01711  4.47256  5.19491  0.61958  0.77255  0.48576  0.95510
    182   2.71717  5.16075  2.84186  2.18164  4.48867  3.49227  3.67058  3.95299  2.05265  3.11466  3.59264  2.96954  3.88440  1.86790  2.57462  2.69050  2.94576  3.54269  5.59766  4.21172    197 - -
          2.68618  4.42225  2.77519  2.73123  3.46354  2.40513  3.72494  3.29354  2.67741  2.69355  4.24690  2.90347  2.73739  3.18146  2.89801  2.37887  2.77519  2.98518  4.58477  3.61503
          0.01711  4.47256  5.19491  0.61958  0.77255  0.48576  0.95510
    183   3.57158  4.99145  4.46550  4.05036  2.03691  4.39458  3.79290  3.50942  3.03193  2.98213  4.11192  4.09643  4.74064  4.06499  4.03205  3.73003  3.79769  3.36155  4.04659  0.76179    198 - -
          2.68618  4.42225  2.77519  2.73123  3.46354  2.40513  3.72494  3.29354  2.67741  2.69355  4.24690  2.90347  2.73739  3.18146  2.89801  2.37887  2.77519  2.98518  4.58477  3.61503
          0.01711  4.47256  5.19491  0.61958  0.77255  0.48576  0.95510
    184   2.69433  5.22417  3.42965  2.84868  4.67944  3.72976  3.82523  4.05969  2.23701  3.55034  4.38768  3.29345  4.13857  2.42805  1.08208  2.84687  3.26473  3.70981  5.65218  4.41939    199 - -
          2.68618  4.42225  2.77519  2.73123  3.46354  2.40513  3.72494  3.29354  2.67741  2.69355  4.24690  2.90347  2.73739  3.18146  2.89801  2.37887  2.77519  2.98518  4.58477  3.61503
          0.01711  4.47256  5.19491  0.61958  0.77255  0.48576  0.95510
    185   2.66437  4.92332  3.08662  2.18566  4.17125  3.52260  3.71838  3.20903  2.38116  2.78344  3.76492  3.04670  3.91175  2.15864  2.43341  2.72630  2.92937  2.70355  5.41679  4.07924    200 - -
          2.68618  4.42225  2.77519  2.73123  3.46354  2.40513  3.72494  3.29354  2.67741  2.69355  4.24690  2.90347  2.73739  3.18146  2.89801  2.37887  2.77519  2.98518  4.58477  3.61503
          0.01711  4.47256  5.19491  0.61958  0.77255  0.48576  0.95510
    186   2.70224  5.68923  0.77057  2.38539  5.13466  3.44825  4.10046  4.66566  3.18490  4.18627  5.05490  2.62243  4.11460  3.28114  3.80720  3.09715  3.52693  4.20161  6.34403  4.81907    201 - -
          2.68618  4.42225  2.77519  2.73123  3.46354  2.40513  3.72494  3.29354  2.67741  2.69355  4.24690  2.90347  2.73739  3.18146  2.89801  2.37887  2.77519  2.98518  4.58477  3.61503
          0.01711  4.47256  5.19491  0.61958  0.77255  0.48576  0.95510
    187   2.63917  4.98056  2.89320  2.48535  4.24647  3.50422  3.70069  3.42254  2.47255  3.11670  3.67527  3.01405  3.89516  1.97889  2.23646  2.47763  2.76703  3.09350  5.46396  4.10944    202 - -
          2.68618  4.42225  2.77519  2.73123  3.46354  2.40513  3.72494  3.29354  2.67741  2.69355  4.24690  2.90347  2.73739  3.18146  2.89801  2.37887  2.77519  2.98518  4.58477  3.61503
          0.01711  4.47256  5.19491  0.61958  0.77255  0.48576  0.95510
    188   3.30103  4.57337  5.21102  4.71669  3.93320  4.73731  5.38490  1.29644  4.62266  2.48445  3.72127  4.87486  5.04363  4.87978  4.79486  4.13244  2.98298  0.90240  5.86750  4.65299    203 - -
          2.68618  4.42225  2.77519  2.73123  3.46354  2.40513  3.72494  3.29354  2.67741  2.69355  4.24690  2.90347  2.73739  3.18146  2.89801  2.37887  2.77519  2.98518  4.58477  3.61503
          0.01711  4.47256  5.19491  0.61958  0.77255  0.48576  0.95510
    189   1.83555  4.38942  3.97576  3.66445  4.56291  3.21974  4.62353  3.88529  3.65390  3.65154  4.49309  3.69931  3.98817  3.93128  3.92067  2.40972  0.86402  3.36215  5.93853  4.75858    204 - -
          2.68618  4.42225  2.77519  2.73123  3.46354  2.40513  3.72494  3.29354  2.67741  2.69355  4.24690  2.90347  2.73739  3.18146  2.89801  2.37887  2.77519  2.98518  4.58477  3.61503
          0.01711  4.47256  5.19491  0.61958  0.77255  0.48576  0.95510
    190   3.43349  4.65452  5.42130  4.93448  3.91355  4.98234  5.62804  1.36766  4.85333  2.18160  3.67002  5.10940  5.21190  5.08763  5.01450  4.39587  3.69014  0.81458  5.98185  4.78238    205 - -
          2.68618  4.42225  2.77519  2.73123  3.46354  2.40513  3.72494  3.29354  2.67741  2.69355  4.24690  2.90347  2.73739  3.18146  2.89801  2.37887  2.77519  2.98518  4.58477  3.61503
          0.01711  4.47256  5.19491  0.61958  0.77255  0.48576  0.95510
    191   2.57181  4.98567  2.66917  2.51615  4.24312  2.94046  3.79651  3.68550  2.63525  3.28291  4.10137  2.26011  3.94939  2.95497  3.11143  2.64299  3.01444  3.34984  5.51161  1.92001    206 - -
          2.68618  4.42225  2.77519  2.73123  3.46354  2.40513  3.72494  3.29354  2.67741  2.69355  4.24690  2.90347  2.73739  3.18146  2.89801  2.37887  2.77519  2.98518  4.58477  3.61503
          0.01711  4.47256  5.19491  0.61958  0.77255  0.48576  0.95510
    192   3.81340  5.04753  5.57609  5.00579  3.26445  5.17185  5.45132  2.10615  4.85029  0.56213  2.68504  5.26080  5.21035  4.80535  4.86594  4.55988  4.01916  2.58715  5.50121  4.52801    207 - -
          2.68618  4.42225  2.77519  2.73123  3.46354  2.40513  3.72494  3.29354  2.67741  2.69355  4.24690  2.90347  2.73739  3.18146  2.89801  2.37887  2.77519  2.98518  4.58477  3.61503
          0.01711  4.47256  5.19491  0.61958  0.77255  0.48576  0.95510
    193   3.83385  5.54621  4.39663  3.82739  5.06567  4.14860  4.45736  4.69040  2.73606  4.09495  5.11112  4.12387  4.65141  3.67680  0.35734  3.91072  4.07742  4.39467  5.91915  4.90225    208 - -
          2.68618  4.42225  2.77519  2.73123  3.46354  2.40513  3.72494  3.29354  2.67741  2.69355  4.24690  2.90347  2.73739  3.18146  2.89801  2.37887  2.77519  2.98518  4.58477  3.61503
          0.01711  4.47256  5.19491  0.61958  0.77255  0.48576  0.95510
    194   1.30021  4.36336  4.07357  3.52803  3.61378  3.79732  4.29566  2.37658  3.44202  2.56265  3.30155  3.79961  4.24883  3.71950  3.71281  2.97470  3.05818  1.84282  5.16369  3.95454    209 - -
          2.68618  4.42225  2.77519  2.73123  3.46354  2.40513  3.72494  3.29354  2.67741  2.69355  4.24690  2.90347  2.73739  3.18146  2.89801  2.37887  2.77519  2.98518  4.58477  3.61503
          0.01711  4.47256  5.19491  0.61958  0.77255  0.48576  0.95510
    195   2.75484  4.38023  4.65807  4.12226  3.67086  4.16795  4.69714  1.63177  4.00553  2.50790  3.57932  4.27895  4.56675  4.24338  4.17849  3.09258  2.99513  1.03636  5.33309  4.13166    210 - -
          2.68618  4.42225  2.77519  2.73123  3.46354  2.40513  3.72494  3.29354  2.67741  2.69355  4.24690  2.90347  2.73739  3.18146  2.89801  2.37887  2.77519  2.98518  4.58477  3.61503
          0.01711  4.47256  5.19491  0.61958  0.77255  0.48576  0.95510
    196   3.04528  5.55531  1.51220  2.32152  4.92296  3.45662  3.94914  4.43329  2.89736  3.92922  4.74186  2.49735  4.03906  3.09939  3.46326  1.45366  3.33035  3.99143  6.08737  4.61203    211 - -
          2.68618  4.42225  2.77519  2.73123  3.46354  2.40513  3.72494  3.29354  2.67741  2.69355  4.24690  2.90347  2.73739  3.18146  2.89801  2.37887  2.77519  2.98518  4.58477  3.61503
          0.01711  4.47256  5.19491  0.61958  0.77255  0.48576  0.95510
    197   3.10059  4.47886  4.77676  4.25200  3.77610  4.34979  4.90564  1.70777  4.14535  2.48007  3.63436  4.44118  4.72513  4.40208  4.34241  3.70731  1.91262  1.09288  5.53622  4.33024    212 - -
          2.68618  4.42225  2.77519  2.73123  3.46354  2.40513  3.72494  3.29354  2.67741  2.69355  4.24690  2.90347  2.73739  3.18146  2.89801  2.37887  2.77519  2.98518  4.58477  3.61503
          0.01711  4.47256  5.19491  0.61958  0.77255  0.48576  0.95510
    198   2.72383  5.14328  3.01136  2.44801  4.46586  3.50285  3.17862  3.92316  2.05874  3.15906  4.19326  2.92225  3.89279  2.32693  2.28559  2.16518  2.73042  3.52258  5.58171  4.02170    213 - -
          2.68618  4.42225  2.77519  2.73123  3.46354  2.40513  3.72494  3.29354  2.67741  2.69355  4.24690  2.90347  2.73739  3.18146  2.89801  2.37887  2.77519  2.98518  4.58477  3.61503
          0.01711  4.47256  5.19491  0.61958  0.77255  0.48576  0.95510
    199   2.61389  4.66654  3.29693  2.93512  4.49810  3.33366  4.14516  3.93100  3.01515  3.55929  4.37157  2.34560  3.96736  3.33834  3.42421  1.70879  1.40532  3.46249  5.77934  4.48833    214 - -
          2.68618  4.42225  2.77519  2.73123  3.46354  2.40513  3.72494  3.29354  2.67741  2.69355  4.24690  2.90347  2.73739  3.18146  2.89801  2.37887  2.77519  2.98518  4.58477  3.61503
          0.01711  4.47256  5.19491  0.61958  0.77255  0.48576  0.95510
    200   3.57542  5.24984  4.36536  4.35515  5.40874  0.20686  5.39371  5.19724  4.61342  4.75390  5.76277  4.53282  4.65284  4.89106  4.74383  3.77002  4.09962  4.60944  6.30415  5.54439    215 - -
          2.68618  4.42225  2.77519  2.73123  3.46354  2.40513  3.72494  3.29354  2.67741  2.69355  4.24690  2.90347  2.73739  3.18146  2.89801  2.37887  2.77519  2.98518  4.58477  3.61503
          0.01711  4.47256  5.19491  0.61958  0.77255  0.48576  0.95510
    201   2.56752  5.26368  3.01377  1.59411  4.62226  3.54656  3.70418  4.07761  1.94730  3.54850  4.31392  3.01903  3.94630  2.41667  2.39503  2.78273  3.04112  3.66439  5.66363  4.29986    216 - -
          2.68618  4.42225  2.77519  2.73123  3.46354  2.40513  3.72494  3.29354  2.67741  2.69355  4.24690  2.90347  2.73739  3.18146  2.89801  2.37887  2.77519  2.98518  4.58477  3.61503
          0.01711  4.47256  5.19491  0.61958  0.77255  0.48576  0.95510
    202   3.44026  4.65635  5.44481  4.96332  3.93755  5.00361  5.67029  1.16339  4.88638  2.25104  3.68883  5.13643  5.23131  5.12558  5.04958  4.42215  3.69800  0.92559  6.01715  4.81342    217 - -
          2.68618  4.42225  2.77519  2.73123  3.46354  2.40513  3.72494  3.29354  2.67741  2.69355  4.24690  2.90347  2.73739  3.18146  2.89801  2.37887  2.77519  2.98518  4.58477  3.61503
          0.01711  4.47256  5.19491  0.61958  0.77255  0.48576  0.95510
    203   3.65447  4.92671  5.40392  4.83325  3.28463  4.96806  5.28586  2.36789  4.68508  0.67734  2.41208  5.05747  5.08671  4.69317  4.72793  4.33714  3.87019  2.08847  5.44524  4.44183    218 - -
          2.68618  4.42225  2.77519  2.73123  3.46354  2.40513  3.72494  3.29354  2.67741  2.69355  4.24690  2.90347  2.73739  3.18146  2.89801  2.37887  2.77519  2.98518  4.58477  3.61503
          0.01711  4.47256  5.19491  0.61958  0.77255  0.48576  0.95510
    204   2.37327  4.74027  3.19328  2.63307  3.94087  3.55577  3.58211  3.33580  1.96955  2.78562  3.26445  3.08740  3.94299  2.77991  3.05454  2.36117  2.62228  2.87806  4.01220  3.96923    219 - -
          2.68618  4.42225  2.77519  2.73123  3.46354  2.40513  3.72494  3.29354  2.67741  2.69355  4.24690  2.90347  2.73739  3.18146  2.89801  2.37887  2.77519  2.98518  4.58477  3.61503
          0.01711  4.47256  5.19491  0.61958  0.77255  0.48576  0.95510
    205   2.32369  4.64298  3.35060  2.93585  4.48082  3.32478  4.12246  3.91002  2.98714  3.53332  4.33754  2.42520  3.94851  3.30830  3.40419  1.38090  1.88123  3.43842  5.75667  4.46826    220 - -
          2.68618  4.42225  2.77519  2.73123  3.46354  2.40513  3.72494  3.29354  2.67741  2.69355  4.24690  2.90347  2.73739  3.18146  2.89801  2.37887  2.77519  2.98518  4.58477  3.61503
          0.01711  4.47256  5.19491  0.61958  0.77255  0.48576  0.95510
    206   2.93235  4.47326  3.46138  3.98739  3.75989  4.28079  4.73985  1.64970  3.93150  2.52314  3.63643  4.25606  4.64349  4.19766  4.17602  3.61685  3.32039  0.95318  5.46591  4.24667    221 - -
          2.68618  4.42225  2.77519  2.73123  3.46354  2.40513  3.72494  3.29354  2.67741  2.69355  4.24690  2.90347  2.73739  3.18146  2.89801  2.37887  2.77519  2.98518  4.58477  3.61503
          0.01711  4.47256  5.19491  0.61958  0.77255  0.48576  0.95510
    207   2.63099  4.62858  3.28773  2.72752  3.80479  3.58566  3.41740  3.18794  2.70420  2.85951  3.09147  2.80111  3.97168  2.94238  3.12401  2.21307  2.33258  2.79870  5.17783  2.62322    222 - -
          2.68618  4.42225  2.77519  2.73123  3.46354  2.40513  3.72494  3.29354  2.67741  2.69355  4.24690  2.90347  2.73739  3.18146  2.89801  2.37887  2.77519  2.98518  4.58477  3.61503
          0.01711  4.47256  5.19491  0.61958  0.77255  0.48576  0.95510
    208   2.52605  4.39717  4.10690  3.55767  3.62713  3.88565  4.34039  2.32670  3.47257  2.31774  3.55519  3.84859  4.31048  3.75504  3.74929  3.19777  1.41320  1.85098  5.20482  3.99512    223 - -
          2.68618  4.42225  2.77519  2.73123  3.46354  2.40513  3.72494  3.29354  2.67741  2.69355  4.24690  2.90347  2.73739  3.18146  2.89801  2.37887  2.77519  2.98518  4.58477  3.61503
          0.01711  4.47256  5.19491  0.61958  0.77255  0.48576  0.95510
    209   2.74505  4.98569  3.02552  2.55899  4.35289  3.49458  3.79408  3.78297  2.37031  3.35645  4.16013  2.83484  3.94403  2.76833  2.99610  1.62033  2.03545  3.41763  5.56392  4.22163    224 - -
          2.68618  4.42225  2.77519  2.73123  3.46354  2.40513  3.72494  3.29354  2.67741  2.69355  4.24690  2.90347  2.73739  3.18146  2.89801  2.37887  2.77519  2.98518  4.58477  3.61503
          0.01711  4.47256  5.19491  0.61958  0.77255  0.48576  0.95510
    210   3.25363  5.34103  3.43004  3.03655  4.95859  2.97308  4.06250  4.38342  0.67541  3.86038  4.73287  3.46690  4.28115  3.22032  2.71018  3.27148  3.51591  4.00168  5.86525  4.68617    225 - -
          2.68618  4.42225  2.77519  2.73123  3.46354  2.40513  3.72494  3.29354  2.67741  2.69355  4.24690  2.90347  2.73739  3.18146  2.89801  2.37887  2.77519  2.98518  4.58477  3.61503
          0.01711  4.47256  5.19491  0.61958  0.77255  0.48576  0.95510
    211   2.69255  4.93851  3.09880  2.39561  4.21939  3.53168  3.75019  3.63421  2.38381  3.22589  4.03863  3.07651  3.93791  2.89766  2.64348  2.43275  1.59244  3.17162  5.45324  4.12470    226 - -
          2.68618  4.42225  2.77519  2.73123  3.46354  2.40513  3.72494  3.29354  2.67741  2.69355  4.24690  2.90347  2.73739  3.18146  2.89801  2.37887  2.77519  2.98518  4.58477  3.61503
          0.01711  4.47256  5.19491  0.61958  0.77255  0.48576  0.95510
    212   3.44629  4.66212  5.45002  4.96968  3.93128  5.00906  5.67794  0.97112  4.89180  2.25757  3.68161  5.14360  5.23553  5.12921  5.05406  4.42915  3.70429  1.10489  6.01829  4.81706    227 - -
          2.68618  4.42225  2.77519  2.73123  3.46354  2.40513  3.72494  3.29354  2.67741  2.69355  4.24690  2.90347  2.73739  3.18146  2.89801  2.37887  2.77519  2.98518  4.58477  3.61503
          0.01711  4.47256  5.19491  0.61958  0.77255  0.48576  0.95510
    213   2.77983  4.21887  4.34613  3.22818  2.81964  3.90573  4.19528  2.36700  3.61924  1.33903  3.17345  3.92380  4.25985  3.81203  3.76106  3.20080  3.01055  2.30589  4.79005  2.60266    228 - -
          2.68618  4.42225  2.77519  2.73123  3.46354  2.40513  3.72494  3.29354  2.67741  2.69355  4.24690  2.90347  2.73739  3.18146  2.89801  2.37887  2.77519  2.98518  4.58477  3.61503
          0.01711  4.47256  5.19491  0.61958  0.77255  0.48576  0.95510
    214   2.55823  4.50699  3.73536  3.59200  4.87540  2.62985  4.72416  4.39704  3.76842  4.06157  4.87035  3.68665  4.03015  4.02168  4.04438  0.59077  3.08912  3.70376  6.18146  4.98934    229 - -
          2.68618  4.42225  2.77519  2.73123  3.46354  2.40513  3.72494  3.29354  2.67741  2.69355  4.24690  2.90347  2.73739  3.18146  2.89801  2.37887  2.77519  2.98518  4.58477  3.61503
          0.01711  4.47256  5.19491  0.61958  0.77255  0.48576  0.95510
    215   2.55291  4.65779  3.27886  2.71698  3.83943  3.58746  3.80672  2.94316  2.38379  2.88751  3.74677  3.19597  3.97306  1.97713  3.09015  2.80987  2.80130  2.43902  5.20189  2.88404    230 - -
          2.68618  4.42225  2.77519  2.73123  3.46354  2.40513  3.72494  3.29354  2.67741  2.69355  4.24690  2.90347  2.73739  3.18146  2.89801  2.37887  2.77519  2.98518  4.58477  3.61503
          0.01711  4.47256  5.19491  0.61958  0.77255  0.48576  0.95510
    216   2.25897  5.12815  2.94732  1.79412  4.44181  2.80307  3.68500  3.90311  2.30071  3.25931  4.18576  2.96423  3.88212  2.61249  2.92231  2.41289  2.78722  3.50354  5.58703  4.19841    231 - -
          2.68618  4.42225  2.77519  2.73123  3.46354  2.40513  3.72494  3.29354  2.67741  2.69355  4.24690  2.90347  2.73739  3.18146  2.89801  2.37887  2.77519  2.98518  4.58477  3.61503
          0.01711  4.47256  5.19491  0.61958  0.77255  0.48576  0.95510
    217   2.95095  4.33936  4.63504  4.04714  3.32050  4.13865  4.47046  2.11591  3.89227  1.53417  2.67054  4.19427  4.46482  4.07107  3.31499  3.44917  3.18261  1.43986  5.00654  3.84870    232 - -
          2.68618  4.42225  2.77519  2.73123  3.46354  2.40513  3.72494  3.29354  2.67741  2.69355  4.24690  2.90347  2.73739  3.18146  2.89801  2.37887  2.77519  2.98518  4.58477  3.61503
          0.01711  4.47256  5.19491  0.61958  0.77255  0.48576  0.95510
    218   2.64280  5.19738  2.44016  2.38987  4.53649  3.13252  3.46431  4.01787  2.22231  3.49927  4.24068  2.68405  3.86547  2.18186  2.43451  2.38107  2.81607  3.58504  5.63242  4.22536    233 - -
          2.68618  4.42225  2.77519  2.73123  3.46354  2.40513  3.72494  3.29354  2.67741  2.69355  4.24690  2.90347  2.73739  3.18146  2.89801  2.37887  2.77519  2.98518  4.58477  3.61503
          0.01711  4.47256  5.19491  0.61958  0.77255  0.48576  0.95510
    219   1.69121  4.54182  3.41201  2.75492  3.80601  2.36637  3.91588  3.16220  2.84720  2.62440  3.73547  3.30247  3.72496  3.17055  3.24309  2.81818  2.76214  2.45238  5.20188  3.94255    234 - -
          2.68618  4.42225  2.77519  2.73123  3.46354  2.40513  3.72494  3.29354  2.67741  2.69355  4.24690  2.90347  2.73739  3.18146  2.89801  2.37887  2.77519  2.98518  4.58477  3.61503
          0.01711  4.47256  5.19491  0.61958  0.77255  0.48576  0.95510
    220   2.78264  5.04849  2.87013  2.56204  4.60607  1.75866  3.91871  4.07070  2.74893  3.62055  4.41588  2.26578  3.96973  2.71309  3.22150  1.83107  3.09292  3.63470  5.80070  4.42812    235 - -
          2.68618  4.42225  2.77519  2.73123  3.46354  2.40513  3.72494  3.29354  2.67741  2.69355  4.24690  2.90347  2.73739  3.18146  2.89801  2.37887  2.77519  2.98518  4.58477  3.61503
          0.01711  4.47256  5.19491  0.61958  0.77255  0.48576  0.95510
    221   2.25716  4.19260  4.46570  3.87345  2.68617  3.93762  4.26584  2.40584  3.72267  1.71432  2.89658  4.00024  4.29278  3.90400  3.83465  3.24055  2.60523  1.73570  4.84025  3.66242    236 - -
          2.68618  4.42225  2.77519  2.73123  3.46354  2.40513  3.72494  3.29354  2.67741  2.69355  4.24690  2.90347  2.73739  3.18146  2.89801  2.37887  2.77519  2.98518  4.58477  3.61503
          0.01711  4.47256  5.19491  0.61958  0.77255  0.48576  0.95510
    222   3.44632  4.80508  4.72106  4.28695  0.83565  4.38671  3.89842  3.09317  4.13193  2.66845  3.83005  4.22647  4.72835  4.21570  4.22094  3.72343  3.07326  3.06334  4.12153  2.02308    237 - -
          2.68618  4.42225  2.77519  2.73123  3.46354  2.40513  3.72494  3.29354  2.67741  2.69355  4.24690  2.90347  2.73739  3.18146  2.89801  2.37887  2.77519  2.98518  4.58477  3.61503
          0.01711  4.47256  5.19491  0.61958  0.77255  0.48576  0.95510
    223   3.17395  5.10971  3.61253  2.91558  4.83702  3.84025  3.78977  4.18881  1.66482  3.62041  4.45846  3.34394  4.19536  2.75617  1.11539  2.76413  3.34536  3.84536  5.66844  4.47317    238 - -
          2.68618  4.42225  2.77519  2.73123  3.46354  2.40513  3.72494  3.29354  2.67741  2.69355  4.24690  2.90347  2.73739  3.18146  2.89801  2.37887  2.77519  2.98518  4.58477  3.61503
          0.01711  4.47256  5.19491  0.61958  0.77255  0.48576  0.95510
    224   4.39110  5.41432  5.28769  5.14912  0.83825  4.96032  3.72092  3.97608  4.94784  3.17748  4.52374  4.54773  5.23156  4.69120  4.81283  4.36427  4.59622  3.93016  3.80700  1.10169    239 - -
          2.68618  4.42225  2.77519  2.73123  3.46354  2.40513  3.72494  3.29354  2.67741  2.69355  4.24690  2.90347  2.73739  3.18146  2.89801  2.37887  2.77519  2.98518  4.58477  3.61503
          0.01711  4.47256  5.19491  0.61958  0.77255  0.48576  0.95510
    225   2.89708  4.40416  4.89497  4.34080  3.06461  4.37560  4.81746  1.50116  4.21467  2.39288  3.51784  4.47127  4.70189  4.41813  4.34194  3.71518  2.79042  1.09595  5.34545  4.15129    240 - -
          2.68618  4.42225  2.77519  2.73123  3.46354  2.40513  3.72494  3.29354  2.67741  2.69355  4.24690  2.90347  2.73739  3.18146  2.89801  2.37887  2.77519  2.98518  4.58477  3.61503
          0.01711  4.47256  5.19491  0.61958  0.77255  0.48576  0.95510
    226   2.20966  5.19555  2.36933  2.15376  4.52797  3.12447  3.67183  4.00688  2.19534  3.49609  4.24260  2.75831  3.87168  2.77446  2.83229  2.29500  2.68096  3.58000  5.63646  4.22957    241 - -
          2.68618  4.42225  2.77519  2.73123  3.46354  2.40513  3.72494  3.29354  2.67741  2.69355  4.24690  2.90347  2.73739  3.18146  2.89801  2.37887  2.77519  2.98518  4.58477  3.61503
          0.05967  4.47256  3.06818  0.61958  0.77255  0.48576  0.95510
    227   2.57391  4.11531  4.34462  3.74936  2.13505  3.82177  4.13320  2.34102  3.59665  1.86516  3.21286  3.87627  3.58545  3.78223  3.71169  3.11944  2.77573  2.18322  4.72275  2.62694    242 - -
          2.68618  4.42225  2.77519  2.73123  3.46354  2.40513  3.72494  3.29354  2.67741  2.69355  4.24690  2.90347  2.73739  3.18146  2.89801  2.37887  2.77519  2.98518  4.58477  3.61503
          0.01785  4.43074  5.15309  0.61958  0.77255  0.44663  1.02104
    228   2.81535  5.33682  2.11860  2.29505  4.67261  3.47683  3.73497  4.16103  2.01371  3.63362  4.38927  2.18550  3.92320  2.07064  2.93121  2.76154  3.05369  3.72434  5.76297  4.34113    243 - -
          2.68618  4.42225  2.77519  2.73123  3.46354  2.40513  3.72494  3.29354  2.67741  2.69355  4.24690  2.90347  2.73739  3.18146  2.89801  2.37887  2.77519  2.98518  4.58477  3.61503
          0.01711  4.47256  5.19491  0.61958  0.77255  0.48576  0.95510
    229   2.82132  5.24081  2.95221  2.24809  4.59600  3.56115  3.70237  4.04321  2.03411  3.17960  4.29132  2.76683  3.95295  2.70559  1.56581  2.79046  3.04061  3.63970  5.63949  4.28742    244 - -
          2.68618  4.42225  2.77519  2.73123  3.46354  2.40513  3.72494  3.29354  2.67741  2.69355  4.24690  2.90347  2.73739  3.18146  2.89801  2.37887  2.77519  2.98518  4.58477  3.61503
          0.01711  4.47256  5.19491  0.61958  0.77255  0.48576  0.95510
    230   3.78047  5.01647  5.55839  4.99601  2.81244  5.11998  5.33298  2.03487  4.86161  0.59241  3.02363  5.20952  5.17914  4.79061  4.86251  4.50239  3.98720  2.59809  5.39676  4.31956    245 - -
          2.68618  4.42225  2.77519  2.73123  3.46354  2.40513  3.72494  3.29354  2.67741  2.69355  4.24690  2.90347  2.73739  3.18146  2.89801  2.37887  2.77519  2.98518  4.58477  3.61503
          0.01711  4.47256  5.19491  0.61958  0.77255  0.48576  0.95510
    231   2.53771  4.55041  4.80738  4.22690  2.89575  4.36565  4.68865  2.41019  4.09388  0.89939  2.92237  4.41214  4.64690  4.22744  4.20860  3.68540  3.40140  2.20749  5.13995  4.02087    246 - -
          2.68618  4.42225  2.77519  2.73123  3.46354  2.40513  3.72494  3.29354  2.67741  2.69355  4.24690  2.90347  2.73739  3.18146  2.89801  2.37887  2.77519  2.98518  4.58477  3.61503
          0.01711  4.47256  5.19491  0.61958  0.77255  0.48576  0.95510
    232   3.21383  5.68115  2.54916  0.79652  4.98391  3.54248  4.01063  4.50316  2.85741  3.98414  4.85181  3.02585  4.13381  2.59135  3.31811  3.11906  3.48838  4.10132  6.10885  4.67559    247 - -
          2.68618  4.42225  2.77519  2.73123  3.46354  2.40513  3.72494  3.29354  2.67741  2.69355  4.24690  2.90347  2.73739  3.18146  2.89801  2.37887  2.77519  2.98518  4.58477  3.61503
          0.01711  4.47256  5.19491  0.61958  0.77255  0.48576  0.95510
    233   1.69423  4.27573  3.84362  3.27245  3.19574  3.03827  4.02824  2.29391  3.19767  2.32523  3.40236  3.59035  4.10629  3.46614  3.47785  2.71590  2.75000  2.35552  4.89751  3.68751    248 - -
          2.68618  4.42225  2.77519  2.73123  3.46354  2.40513  3.72494  3.29354  2.67741  2.69355  4.24690  2.90347  2.73739  3.18146  2.89801  2.37887  2.77519  2.98518  4.58477  3.61503
          0.01711  4.47256  5.19491  0.61958  0.77255  0.48576  0.95510
    234   3.31998  5.88545  2.17880  0.67742  5.19671  3.51278  4.11188  4.74659  3.16790  4.23733  5.12003  2.99029  4.16294  3.29043  3.77217  3.18847  3.62268  4.30941  6.35001  4.84919    249 - -
          2.68618  4.42225  2.77519  2.73123  3.46354  2.40513  3.72494  3.29354  2.67741  2.69355  4.24690  2.90347  2.73739  3.18146  2.89801  2.37887  2.77519  2.98518  4.58477  3.61503
          0.01711  4.47256  5.19491  0.61958  0.77255  0.48576  0.95510
    235   2.00260  4.26341  3.93697  3.36325  3.32843  3.22287  4.07642  2.32372  3.28022  2.28582  3.32759  3.66122  4.14817  3.54032  3.54115  3.04383  2.05882  2.08774  4.89891  3.69295    250 - -
          2.68618  4.42225  2.77519  2.73123  3.46354  2.40513  3.72494  3.29354  2.67741  2.69355  4.24690  2.90347  2.73739  3.18146  2.89801  2.37887  2.77519  2.98518  4.58477  3.61503
          0.01711  4.47256  5.19491  0.61958  0.77255  0.48576  0.95510
    236   3.57542  5.24984  4.36536  4.35515  5.40874  0.20686  5.39371  5.19724  4.61342  4.75390  5.76277  4.53282  4.65284  4.89106  4.74383  3.77002  4.09962  4.60944  6.30415  5.54439    251 - -
          2.68618  4.42225  2.77519  2.73123  3.46354  2.40513  3.72494  3.29354  2.67741  2.69355  4.24690  2.90347  2.73739  3.18146  2.89801  2.37887  2.77519  2.98518  4.58477  3.61503
          0.01711  4.47256  5.19491  0.61958  0.77255  0.48576  0.95510
    237   2.79582  4.18818  4.56806  3.97244  2.26901  3.95359  4.24200  1.87791  3.79982  1.90193  3.21765  4.04506  4.30464  3.95359  3.87129  3.26079  2.73043  2.22820  4.74829  2.28283    252 - -
          2.68618  4.42225  2.77519  2.73123  3.46354  2.40513  3.72494  3.29354  2.67741  2.69355  4.24690  2.90347  2.73739  3.18146  2.89801  2.37887  2.77519  2.98518  4.58477  3.61503
          0.01711  4.47256  5.19491  0.61958  0.77255  0.48576  0.95510
    238   2.48941  4.43008  3.81169  3.52349  4.63774  2.67108  4.56823  4.05711  3.57094  3.74478  4.56055  3.62996  3.97817  3.84817  3.86986  2.00408  0.86550  3.47957  5.97927  4.78334    253 - -
          2.68618  4.42225  2.77519  2.73123  3.46354  2.40513  3.72494  3.29354  2.67741  2.69355  4.24690  2.90347  2.73739  3.18146  2.89801  2.37887  2.77519  2.98518  4.58477  3.61503
          0.01711  4.47256  5.19491  0.61958  0.77255  0.48576  0.95510
    239   2.69691  5.06965  2.93151  2.44626  4.36454  3.49105  3.68096  3.81385  2.17392  3.35162  3.77146  2.93760  3.88282  2.41252  2.52523  2.29745  2.13313  3.43326  5.53214  3.66104    254 - -
          2.68618  4.42225  2.77519  2.73123  3.46354  2.40513  3.72494  3.29354  2.67741  2.69355  4.24690  2.90347  2.73739  3.18146  2.89801  2.37887  2.77519  2.98518  4.58477  3.61503
          0.01711  4.47256  5.19491  0.61958  0.77255  0.48576  0.95510
    240   2.91812  5.16221  2.80578  2.58631  4.66177  3.47831  3.97212  4.12935  2.76823  3.68758  4.51726  1.06169  4.04429  2.72776  3.19117  2.84330  2.74801  3.72028  5.85508  4.48708    255 - -
          2.68618  4.42225  2.77519  2.73123  3.46354  2.40513  3.72494  3.29354  2.67741  2.69355  4.24690  2.90347  2.73739  3.18146  2.89801  2.37887  2.77519  2.98518  4.58477  3.61503
          0.01711  4.47256  5.19491  0.61958  0.77255  0.48576  0.95510
    241   2.94482  5.53329  2.61667  0.67166  4.97696  3.54261  4.14870  4.39438  3.07960  3.99499  4.91360  3.11785  4.17807  3.33399  3.56135  3.16184  3.53784  4.01034  6.16825  4.76092    256 - -
          2.68618  4.42225  2.77519  2.73123  3.46354  2.40513  3.72494  3.29354  2.67741  2.69355  4.24690  2.90347  2.73739  3.18146  2.89801  2.37887  2.77519  2.98518  4.58477  3.61503
          0.01711  4.47256  5.19491  0.61958  0.77255  0.48576  0.95510
    242   2.77950  4.63568  3.92989  3.69179  4.37523  3.47356  4.67383  3.61423  3.64803  3.38599  4.44721  3.84096  0.69209  4.01407  3.89505  2.98379  3.25451  2.66388  5.84339  4.60400    257 - -
          2.68618  4.42225  2.77519  2.73123  3.46354  2.40513  3.72494  3.29354  2.67741  2.69355  4.24690  2.90347  2.73739  3.18146  2.89801  2.37887  2.77519  2.98518  4.58477  3.61503
          0.01711  4.47256  5.19491  0.61958  0.77255  0.48576  0.95510
    243   2.42077  4.32174  3.73167  3.16222  3.45790  3.15566  3.98603  2.57361  2.86715  2.53364  3.23895  3.51755  3.57113  3.38171  3.40667  2.96251  2.51317  1.62008  4.92912  3.71081    258 - -
          2.68618  4.42225  2.77519  2.73123  3.46354  2.40513  3.72494  3.29354  2.67741  2.69355  4.24690  2.90347  2.73739  3.18146  2.89801  2.37887  2.77519  2.98518  4.58477  3.61503
          0.01711  4.47256  5.19491  0.61958  0.77255  0.48576  0.95510
    244   2.69750  4.99490  3.03278  2.42801  4.10134  3.50328  3.28943  3.69821  2.47039  3.26673  3.28484  2.74465  3.89616  1.79571  2.93940  2.47377  2.56195  3.34472  5.47576  4.11888    259 - -
          2.68618  4.42225  2.77519  2.73123  3.46354  2.40513  3.72494  3.29354  2.67741  2.69355  4.24690  2.90347  2.73739  3.18146  2.89801  2.37887  2.77519  2.98518  4.58477  3.61503
          0.01711  4.47256  5.19491  0.61958  0.77255  0.48576  0.95510
    245   3.34914  4.67629  5.10634  4.18093  2.59156  4.58008  4.86779  2.20458  4.36338  0.82853  2.37901  4.66787  4.79624  4.41215  4.40858  3.91099  3.56616  2.56927  5.17786  4.10153    260 - -
          2.68618  4.42225  2.77519  2.73123  3.46354  2.40513  3.72494  3.29354  2.67741  2.69355  4.24690  2.90347  2.73739  3.18146  2.89801  2.37887  2.77519  2.98518  4.58477  3.61503
          0.01711  4.47256  5.19491  0.61958  0.77255  0.48576  0.95510
    246   1.15900  1.71679  4.40360  3.99353  4.08000  3.33592  4.64515  3.20149  3.87555  3.12844  4.04904  3.88429  4.06164  4.09918  4.04823  2.68090  2.97476  2.48106  5.56901  4.40058    261 - -
          2.68618  4.42225  2.77519  2.73123  3.46354  2.40513  3.72494  3.29354  2.67741  2.69355  4.24690  2.90347  2.73739  3.18146  2.89801  2.37887  2.77519  2.98518  4.58477  3.61503
          0.01711  4.47256  5.19491  0.61958  0.77255  0.48576  0.95510
    247   3.41652  4.66971  5.30392  4.79527  3.74938  4.87123  5.42102  1.82376  4.68409  1.74054  3.53240  4.97925  5.11152  4.88966  4.83019  4.26524  3.66913  0.79257  5.78624  4.61448    262 - -
          2.68618  4.42225  2.77519  2.73123  3.46354  2.40513  3.72494  3.29354  2.67741  2.69355  4.24690  2.90347  2.73739  3.18146  2.89801  2.37887  2.77519  2.98518  4.58477  3.61503
          0.01711  4.47256  5.19491  0.61958  0.77255  0.48576  0.95510
    248   2.61339  4.88639  3.13381  2.47856  4.12429  3.54415  3.73475  3.53387  2.15909  2.64376  2.85527  3.08056  3.93134  2.65527  2.38582  2.75369  2.34141  3.21824  5.38440  4.06242    263 - -
          2.68618  4.42225  2.77519  2.73123  3.46354  2.40513  3.72494  3.29354  2.67741  2.69355  4.24690  2.90347  2.73739  3.18146  2.89801  2.37887  2.77519  2.98518  4.58477  3.61503
          0.01711  4.47256  5.19491  0.61958  0.77255  0.48576  0.95510
    249   2.75250  5.30360  2.34029  1.76549  4.63198  3.46760  3.73452  4.11809  2.52113  3.60373  4.36133  2.93443  3.91469  2.10351  3.02806  2.16952  2.76247  3.68770  5.74490  4.32191    264 - -
          2.68618  4.42225  2.77519  2.73123  3.46354  2.40513  3.72494  3.29354  2.67741  2.69355  4.24690  2.90347  2.73739  3.18146  2.89801  2.37887  2.77519  2.98518  4.58477  3.61503
          0.01711  4.47256  5.19491  0.61958  0.77255  0.48576  0.95510
    250   0.79832  4.41986  3.83794  3.47213  4.28066  3.02731  4.43897  3.59405  3.44306  2.79784  4.23749  3.62828  4.01252  3.74922  3.73638  2.55195  2.99034  3.18643  5.68635  4.47166    265 - -
          2.68618  4.42225  2.77519  2.73123  3.46354  2.40513  3.72494  3.29354  2.67741  2.69355  4.24690  2.90347  2.73739  3.18146  2.89801  2.37887  2.77519  2.98518  4.58477  3.61503
          0.01711  4.47256  5.19491  0.61958  0.77255  0.48576  0.95510
    251   3.46210  4.71278  5.35642  4.86990  3.78003  4.92037  5.53819  0.69326  4.74317  2.18531  3.37625  5.05560  5.16804  4.96933  4.89453  4.33686  3.72375  1.70195  5.87581  4.70173    266 - -
          2.68618  4.42225  2.77519  2.73123  3.46354  2.40513  3.72494  3.29354  2.67741  2.69355  4.24690  2.90347  2.73739  3.18146  2.89801  2.37887  2.77519  2.98518  4.58477  3.61503
          0.01711  4.47256  5.19491  0.61958  0.77255  0.48576  0.95510
    252   3.17371  5.80448  2.00223  0.91221  5.09012  3.47222  3.98165  4.62390  2.96503  4.08782  4.91858  2.91999  4.07886  2.62583  3.55290  3.05054  3.45326  4.17585  6.23151  4.71462    267 - -
          2.68618  4.42225  2.77519  2.73123  3.46354  2.40513  3.72494  3.29354  2.67741  2.69355  4.24690  2.90347  2.73739  3.18146  2.89801  2.37887  2.77519  2.98518  4.58477  3.61503
          0.01711  4.47256  5.19491  0.61958  0.77255  0.48576  0.95510
    253   2.38368  4.97949  3.06696  2.36070  4.24710  3.51856  3.70994  3.67351  1.80539  2.53977  4.04674  3.03265  3.90957  2.84456  2.72801  2.46317  2.65487  3.27984  5.46194  4.11599    268 - -
          2.68618  4.42225  2.77519  2.73123  3.46354  2.40513  3.72494  3.29354  2.67741  2.69355  4.24690  2.90347  2.73739  3.18146  2.89801  2.37887  2.77519  2.98518  4.58477  3.61503
          0.01711  4.47256  5.19491  0.61958  0.77255  0.48576  0.95510
    254   0.59696  4.44064  3.99058  3.81574  4.81802  2.33084  4.81878  4.20778  3.91282  3.94873  4.77972  3.78782  4.03039  4.14966  4.14261  2.72315  3.06104  3.57663  6.15353  5.01454    269 - -
          2.68618  4.42225  2.77519  2.73123  3.46354  2.40513  3.72494  3.29354  2.67741  2.69355  4.24690  2.90347  2.73739  3.18146  2.89801  2.37887  2.77519  2.98518  4.58477  3.61503
          0.01711  4.47256  5.19491  0.61958  0.77255  0.48576  0.95510
    255   3.22354  4.62026  4.90149  4.49423  3.89064  4.24591  5.18627  2.04382  4.32947  2.36428  3.77454  4.62942  4.85599  4.66058  4.51061  3.84031  3.54172  0.63661  5.77426  4.50314    270 - -
          2.68618  4.42225  2.77519  2.73123  3.46354  2.40513  3.72494  3.29354  2.67741  2.69355  4.24690  2.90347  2.73739  3.18146  2.89801  2.37887  2.77519  2.98518  4.58477  3.61503
          0.05967  4.47256  3.06818  0.61958  0.77255  0.48576  0.95510
    256   2.42210  4.45641  3.45289  2.67338  3.60367  3.32556  3.36369  2.45463  2.84918  2.47544  3.55603  3.31935  4.00570  2.96015  2.97905  2.82358  2.78574  2.45158  5.02918  2.60471    271 - -
          2.68618  4.42225  2.77519  2.73123  3.46354  2.40513  3.72494  3.29354  2.67741  2.69355  4.24690  2.90347  2.73739  3.18146  2.89801  2.37887  2.77519  2.98518  4.58477  3.61503
          0.01785  4.43074  5.15309  0.61958  0.77255  0.44663  1.02104
    257   2.42200  5.06430  2.40226  2.22374  3.17004  3.08869  2.92818  3.80499  2.44579  3.34636  4.12036  2.97785  3.88031  2.80119  2.89394  2.28906  2.80510  3.42563  5.53104  3.97394    272 - -
          2.68618  4.42225  2.77519  2.73123  3.46354  2.40513  3.72494  3.29354  2.67741  2.69355  4.24690  2.90347  2.73739  3.18146  2.89801  2.37887  2.77519  2.98518  4.58477  3.61503
          0.01711  4.47256  5.19491  0.61958  0.77255  0.48576  0.95510
    258   2.80567  4.31004  3.42698  3.54842  3.10435  3.89743  4.19134  2.42872  3.45192  1.24283  2.86455  3.81925  4.25270  3.68685  3.67725  3.17910  2.62094  2.44175  4.91669  3.73140    273 - -
          2.68618  4.42225  2.77519  2.73123  3.46354  2.40513  3.72494  3.29354  2.67741  2.69355  4.24690  2.90347  2.73739  3.18146  2.89801  2.37887  2.77519  2.98518  4.58477  3.61503
          0.01711  4.47256  5.19491  0.61958  0.77255  0.48576  0.95510
    259   3.28647  4.56828  5.14077  4.62079  3.80668  4.69494  5.24040  0.88312  4.51323  2.18243  3.61125  4.79366  4.98208  4.74637  4.67444  4.06923  2.90301  1.53050  5.71729  4.52638    274 - -
          2.68618  4.42225  2.77519  2.73123  3.46354  2.40513  3.72494  3.29354  2.67741  2.69355  4.24690  2.90347  2.73739  3.18146  2.89801  2.37887  2.77519  2.98518  4.58477  3.61503
          0.01711  4.47256  5.19491  0.61958  0.77255  0.48576  0.95510
    260   2.35802  4.34235  3.26902  2.92699  3.28613  3.69001  3.95373  2.26750  3.04182  2.27243  2.65177  2.93046  4.06732  3.33043  3.36694  2.70713  2.84130  2.33519  4.93293  3.70984    275 - -
          2.68618  4.42225  2.77519  2.73123  3.46354  2.40513  3.72494  3.29354  2.67741  2.69355  4.24690  2.90347  2.73739  3.18146  2.89801  2.37887  2.77519  2.98518  4.58477  3.61503
          0.01711  4.47256  5.19491  0.61958  0.77255  0.48576  0.95510
    261   2.86525  5.40606  2.26792  1.40481  4.73527  3.47228  3.77191  4.23080  2.21047  3.70141  4.46385  2.62202  3.94517  2.50430  3.00703  2.80147  3.10911  3.79066  5.83276  4.39620    276 - -
          2.68618  4.42225  2.77519  2.73123  3.46354  2.40513  3.72494  3.29354  2.67741  2.69355  4.24690  2.90347  2.73739  3.18146  2.89801  2.37887  2.77519  2.98518  4.58477  3.61503
          0.01711  4.47256  5.19491  0.61958  0.77255  0.48576  0.95510
    262   2.61136  4.55182  3.67760  3.61066  4.94302  0.59625  4.79512  4.48936  3.88130  4.15945  4.98162  3.71471  4.06776  4.11382  4.14056  2.34934  3.15236  3.77769  6.24129  5.05961    277 - -
          2.68618  4.42225  2.77519  2.73123  3.46354  2.40513  3.72494  3.29354  2.67741  2.69355  4.24690  2.90347  2.73739  3.18146  2.89801  2.37887  2.77519  2.98518  4.58477  3.61503
          0.01711  4.47256  5.19491  0.61958  0.77255  0.48576  0.95510
    263   2.39151  4.17919  4.59046  3.99497  2.91016  3.97434  4.31395  1.68324  3.82644  2.01867  2.60690  4.07513  4.32710  3.99221  3.90387  3.06597  3.02756  1.79118  4.85077  3.67288    278 - -
          2.68618  4.42225  2.77519  2.73123  3.46354  2.40513  3.72494  3.29354  2.67741  2.69355  4.24690  2.90347  2.73739  3.18146  2.89801  2.37887  2.77519  2.98518  4.58477  3.61503
          0.01711  4.47256  5.19491  0.61958  0.77255  0.48576  0.95510
    264   2.55541  5.14848  2.58120  2.16656  4.47254  3.47542  3.66256  3.60600  2.12076  3.18100  4.19522  2.95201  3.86811  2.43345  2.17171  2.63965  2.92499  3.52789  4.58202  4.19772    279 - -
          2.68618  4.42225  2.77519  2.73123  3.46354  2.40513  3.72494  3.29354  2.67741  2.69355  4.24690  2.90347  2.73739  3.18146  2.89801  2.37887  2.77519  2.98518  4.58477  3.61503
          0.01711  4.47256  5.19491  0.61958  0.77255  0.48576  0.95510
    265   2.69784  5.15143  2.02731  2.41020  4.47590  3.14037  3.66440  3.73754  2.16957  3.34702  4.02364  2.90523  3.87032  2.52774  2.29960  2.67067  2.92846  3.30017  5.59511  4.20065    280 - -
          2.68618  4.42225  2.77519  2.73123  3.46354  2.40513  3.72494  3.29354  2.67741  2.69355  4.24690  2.90347  2.73739  3.18146  2.89801  2.37887  2.77519  2.98518  4.58477  3.61503
          0.01711  4.47256  5.19491  0.61958  0.77255  0.48576  0.95510
    266   2.85297  5.21895  3.00257  2.52463  4.55222  1.64754  3.47921  3.99152  2.24768  3.49863  4.28825  2.51155  3.97690  2.70208  2.41968  2.82981  3.07831  3.60988  5.64297  4.29582    281 - -
          2.68618  4.42225  2.77519  2.73123  3.46354  2.40513  3.72494  3.29354  2.67741  2.69355  4.24690  2.90347  2.73739  3.18146  2.89801  2.37887  2.77519  2.98518  4.58477  3.61503
          0.01711  4.47256  5.19491  0.61958  0.77255  0.48576  0.95510
    267   2.50699  4.21419  4.28832  3.70149  3.17236  3.88077  4.17629  2.46698  3.56723  1.30634  3.11267  3.88498  4.24026  3.77383  3.72484  3.04216  2.99458  2.36530  4.80029  2.56322    282 - -
          2.68618  4.42225  2.77519  2.73123  3.46354  2.40513  3.72494  3.29354  2.67741  2.69355  4.24690  2.90347  2.73739  3.18146  2.89801  2.37887  2.77519  2.98518  4.58477  3.61503
          0.01785  4.43074  5.15309  0.61958  0.77255  0.48576  0.95510
    268   4.01486  5.23625  5.01505  4.74349  2.09396  4.65376  3.89268  3.65300  4.50477  2.90460  4.23286  4.48151  5.01454  4.53316  4.51423  4.14862  4.26214  3.62631  0.68019  2.31007    283 - -
          2.68624  4.42231  2.77513  2.73122  3.46360  2.40519  3.72501  3.29360  2.67732  2.69351  4.24696  2.90353  2.73746  3.18152  2.89791  2.37872  2.77517  2.98524  4.58483  3.61509
          0.78484  1.26810  1.33773  0.15675  1.93044  0.48576  0.95510
    269   2.38719  4.48567  3.22299  2.58288  2.61155  3.49784  3.74066  3.03504  2.65639  2.55180  3.58634  2.96789  3.02202  2.84333  3.06224  2.59587  2.82767  2.78158  5.04647  3.77740    285 - -
          2.68618  4.42225  2.77519  2.73123  3.46354  2.40513  3.72494  3.29354  2.67741  2.69355  4.24690  2.90347  2.73739  3.18146  2.89801  2.37887  2.77519  2.98518  4.58477  3.61503
          0.02408  4.13414  4.85648  0.61958  0.77255  0.82906  0.57352
    270   2.01914  4.91870  2.97230  2.33028  4.20009  3.43892  3.62568  3.62263  2.09679  3.07229  3.99250  2.95398  3.83663  2.63337  2.58854  2.43953  2.88324  3.27755  5.39194  4.05593    286 - -
          2.68618  4.42225  2.77519  2.73123  3.46354  2.40513  3.72494  3.29354  2.67741  2.69355  4.24690  2.90347  2.73739  3.18146  2.89801  2.37887  2.77519  2.98518  4.58477  3.61503
          0.02408  4.13414  4.85648  0.61958  0.77255  0.82906  0.57352
    271   2.86147  5.39760  1.55728  2.21103  4.70099  3.32616  3.72689  4.20043  2.33356  3.68589  4.48578  2.21408  3.86534  2.50189  3.12807  2.77859  3.12057  3.77463  5.83391  4.37779    287 - -
          2.68618  4.42225  2.77519  2.73123  3.46354  2.40513  3.72494  3.29354  2.67741  2.69355  4.24690  2.90347  2.73739  3.18146  2.89801  2.37887  2.77519  2.98518  4.58477  3.61503
          0.07673  4.13414  2.85008  0.61958  0.77255  0.82906  0.57352
    272   2.33138  4.96587  2.69378  2.34490  4.26217  3.38117  3.60054  3.70748  2.20073  3.25398  4.03688  2.70945  2.77630  2.65584  2.72519  2.60805  2.65779  3.33348  5.44269  4.07168    288 - -
          2.68618  4.42225  2.77519  2.73123  3.46354  2.40513  3.72494  3.29354  2.67741  2.69355  4.24690  2.90347  2.73739  3.18146  2.89801  2.37887  2.77519  2.98518  4.58477  3.61503
          0.02537  4.08278  4.80513  0.61958  0.77255  0.81533  0.58428
    273   2.10432  4.81257  2.62201  2.42657  4.14640  2.76097  3.66062  3.57271  2.46556  3.16288  3.96726  2.94216  3.51702  2.63527  2.93413  2.61544  2.52082  3.05779  5.39004  4.04484    289 - -
          2.68618  4.42225  2.77519  2.73123  3.46354  2.40513  3.72494  3.29354  2.67741  2.69355  4.24690  2.90347  2.73739  3.18146  2.89801  2.37887  2.77519  2.98518  4.58477  3.61503
          0.02460  4.11318  4.83553  0.61958  0.77255  0.80716  0.59082
    274   2.33731  4.62195  2.88828  2.55416  3.51172  3.46487  3.68283  3.20977  2.45860  2.86133  3.39659  3.04819  3.37736  2.73232  2.81193  2.57865  2.82374  2.42521  5.15706  3.86048    290 - -
          2.68618  4.42225  2.77519  2.73123  3.46354  2.40513  3.72494  3.29354  2.67741  2.69355  4.24690  2.90347  2.73739  3.18146  2.89801  2.37887  2.77519  2.98518  4.58477  3.61503
          0.02408  4.13414  4.85648  0.61958  0.77255  0.82906  0.57352
    275   2.25966  4.73522  3.03222  2.09756  3.95842  3.04958  3.65029  3.36511  2.46507  2.98728  3.40620  2.84753  3.83094  2.63986  2.91727  2.65042  2.82974  2.91558  4.45023  3.93051    291 - -
          2.68618  4.42225  2.77519  2.73123  3.46354  2.40513  3.72494  3.29354  2.67741  2.69355  4.24690  2.90347  2.73739  3.18146  2.89801  2.37887  2.77519  2.98518  4.58477  3.61503
          0.02408  4.13414  4.85648  0.61958  0.77255  0.82906  0.57352
    276   2.16765  4.97336  2.76440  2.36262  4.26673  3.40112  3.60202  3.71188  2.19650  3.25595  4.03582  2.58720  3.80059  2.56940  2.58024  2.50966  2.85104  3.10991  5.44189  4.07246    292 - -
          2.68618  4.42225  2.77519  2.73123  3.46354  2.40513  3.72494  3.29354  2.67741  2.69355  4.24690  2.90347  2.73739  3.18146  2.89801  2.37887  2.77519  2.98518  4.58477  3.61503
          0.02408  4.13414  4.85648  0.61958  0.77255  0.82906  0.57352
    277   2.18373  4.74925  2.68602  2.46700  3.46040  3.43576  3.64496  3.38526  2.36037  3.00333  3.45809  2.81933  3.82628  2.80611  2.71411  2.49990  2.82750  2.94573  5.26231  3.93809    293 - -
          2.68618  4.42225  2.77519  2.73123  3.46354  2.40513  3.72494  3.29354  2.67741  2.69355  4.24690  2.90347  2.73739  3.18146  2.89801  2.37887  2.77519  2.98518  4.58477  3.61503
          0.02408  4.13414  4.85648  0.61958  0.77255  0.82906  0.57352
    278   2.59714  4.78545  2.75335  2.27615  3.72132  3.42907  3.63500  3.22109  2.38257  2.55803  3.85741  2.69779  3.41636  2.64295  2.90034  2.63469  2.82857  2.88879  5.29041  3.95810    294 - -
          2.68618  4.42225  2.77519  2.73123  3.46354  2.40513  3.72494  3.29354  2.67741  2.69355  4.24690  2.90347  2.73739  3.18146  2.89801  2.37887  2.77519  2.98518  4.58477  3.61503
          0.02408  4.13414  4.85648  0.61958  0.77255  0.82906  0.57352
    279   2.45917  4.41716  3.31159  2.61004  3.57260  3.52409  3.76118  2.44932  2.59556  2.57451  3.31118  3.04085  3.90653  2.73365  3.10035  2.75658  2.62156  2.47925  4.98361  3.40446    295 - -
          2.68618  4.42225  2.77519  2.73123  3.46354  2.40513  3.72494  3.29354  2.67741  2.69355  4.24690  2.90347  2.73739  3.18146  2.89801  2.37887  2.77519  2.98518  4.58477  3.61503
          0.02408  4.13414  4.85648  0.61958  0.77255  0.82906  0.57352
    280   2.61550  4.52693  3.24564  2.51119  3.70094  3.51542  3.72683  2.70608  2.51653  2.24304  3.61557  3.14171  3.89786  2.59655  2.63159  2.74615  2.84414  2.57663  5.07297  3.80674    296 - -
          2.68618  4.42225  2.77519  2.73123  3.46354  2.40513  3.72494  3.29354  2.67741  2.69355  4.24690  2.90347  2.73739  3.18146  2.89801  2.37887  2.77519  2.98518  4.58477  3.61503
          0.02408  4.13414  4.85648  0.61958  0.77255  0.82906  0.57352
    281   2.53684  4.73176  2.74032  2.27209  3.95305  3.44141  3.64973  2.85233  2.34443  2.98190  3.26933  2.91965  3.83069  2.81525  2.72821  2.64970  2.74535  2.74673  5.24685  3.92710    297 - -
          2.68618  4.42225  2.77519  2.73123  3.46354  2.40513  3.72494  3.29354  2.67741  2.69355  4.24690  2.90347  2.73739  3.18146  2.89801  2.37887  2.77519  2.98518  4.58477  3.61503
          0.05081  4.13414  3.39541  0.61958  0.77255  0.82906  0.57352
    282   2.46153  4.69922  3.02212  2.35017  3.91791  3.44390  3.67604  3.31812  2.29399  2.95399  3.79402  3.01433  3.84968  2.85804  2.92076  2.34248  2.72229  3.02452  5.22728  2.58661    298 - -
          2.68618  4.42225  2.77519  2.73123  3.46354  2.40513  3.72494  3.29354  2.67741  2.69355  4.24690  2.90347  2.73739  3.18146  2.89801  2.37887  2.77519  2.98518  4.58477  3.61503
          0.02473  4.10805  4.83040  0.61958  0.77255  0.80204  0.59495
    283   2.52039  4.87747  2.77671  2.07496  4.13780  3.04573  3.61406  3.42731  2.39512  2.78838  3.94255  2.77301  3.80528  2.74907  2.71164  2.61546  2.69789  3.22182  5.36455  3.54226    299 - -
          2.68618  4.42225  2.77519  2.73123  3.46354  2.40513  3.72494  3.29354  2.67741  2.69355  4.24690  2.90347  2.73739  3.18146  2.89801  2.37887  2.77519  2.98518  4.58477  3.61503
          0.02408  4.13414  4.85648  0.61958  0.77255  0.82906  0.57352
    284   2.64263  4.74663  2.58674  2.24638  3.90267  3.44210  3.68302  3.35737  2.53623  2.63296  3.83226  2.99526  3.85755  2.87023  2.98673  2.56013  2.87827  3.06231  5.23180  2.40442    300 - -
          2.68618  4.42225  2.77519  2.73123  3.46354  2.40513  3.72494  3.29354  2.67741  2.69355  4.24690  2.90347  2.73739  3.18146  2.89801  2.37887  2.77519  2.98518  4.58477  3.61503
          0.02408  4.13414  4.85648  0.61958  0.77255  0.82906  0.57352
    285   2.62663  5.04312  2.74239  2.11418  4.35557  3.39382  3.59014  3.81444  2.17421  3.10437  4.09638  2.64802  3.79437  2.70191  2.41791  2.33502  2.73049  3.41688  5.49253  4.10855    301 - -
          2.68578  4.42431  2.77577  2.73112  3.46316  2.40430  3.72599  3.29394  2.67708  2.69332  4.24681  2.90303  2.73848  3.18189  2.89744  2.37931  2.77551  2.98452  4.58683  3.61416
          0.48589  0.97532  4.85648  3.28711  0.03808  0.82906  0.57352
    286   2.66530  5.01097  1.86572  2.15579  4.29044  3.38242  3.64295  3.40527  2.44452  3.29023  4.08482  2.87884  3.81863  2.66244  2.93177  2.51711  2.90479  3.03428  5.49173  4.11268    338 - -
          2.68618  4.42225  2.77519  2.73123  3.46354  2.40513  3.72494  3.29354  2.67741  2.69355  4.24690  2.90347  2.73739  3.18146  2.89801  2.37887  2.77519  2.98518  4.58477  3.61503
          0.09369  4.13414  2.61153  0.61958  0.77255  0.82906  0.57352
    287   2.64665  4.60581  3.20844  2.64474  3.70877  3.51069  3.68601  3.16889  2.12409  2.64984  3.68996  3.11194  3.89479  2.57783  2.83828  2.75172  2.87216  2.73240  5.06977  2.52669    339 - -
          2.68618  4.42225  2.77519  2.73123  3.46354  2.40513  3.72494  3.29354  2.67741  2.69355  4.24690  2.90347  2.73739  3.18146  2.89801  2.37887  2.77519  2.98518  4.58477  3.61503
          0.04532  4.06624  3.60559  0.61958  0.77255  0.88283  0.53377
    288   2.44155  4.62888  2.96466  2.51627  3.85049  2.94755  3.66067  2.88270  2.50233  2.88943  3.72944  3.01237  2.94080  2.73635  2.82022  2.64760  2.65977  2.80862  5.17535  3.87280    340 - -
          2.68618  4.42225  2.77519  2.73123  3.46354  2.40513  3.72494  3.29354  2.67741  2.69355  4.24690  2.90347  2.73739  3.18146  2.89801  2.37887  2.77519  2.98518  4.58477  3.61503
          0.02630  4.04721  4.76956  0.61958  0.77255  0.86339  0.54772
    289   2.41946  4.96702  2.62538  2.33085  4.26398  3.06842  3.58663  3.71385  2.35255  3.04547  4.03191  2.61442  3.30818  2.52958  2.67509  2.44239  2.83300  3.33387  5.43997  4.06313    341 - -
          2.68541  4.42372  2.77591  2.73179  3.46148  2.40558  3.72454  3.29322  2.67743  2.69278  4.24693  2.90357  2.73684  3.18189  2.89790  2.37907  2.77568  2.98524  4.58519  3.61539
          0.71432  0.68886  4.78859  2.76710  0.06491  0.51433  0.91106
    290   2.65953  5.12383  2.58233  2.27045  4.44708  3.08276  3.62334  3.92003  2.33141  3.13009  4.17263  2.43262  3.41401  2.36987  2.82275  2.24111  2.89251  3.50316  5.56878  4.16727    363 - -
          2.68618  4.42225  2.77519  2.73123  3.46354  2.40513  3.72494  3.29354  2.67741  2.69355  4.24690  2.90347  2.73739  3.18146  2.89801  2.37887  2.77519  2.98518  4.58477  3.61503
          0.06034  4.28724  3.10531  0.61958  0.77255  0.67913  0.70736
    291   2.52202  4.25731  3.65774  3.09213  3.40149  3.62473  3.92269  2.59307  3.02474  1.79337  3.38012  3.06876  3.47599  3.31363  3.33546  2.81866  2.58618  2.18126  4.87422  3.65537    364 - -
          2.68618  4.42225  2.77519  2.73123  3.46354  2.40513  3.72494  3.29354  2.67741  2.69355  4.24690  2.90347  2.73739  3.18146  2.89801  2.37887  2.77519  2.98518  4.58477  3.61503
          0.03763  4.24836  3.78771  0.61958  0.77255  0.63863  0.75081
    292   2.30176  5.05183  2.91643  2.25902  4.35612  3.43440  3.63019  3.80910  2.26152  3.06552  4.10780  2.32674  3.83342  2.36569  2.75690  2.41938  2.89113  3.42125  5.50757  4.12999    365 - -
          2.68618  4.42225  2.77519  2.73123  3.46354  2.40513  3.72494  3.29354  2.67741  2.69355  4.24690  2.90347  2.73739  3.18146  2.89801  2.37887  2.77519  2.98518  4.58477  3.61503
          0.20864  4.27242  1.74659  0.61958  0.77255  0.69576  0.69054
    293   2.23032  4.37319  3.33543  2.79170  3.60403  2.70770  3.79758  2.97724  2.75195  2.67481  3.55181  2.91830  3.88143  3.07588  3.13083  2.71459  2.49284  2.58654  3.15958  3.76306    366 - -
          2.68618  4.42225  2.77519  2.73123  3.46354  2.40513  3.72494  3.29354  2.67741  2.69355  4.24690  2.90347  2.73739  3.18146  2.89801  2.37887  2.77519  2.98518  4.58477  3.61503
          0.02521  4.08898  4.81133  0.61958  0.77255  0.57555  0.82644
    294   2.11125  4.95579  2.46067  2.41828  4.33996  3.05818  3.70536  3.78674  2.50716  3.34460  4.13184  2.14508  3.84137  2.83824  2.99099  2.41530  2.91220  3.05854  5.54076  4.16984    367 - -
          2.68618  4.42225  2.77519  2.73123  3.46354  2.40513  3.72494  3.29354  2.67741  2.69355  4.24690  2.90347  2.73739  3.18146  2.89801  2.37887  2.77519  2.98518  4.58477  3.61503
          0.02128  4.25664  4.97899  0.61958  0.77255  0.67883  0.70768
    295   2.29769  5.05709  2.73359  2.27238  4.36596  3.07722  3.61875  3.82662  2.07204  3.27954  4.10996  2.76693  3.18282  2.66550  2.85722  2.59042  2.61976  3.25918  5.51382  4.12601    368 - -
          2.68618  4.42225  2.77519  2.73123  3.46354  2.40513  3.72494  3.29354  2.67741  2.69355  4.24690  2.90347  2.73739  3.18146  2.89801  2.37887  2.77519  2.98518  4.58477  3.61503
          0.02094  4.27242  4.99476  0.61958  0.77255  0.49676  0.93776
    296   2.34071  4.74529  3.07558  2.57192  3.01111  3.08889  3.46495  3.35481  2.42321  2.85516  3.82511  3.01857  3.64906  2.86282  2.57556  2.42354  2.87192  2.71821  5.26920  3.95945    369 - -
          2.68618  4.42225  2.77519  2.73123  3.46354  2.40513  3.72494  3.29354  2.67741  2.69355  4.24690  2.90347  2.73739  3.18146  2.89801  2.37887  2.77519  2.98518  4.58477  3.61503
          0.02541  4.36722  4.38942  0.61958  0.77255  0.57945  0.82145
    297   2.57286  5.14009  2.63138  2.08572  4.46957  3.43663  3.51227  3.94535  2.12752  3.43859  4.18552  2.56482  3.51455  2.55110  2.86465  2.47180  2.68072  3.02302  5.58170  4.17908    370 - -
          2.68618  4.42225  2.77519  2.73123  3.46354  2.40513  3.72494  3.29354  2.67741  2.69355  4.24690  2.90347  2.73739  3.18146  2.89801  2.37887  2.77519  2.98518  4.58477  3.61503
          0.15719  4.36095  2.01970  0.61958  0.77255  0.58793  0.81075
    298   2.46970  4.56291  3.16401  2.60449  3.74166  2.79765  3.73666  3.07360  2.55538  2.14042  3.65351  3.08457  3.80104  2.92040  2.83032  2.54071  2.76642  2.86107  4.48467  3.83280    371 - -
          2.68618  4.42225  2.77519  2.73123  3.46354  2.40513  3.72494  3.29354  2.67741  2.69355  4.24690  2.90347  2.73739  3.18146  2.89801  2.37887  2.77519  2.98518  4.58477  3.61503
          0.07003  4.22571  2.93718  0.61958  0.77255  0.53229  0.88494
    299   2.25251  4.99154  2.92045  2.22461  4.09847  3.43790  3.63264  3.52785  2.33432  3.15886  4.04878  2.68409  3.54500  2.60398  2.63391  2.26498  2.86972  3.21242  5.46160  4.09036    372 - -
          2.68618  4.42225  2.77519  2.73123  3.46354  2.40513  3.72494  3.29354  2.67741  2.69355  4.24690  2.90347  2.73739  3.18146  2.89801  2.37887  2.77519  2.98518  4.58477  3.61503
          0.02102  4.26853  4.99088  0.61958  0.77255  0.66109  0.72626
    300   2.43797  5.04248  2.87037  2.30736  4.34682  3.36434  3.62025  3.80362  2.30782  3.29500  4.03029  2.34122  3.82096  2.47123  2.65506  2.33385  2.67153  3.22487  5.50076  4.11768    373 - -
          2.68618  4.42225  2.77519  2.73123  3.46354  2.40513  3.72494  3.29354  2.67741  2.69355  4.24690  2.90347  2.73739  3.18146  2.89801  2.37887  2.77519  2.98518  4.58477  3.61503
          0.04887  4.26049  3.39379  0.61958  0.77255  0.66842  0.71850
    301   2.66017  5.10159  2.73530  2.09362  4.41585  2.78725  3.46797  3.88330  2.32090  3.39502  4.15723  2.45824  3.60027  2.73714  2.85958  2.33496  2.51504  3.47694  5.55496  4.15697    374 - -
          2.68618  4.42225  2.77519  2.73123  3.46354  2.40513  3.72494  3.29354  2.67741  2.69355  4.24690  2.90347  2.73739  3.18146  2.89801  2.37887  2.77519  2.98518  4.58477  3.61503
          0.02194  4.22641  4.94876  0.61958  0.77255  0.69795  0.68837
    302   2.50375  5.08490  2.11489  2.32724  4.40079  3.14186  3.62115  3.86648  2.38344  3.38067  4.14319  2.73772  3.08820  2.46645  2.75160  2.62510  2.83400  3.25488  5.54224  4.14699    375 - -
          2.68618  4.42225  2.77519  2.73123  3.46354  2.40513  3.72494  3.29354  2.67741  2.69355  4.24690  2.90347  2.73739  3.18146  2.89801  2.37887  2.77519  2.98518  4.58477  3.61503
          0.02194  4.22641  4.94876  0.61958  0.77255  0.64112  0.74803
    303   2.30030  4.17831  3.79794  3.22201  3.00430  3.37562  3.94473  1.99399  3.09404  2.30690  3.29036  3.45065  3.55999  3.40337  3.40816  2.75795  2.69169  2.35892  4.78090  3.21578    376 - -
          2.68618  4.42225  2.77519  2.73123  3.46354  2.40513  3.72494  3.29354  2.67741  2.69355  4.24690  2.90347  2.73739  3.18146  2.89801  2.37887  2.77519  2.98518  4.58477  3.61503
          0.02134  4.25369  4.97603  0.61958  0.77255  0.66842  0.71850
    304   2.41843  4.13583  3.96398  3.38398  2.52202  3.16325  3.99436  2.55243  3.27974  1.73947  3.23646  3.63740  4.07558  3.33825  3.49831  2.98443  2.85691  2.25345  4.73013  3.22712    377 - -
          2.68618  4.42225  2.77519  2.73123  3.46354  2.40513  3.72494  3.29354  2.67741  2.69355  4.24690  2.90347  2.73739  3.18146  2.89801  2.37887  2.77519  2.98518  4.58477  3.61503
          0.02149  4.24678  4.96912  0.61958  0.77255  0.66842  0.71850
    305   2.56862  5.04852  2.58567  2.04275  4.35481  3.21442  3.61296  3.81456  2.31758  3.08008  4.10066  2.86503  3.73289  2.55305  2.74082  2.32615  2.86644  2.98247  5.50490  4.11782    378 - -
          2.68618  4.42225  2.77519  2.73123  3.46354  2.40513  3.72494  3.29354  2.67741  2.69355  4.24690  2.90347  2.73739  3.18146  2.89801  2.37887  2.77519  2.98518  4.58477  3.61503
          0.02149  4.24678  4.96912  0.61958  0.77255  0.66842  0.71850
    306   2.65860  5.06467  2.93717  2.19103  4.38012  3.31560  3.61512  3.83459  1.84224  3.34996  4.11677  2.76894  3.82869  2.47737  2.63617  2.63916  2.56960  3.26056  5.50854  3.85645    379 - -
          2.68618  4.42225  2.77519  2.73123  3.46354  2.40513  3.72494  3.29354  2.67741  2.69355  4.24690  2.90347  2.73739  3.18146  2.89801  2.37887  2.77519  2.98518  4.58477  3.61503
          0.02149  4.24678  4.96912  0.61958  0.77255  0.66842  0.71850
    307   2.52568  4.55035  3.23012  2.66853  3.58470  3.32491  3.74768  2.92378  2.54790  2.69901  3.64125  2.93883  3.57945  2.88279  2.85053  2.49859  2.72609  2.66625  5.10124  2.66101    380 - -
          2.68618  4.42225  2.77519  2.73123  3.46354  2.40513  3.72494  3.29354  2.67741  2.69355  4.24690  2.90347  2.73739  3.18146  2.89801  2.37887  2.77519  2.98518  4.58477  3.61503
          0.02149  4.24678  4.96912  0.61958  0.77255  0.66842  0.71850
    308   2.57125  4.19946  3.74076  3.16582  2.79084  3.64907  3.87304  2.52706  3.00950  2.00631  3.07389  3.49411  3.94394  2.96319  2.92182  2.71350  2.70846  2.46162  4.11105  3.36223    381 - -
          2.68618  4.42225  2.77519  2.73123  3.46354  2.40513  3.72494  3.29354  2.67741  2.69355  4.24690  2.90347  2.73739  3.18146  2.89801  2.37887  2.77519  2.98518  4.58477  3.61503
          0.02149  4.24678  4.96912  0.61958  0.77255  0.66842  0.71850
    309   2.48379  4.80386  2.92444  2.28467  4.03637  3.21922  3.28720  3.27323  2.47049  2.65134  3.87649  2.93050  3.84925  2.75683  2.75033  2.48237  2.67643  2.71622  5.31059  3.98040    382 - -
          2.68618  4.42225  2.77519  2.73123  3.46354  2.40513  3.72494  3.29354  2.67741  2.69355  4.24690  2.90347  2.73739  3.18146  2.89801  2.37887  2.77519  2.98518  4.58477  3.61503
          0.02149  4.24678  4.96912  0.61958  0.77255  0.66842  0.71850
    310   2.58909  4.82124  2.93822  2.36096  4.05890  3.30860  3.66359  3.47443  2.41596  2.81359  3.13666  2.94451  3.54680  2.67304  2.92637  2.01875  2.75700  3.15315  5.32607  3.99272    383 - -
          2.68618  4.42225  2.77519  2.73123  3.46354  2.40513  3.72494  3.29354  2.67741  2.69355  4.24690  2.90347  2.73739  3.18146  2.89801  2.37887  2.77519  2.98518  4.58477  3.61503
          0.02149  4.24678  4.96912  0.61958  0.77255  0.66842  0.71850
    311   2.34068  4.46377  3.31900  2.58789  3.14818  3.54653  3.78369  2.92503  2.72654  2.40837  3.56055  2.97795  3.48773  3.04790  3.12395  2.31946  2.68181  2.61666  5.02848  3.52017    384 - -
          2.68618  4.42225  2.77519  2.73123  3.46354  2.40513  3.72494  3.29354  2.67741  2.69355  4.24690  2.90347  2.73739  3.18146  2.89801  2.37887  2.77519  2.98518  4.58477  3.61503
          0.02149  4.24678  4.96912  0.61958  0.77255  0.66842  0.71850
    312   2.50892  4.96653  2.41685  2.21107  4.24544  3.42897  3.39175  3.58183  2.37595  2.78990  4.02580  2.81045  3.82332  2.53825  2.87513  2.60074  2.78001  2.85772  5.44064  4.07309    385 - -
          2.68618  4.42225  2.77519  2.73123  3.46354  2.40513  3.72494  3.29354  2.67741  2.69355  4.24690  2.90347  2.73739  3.18146  2.89801  2.37887  2.77519  2.98518  4.58477  3.61503
          0.23645  4.23858  1.62887  0.61958  0.77255  0.66842  0.71850
    313   2.37622  4.70112  2.74450  2.32849  3.92420  3.05579  3.63392  3.32849  2.46012  2.57358  3.78437  2.96613  3.49425  2.80315  2.91415  2.54348  2.80898  2.87941  5.22365  3.66435    386 - -
          2.68630  4.42264  2.77558  2.73112  3.46329  2.40546  3.72533  3.29279  2.67768  2.69312  4.24647  2.90272  2.73770  3.18173  2.89767  2.37925  2.77539  2.98517  4.58395  3.61401
          0.66819  0.83527  2.92605  1.64790  0.21376  0.54201  0.87126
    314   2.42772  4.42792  3.33642  2.77868  3.60504  3.52234  3.79066  2.96214  2.73219  2.11438  3.36347  3.21748  2.76695  2.87489  3.11635  2.68432  2.51564  2.68548  5.01708  3.76394    393 - -
          2.68618  4.42225  2.77519  2.73123  3.46354  2.40513  3.72494  3.29354  2.67741  2.69355  4.24690  2.90347  2.73739  3.18146  2.89801  2.37887  2.77519  2.98518  4.58477  3.61503
          0.02305  4.17737  4.89971  0.61958  0.77255  0.72418  0.66305
    315   2.57145  4.61437  3.10949  2.53758  3.81058  3.49273  3.71429  2.88523  2.55422  2.63794  3.70670  3.09254  2.19815  2.86905  2.75458  2.72176  2.85431  2.87071  5.15641  3.87088    394 - -
          2.68618  4.42225  2.77519  2.73123  3.46354  2.40513  3.72494  3.29354  2.67741  2.69355  4.24690  2.90347  2.73739  3.18146  2.89801  2.37887  2.77519  2.98518  4.58477  3.61503
          0.05322  4.17737  3.31067  0.61958  0.77255  0.72418  0.66305
    316   2.43475  4.79820  2.99634  1.99930  3.39032  3.43423  3.64005  3.44864  2.20368  2.90288  3.87072  2.79201  3.73675  2.79332  2.89489  2.64436  2.83950  3.12881  5.29914  3.55017    395 - -
          2.68618  4.42225  2.77519  2.73123  3.46354  2.40513  3.72494  3.29354  2.67741  2.69355  4.24690  2.90347  2.73739  3.18146  2.89801  2.37887  2.77519  2.98518  4.58477  3.61503
          0.05590  4.14790  3.25529  0.61958  0.77255  0.75213  0.63745
    317   2.54855  4.96730  2.21168  2.35096  3.80143  3.38719  3.61156  3.70299  2.38512  3.25382  4.03855  2.88804  3.79930  2.55205  2.59689  2.21687  2.85790  3.33159  5.44560  4.07263    396 - -
          2.68618  4.42225  2.77519  2.73123  3.46354  2.40513  3.72494  3.29354  2.67741  2.69355  4.24690  2.90347  2.73739  3.18146  2.89801  2.37887  2.77519  2.98518  4.58477  3.61503
          0.10131  4.09294  2.52999  0.61958  0.77255  0.78020  0.61307
    318   2.48389  4.78063  2.79666  2.32640  3.51604  3.40104  3.60615  3.43821  2.16006  3.04019  3.85330  2.93152  3.79386  2.75600  2.59957  2.46611  2.80940  2.81971  5.28167  3.94736    397 - -
          2.68618  4.42225  2.77519  2.73123  3.46354  2.40513  3.72494  3.29354  2.67741  2.69355  4.24690  2.90347  2.73739  3.18146  2.89801  2.37887  2.77519  2.98518  4.58477  3.61503
          0.02707  4.01870  4.74105  0.61958  0.77255  0.83911  0.56580
    319   2.44946  4.28889  3.24725  2.80625  2.98196  3.52790  3.77851  2.78980  2.79718  2.13272  3.39173  2.97743  3.90844  3.04693  3.09067  2.77249  2.59887  2.56339  3.98327  3.62581    398 - -
          2.68618  4.42225  2.77519  2.73123  3.46354  2.40513  3.72494  3.29354  2.67741  2.69355  4.24690  2.90347  2.73739  3.18146  2.89801  2.37887  2.77519  2.98518  4.58477  3.61503
          0.03670  4.01870  4.01392  0.61958  0.77255  0.83911  0.56580
    320   2.44134  4.68416  2.89556  2.25432  4.13891  2.79234  3.70661  3.56202  2.53633  3.16641  3.97994  2.95353  2.97813  2.86881  2.99085  2.20757  2.40104  3.19054  5.40146  4.07217    399 - -
          2.68618  4.42225  2.77519  2.73123  3.46354  2.40513  3.72494  3.29354  2.67741  2.69355  4.24690  2.90347  2.73739  3.18146  2.89801  2.37887  2.77519  2.98518  4.58477  3.61503
          0.02733  4.00932  4.73167  0.61958  0.77255  0.84602  0.56058
    321   2.55500  4.43736  3.22573  2.67175  3.22359  3.12627  3.71851  2.83175  2.59342  2.59732  3.55116  3.12685  2.61218  2.96830  2.91930  2.54895  2.79391  2.74026  5.01050  3.74384    400 - -
          2.68618  4.42225  2.77519  2.73123  3.46354  2.40513  3.72494  3.29354  2.67741  2.69355  4.24690  2.90347  2.73739  3.18146  2.89801  2.37887  2.77519  2.98518  4.58477  3.61503
          0.02733  4.00932  4.73167  0.61958  0.77255  0.84602  0.56058
    322   2.48596  4.21010  3.45608  3.13849  2.91882  3.64344  3.85847  2.51855  3.06447  1.93542  3.28152  3.46744  4.01493  3.33612  3.35228  2.91121  2.84958  2.41930  4.66036  2.45326    401 - -
          2.68618  4.42225  2.77519  2.73123  3.46354  2.40513  3.72494  3.29354  2.67741  2.69355  4.24690  2.90347  2.73739  3.18146  2.89801  2.37887  2.77519  2.98518  4.58477  3.61503
          0.02733  4.00932  4.73167  0.61958  0.77255  0.84602  0.56058
    323   2.56061  4.37117  3.30817  2.70468  3.52905  3.15491  3.74107  2.48529  2.64456  2.29236  3.47409  3.11761  3.53027  3.02146  2.82059  2.65179  2.79331  2.53899  4.94310  3.69330    402 - -
          2.68618  4.42225  2.77519  2.73123  3.46354  2.40513  3.72494  3.29354  2.67741  2.69355  4.24690  2.90347  2.73739  3.18146  2.89801  2.37887  2.77519  2.98518  4.58477  3.61503
          0.02733  4.00932  4.73167  0.61958  0.77255  0.80681  0.59110
    324   2.41542  4.34750  3.35660  2.70437  3.16793  3.52206  3.75882  2.85745  2.73280  2.40836  3.44667  3.22083  3.90394  2.89556  2.92076  2.76436  2.71023  2.62566  4.90253  2.54905    403 - -
          2.68638  4.42617  2.77398  2.73252  3.46090  2.40374  3.72873  3.29230  2.67804  2.69179  4.24835  2.90106  2.74038  3.18229  2.89767  2.38065  2.77696  2.98434  4.58689  3.60825
          0.60520  0.78958        *  4.14599  0.01595  0.00000        *
//
