# Supplementary material for: Curli Functional Amyloid Systems Are Phylogenetically Widespread and Display Large Diversity in Operon and Protein Structure
Source: PLoS One. 2012 Dec 12;7(12):e51274. doi: 10.1371/journal.pone.0051274 (PMC3521004; doi:10.1371/journal.pone.0051274)
Supplement: HMMs S1 — Curated Hidden Markov Models for Curli Repeats and CsgC-H. (ZIP) [file pone.0051274.s001.zip › CsgH.hmm]

HMMER3/b [3.0 | March 2010]
NAME  CsgH-2nr
LENG  136
ALPH  amino
RF    no
CS    no
MAP   yes
DATE  Fri Jun 15 09:43:54 2012
NSEQ  9
EFFN  1.199707
CKSUM 2789455522
STATS LOCAL MSV      -10.1636  0.71114
STATS LOCAL VITERBI  -10.6427  0.71114
STATS LOCAL FORWARD   -4.7026  0.71114
HMM          A        C        D        E        F        G        H        I        K        L        M        N        P        Q        R        S        T        V        W        Y   
            m->m     m->i     m->d     i->m     i->i     d->m     d->d
  COMPO   2.22378  3.94093  3.03596  2.76381  3.64371  2.55809  3.86919  2.93022  2.80505  2.52449  3.71223  3.16202  3.60055  3.09137  3.07637  2.52440  2.72036  2.52497  5.29759  3.64358
          2.68618  4.42225  2.77519  2.73123  3.46354  2.40513  3.72494  3.29354  2.67741  2.69355  4.24690  2.90347  2.73739  3.18146  2.89801  2.37887  2.77519  2.98518  4.58477  3.61503
          0.24947  4.29317  1.57444  0.61958  0.77255  0.00000        *
      1   3.13515  4.65515  4.26666  3.87934  3.30931  3.98420  4.56902  2.50528  3.63537  1.87799  1.04511  4.13119  4.44964  4.00641  3.81667  3.50282  3.44631  2.53339  5.17385  3.95097      1 - -
          2.68618  4.42225  2.77519  2.73123  3.46354  2.40513  3.72494  3.29354  2.67741  2.69355  4.24690  2.90347  2.73739  3.18146  2.89801  2.37887  2.77519  2.98518  4.58477  3.61503
          0.02571  4.06941  4.79176  0.61958  0.77255  0.73171  0.65602
      2   2.53982  4.39524  3.38459  2.90715  3.73712  3.38191  3.92688  2.98004  2.83058  2.22669  3.67620  3.28200  2.17269  3.19510  3.17916  2.71944  2.21247  2.73098  5.18335  3.92899      2 - -
          2.68618  4.42225  2.77519  2.73123  3.46354  2.40513  3.72494  3.29354  2.67741  2.69355  4.24690  2.90347  2.73739  3.18146  2.89801  2.37887  2.77519  2.98518  4.58477  3.61503
          0.02571  4.06941  4.79176  0.61958  0.77255  0.73171  0.65602
      3   2.61497  4.56941  3.18952  2.62819  3.68040  3.49339  3.08724  2.54034  2.52542  2.79638  3.65990  2.69476  3.87829  2.91470  2.49339  2.72511  2.84332  2.87412  5.05141  3.11306      3 - -
          2.68618  4.42225  2.77519  2.73123  3.46354  2.40513  3.72494  3.29354  2.67741  2.69355  4.24690  2.90347  2.73739  3.18146  2.89801  2.37887  2.77519  2.98518  4.58477  3.61503
          0.02571  4.06941  4.79176  0.61958  0.77255  0.73171  0.65602
      4   2.77743  5.18528  1.91201  2.23330  4.58915  3.26373  3.74985  4.08544  2.66724  3.61300  4.42517  1.96677  3.83218  2.90260  3.20233  2.00521  3.06830  3.65901  5.78074  4.34118      4 - -
          2.68618  4.42225  2.77519  2.73123  3.46354  2.40513  3.72494  3.29354  2.67741  2.69355  4.24690  2.90347  2.73739  3.18146  2.89801  2.37887  2.77519  2.98518  4.58477  3.61503
          0.02571  4.06941  4.79176  0.61958  0.77255  0.73171  0.65602
      5   2.59506  4.35934  3.44659  2.88441  3.54699  3.53556  3.83077  2.44869  2.75905  2.57871  3.49444  3.28921  3.94262  3.12846  2.46890  2.38176  2.84272  2.09638  4.98531  3.74435      5 - -
          2.68618  4.42225  2.77519  2.73123  3.46354  2.40513  3.72494  3.29354  2.67741  2.69355  4.24690  2.90347  2.73739  3.18146  2.89801  2.37887  2.77519  2.98518  4.58477  3.61503
          0.02571  4.06941  4.79176  0.61958  0.77255  0.73171  0.65602
      6   2.90629  5.07355  3.32076  2.69054  4.48566  3.59873  3.62980  3.84534  1.57040  3.34149  4.18427  3.13263  3.97860  2.76368  1.68181  2.91279  2.58315  3.51385  5.44735  4.22511      6 - -
          2.68618  4.42225  2.77519  2.73123  3.46354  2.40513  3.72494  3.29354  2.67741  2.69355  4.24690  2.90347  2.73739  3.18146  2.89801  2.37887  2.77519  2.98518  4.58477  3.61503
          0.02571  4.06941  4.79176  0.61958  0.77255  0.73171  0.65602
      7   2.82466  5.09195  2.87692  2.46862  4.34048  3.46750  2.06926  3.84865  1.85615  3.36423  4.19282  2.52803  3.90586  2.79494  2.57305  2.80929  3.04794  3.49780  5.46201  4.12499      7 - -
          2.68618  4.42225  2.77519  2.73123  3.46354  2.40513  3.72494  3.29354  2.67741  2.69355  4.24690  2.90347  2.73739  3.18146  2.89801  2.37887  2.77519  2.98518  4.58477  3.61503
          0.02571  4.06941  4.79176  0.61958  0.77255  0.73171  0.65602
      8   1.99521  4.37089  3.39887  2.94021  3.76619  3.34309  3.96295  3.00039  2.88479  2.22405  3.70735  3.29633  2.12620  3.23578  3.23242  2.69650  2.85041  2.74117  5.21562  3.96330      8 - -
          2.68618  4.42225  2.77519  2.73123  3.46354  2.40513  3.72494  3.29354  2.67741  2.69355  4.24690  2.90347  2.73739  3.18146  2.89801  2.37887  2.77519  2.98518  4.58477  3.61503
          0.02571  4.06941  4.79176  0.61958  0.77255  0.73171  0.65602
      9   2.69354  4.51237  3.42140  2.84802  3.45966  3.58395  3.74911  3.00230  2.57717  2.67403  3.60625  3.26227  3.97283  3.05103  2.01037  2.85362  2.92479  2.33266  4.90520  2.62972      9 - -
          2.68618  4.42225  2.77519  2.73123  3.46354  2.40513  3.72494  3.29354  2.67741  2.69355  4.24690  2.90347  2.73739  3.18146  2.89801  2.37887  2.77519  2.98518  4.58477  3.61503
          0.02571  4.06941  4.79176  0.61958  0.77255  0.73171  0.65602
     10   2.61333  4.74031  3.09460  2.60019  4.23600  3.35434  3.72524  3.65669  2.38338  3.23694  4.06160  3.05543  2.79249  2.88420  1.86778  2.12977  2.90252  3.28421  5.42754  4.13485     10 - -
          2.68618  4.42225  2.77519  2.73123  3.46354  2.40513  3.72494  3.29354  2.67741  2.69355  4.24690  2.90347  2.73739  3.18146  2.89801  2.37887  2.77519  2.98518  4.58477  3.61503
          0.02571  4.06941  4.79176  0.61958  0.77255  0.73171  0.65602
     11   2.19762  4.43091  4.01772  3.58561  3.40460  3.76765  4.38520  2.39815  3.43649  1.16767  3.31908  3.84531  4.25937  3.77263  3.67284  3.16670  3.14619  2.31711  5.18009  3.96658     11 - -
          2.68618  4.42225  2.77519  2.73123  3.46354  2.40513  3.72494  3.29354  2.67741  2.69355  4.24690  2.90347  2.73739  3.18146  2.89801  2.37887  2.77519  2.98518  4.58477  3.61503
          0.02571  4.06941  4.79176  0.61958  0.77255  0.73171  0.65602
     12   1.63179  4.28854  3.47267  2.98877  3.77193  3.27642  3.97497  3.05506  2.93581  2.81049  2.82585  3.30645  3.84735  3.26299  3.27973  2.06277  2.79253  2.76063  5.19788  3.95921     12 - -
          2.68618  4.42225  2.77519  2.73123  3.46354  2.40513  3.72494  3.29354  2.67741  2.69355  4.24690  2.90347  2.73739  3.18146  2.89801  2.37887  2.77519  2.98518  4.58477  3.61503
          0.02571  4.06941  4.79176  0.61958  0.77255  0.73171  0.65602
     13   1.68218  4.26090  3.77900  3.28743  3.64784  3.49375  4.17269  1.96909  3.21179  2.55004  3.56762  3.56199  4.02861  3.52283  3.51209  2.85192  2.40494  2.26478  5.19345  3.97545     13 - -
          2.68618  4.42225  2.77519  2.73123  3.46354  2.40513  3.72494  3.29354  2.67741  2.69355  4.24690  2.90347  2.73739  3.18146  2.89801  2.37887  2.77519  2.98518  4.58477  3.61503
          0.02571  4.06941  4.79176  0.61958  0.77255  0.73171  0.65602
     14   2.73477  4.27491  3.96787  3.44029  3.36125  2.77278  4.18340  1.66003  3.32184  1.83674  3.31262  3.73047  4.19090  3.62027  3.57419  3.10702  2.99496  2.14449  4.98589  3.76606     14 - -
          2.68620  4.42227  2.77522  2.73125  3.46356  2.40490  3.72497  3.29356  2.67743  2.69357  4.24692  2.90349  2.73742  3.18148  2.89803  2.37889  2.77522  2.98520  4.58479  3.61505
          0.17504  1.88202  4.79176  0.30372  1.33968  0.73171  0.65602
     15   2.81550  4.42415  3.97405  3.51298  3.40306  3.76592  4.31672  2.41587  3.33812  1.24726  3.32092  3.79322  4.23773  3.69467  3.58270  3.14639  2.24475  2.32725  5.14721  3.93160     16 - -
          2.68618  4.42225  2.77519  2.73123  3.46354  2.40513  3.72494  3.29354  2.67741  2.69355  4.24690  2.90347  2.73739  3.18146  2.89801  2.37887  2.77519  2.98518  4.58477  3.61503
          0.02571  4.06941  4.79176  0.61958  0.77255  0.73171  0.65602
     16   0.76331  4.30172  3.67313  3.47876  4.25877  3.12000  4.47603  3.41454  3.50037  3.28663  4.30040  3.57519  3.87832  3.82417  3.73418  2.65216  2.94343  3.03443  5.66601  4.48975     17 - -
          2.68618  4.42225  2.77519  2.73123  3.46354  2.40513  3.72494  3.29354  2.67741  2.69355  4.24690  2.90347  2.73739  3.18146  2.89801  2.37887  2.77519  2.98518  4.58477  3.61503
          0.02571  4.06941  4.79176  0.61958  0.77255  0.73171  0.65602
     17   3.13956  4.51680  4.66657  4.15910  3.31597  4.34626  4.80390  2.00267  3.99941  1.22351  3.16035  4.39806  4.66091  4.24217  4.17825  3.72364  3.40067  1.41479  5.28838  4.11020     18 - -
          2.68618  4.42225  2.77519  2.73123  3.46354  2.40513  3.72494  3.29354  2.67741  2.69355  4.24690  2.90347  2.73739  3.18146  2.89801  2.37887  2.77519  2.98518  4.58477  3.61503
          0.02571  4.06941  4.79176  0.61958  0.77255  0.73171  0.65602
     18   1.17908  4.22720  3.82668  3.45410  3.92078  3.24144  4.36525  2.74006  3.38834  2.79906  3.85086  3.58425  3.92746  3.70082  3.65605  2.67898  2.86788  2.03624  5.47444  4.25524     19 - -
          2.68618  4.42225  2.77519  2.73123  3.46354  2.40513  3.72494  3.29354  2.67741  2.69355  4.24690  2.90347  2.73739  3.18146  2.89801  2.37887  2.77519  2.98518  4.58477  3.61503
          0.02571  4.06941  4.79176  0.61958  0.77255  0.73171  0.65602
     19   3.38298  4.78934  4.50495  4.15002  3.22199  4.23017  4.74436  2.44117  3.91590  0.66578  3.19113  4.40637  4.63442  4.23670  4.05798  3.83062  3.66980  2.52882  5.16819  3.93553     20 - -
          2.68618  4.42225  2.77519  2.73123  3.46354  2.40513  3.72494  3.29354  2.67741  2.69355  4.24690  2.90347  2.73739  3.18146  2.89801  2.37887  2.77519  2.98518  4.58477  3.61503
          0.02571  4.06941  4.79176  0.61958  0.77255  0.73171  0.65602
     20   2.68564  4.28889  3.81366  3.27793  3.37634  3.69772  4.08038  1.99754  3.16954  1.84137  3.34367  3.59976  4.11216  3.48053  3.45226  2.13764  2.94833  2.26925  4.96456  3.73060     21 - -
          2.68618  4.42225  2.77519  2.73123  3.46354  2.40513  3.72494  3.29354  2.67741  2.69355  4.24690  2.90347  2.73739  3.18146  2.89801  2.37887  2.77519  2.98518  4.58477  3.61503
          0.02571  4.06941  4.79176  0.61958  0.77255  0.73171  0.65602
     21   1.42021  4.28587  3.39675  3.10321  4.24907  3.06662  4.19927  3.57249  3.14636  3.30889  4.19219  3.32886  1.77788  3.46582  3.46807  2.52428  2.81284  3.12356  5.60611  4.38347     22 - -
          2.68618  4.42225  2.77519  2.73123  3.46354  2.40513  3.72494  3.29354  2.67741  2.69355  4.24690  2.90347  2.73739  3.18146  2.89801  2.37887  2.77519  2.98518  4.58477  3.61503
          0.02571  4.06941  4.79176  0.61958  0.77255  0.73171  0.65602
     22   2.75152  4.25582  4.14995  3.61847  2.72758  3.83602  4.29264  2.18194  3.52056  2.21106  3.32778  3.85787  4.25187  3.77766  3.75201  3.16763  2.40447  1.39793  5.01120  3.77106     23 - -
          2.68618  4.42225  2.77519  2.73123  3.46354  2.40513  3.72494  3.29354  2.67741  2.69355  4.24690  2.90347  2.73739  3.18146  2.89801  2.37887  2.77519  2.98518  4.58477  3.61503
          0.02571  4.06941  4.79176  0.61958  0.77255  0.73171  0.65602
     23   1.74841  4.24128  3.39931  3.21432  4.44188  1.17055  4.34450  3.81641  3.35915  3.55205  4.40455  3.36848  3.75732  3.63374  3.65363  2.48451  2.81063  3.26116  5.77030  4.57788     24 - -
          2.68618  4.42225  2.77519  2.73123  3.46354  2.40513  3.72494  3.29354  2.67741  2.69355  4.24690  2.90347  2.73739  3.18146  2.89801  2.37887  2.77519  2.98518  4.58477  3.61503
          0.02571  4.06941  4.79176  0.61958  0.77255  0.73171  0.65602
     24   1.70394  4.29020  3.60313  3.12111  3.70200  3.38089  4.06480  2.75833  3.04304  2.15570  3.63238  3.42276  3.93584  3.37639  3.36338  2.73964  2.17560  2.52236  5.19725  3.96911     25 - -
          2.68618  4.42225  2.77519  2.73123  3.46354  2.40513  3.72494  3.29354  2.67741  2.69355  4.24690  2.90347  2.73739  3.18146  2.89801  2.37887  2.77519  2.98518  4.58477  3.61503
          0.02571  4.06941  4.79176  0.61958  0.77255  0.73171  0.65602
     25   2.22300  4.26444  4.26744  3.69810  3.29922  3.99347  4.33705  1.91017  3.59558  1.83475  2.52225  3.95322  4.32794  3.82570  3.80645  3.29564  3.06377  1.79404  4.99925  3.82533     26 - -
          2.68618  4.42225  2.77519  2.73123  3.46354  2.40513  3.72494  3.29354  2.67741  2.69355  4.24690  2.90347  2.73739  3.18146  2.89801  2.37887  2.77519  2.98518  4.58477  3.61503
          0.02571  4.06941  4.79176  0.61958  0.77255  0.73171  0.65602
     26   1.13103  4.17981  3.53276  3.25998  4.30804  2.97588  4.30186  3.65418  3.30194  3.40841  4.25923  3.37638  3.73459  3.59176  3.59299  1.76685  2.74714  3.13657  5.67672  4.46532     27 - -
          2.68618  4.42225  2.77519  2.73123  3.46354  2.40513  3.72494  3.29354  2.67741  2.69355  4.24690  2.90347  2.73739  3.18146  2.89801  2.37887  2.77519  2.98518  4.58477  3.61503
          0.02571  4.06941  4.79176  0.61958  0.77255  0.73171  0.65602
     27   1.74795  4.37914  3.28475  2.84489  3.66566  2.56403  3.87529  3.13213  2.84469  2.83387  3.71944  3.22548  3.86399  3.16994  3.21021  2.67701  2.83100  2.84109  5.09314  2.59956     28 - -
          2.68618  4.42225  2.77519  2.73123  3.46354  2.40513  3.72494  3.29354  2.67741  2.69355  4.24690  2.90347  2.73739  3.18146  2.89801  2.37887  2.77519  2.98518  4.58477  3.61503
          0.02571  4.06941  4.79176  0.61958  0.77255  0.73171  0.65602
     28   2.13292  4.22933  3.66042  3.10926  3.41105  3.56109  3.94880  2.32046  3.03238  2.41742  2.45580  3.44609  3.98763  3.32974  3.33872  2.39039  2.83786  2.40356  4.91015  3.69230     29 - -
          2.68618  4.42225  2.77519  2.73123  3.46354  2.40513  3.72494  3.29354  2.67741  2.69355  4.24690  2.90347  2.73739  3.18146  2.89801  2.37887  2.77519  2.98518  4.58477  3.61503
          0.02571  4.06941  4.79176  0.61958  0.77255  0.73171  0.65602
     29   2.50897  4.60526  3.09998  2.61296  4.16280  2.56419  3.76984  3.57829  2.53850  3.18776  4.00563  3.05618  3.79798  2.93975  2.28268  2.02539  2.40575  3.19276  5.41546  4.11794     30 - -
          2.68618  4.42225  2.77519  2.73123  3.46354  2.40513  3.72494  3.29354  2.67741  2.69355  4.24690  2.90347  2.73739  3.18146  2.89801  2.37887  2.77519  2.98518  4.58477  3.61503
          0.02571  4.06941  4.79176  0.61958  0.77255  0.73171  0.65602
     30   2.30812  4.23820  3.45110  3.14138  4.21711  3.03928  4.19910  3.55430  3.14441  3.30455  4.16863  3.33396  3.76196  3.47321  3.45264  1.82584  1.32785  3.09287  5.58515  4.35374     31 - -
          2.68618  4.42225  2.77519  2.73123  3.46354  2.40513  3.72494  3.29354  2.67741  2.69355  4.24690  2.90347  2.73739  3.18146  2.89801  2.37887  2.77519  2.98518  4.58477  3.61503
          0.02571  4.06941  4.79176  0.61958  0.77255  0.73171  0.65602
     31   1.17480  4.18845  3.62853  3.30692  4.18533  3.04440  4.29925  3.32348  3.28655  3.20122  4.11390  3.42684  3.78015  3.59689  3.56969  2.49632  1.94769  2.91847  5.60072  4.39859     32 - -
          2.68618  4.42225  2.77519  2.73123  3.46354  2.40513  3.72494  3.29354  2.67741  2.69355  4.24690  2.90347  2.73739  3.18146  2.89801  2.37887  2.77519  2.98518  4.58477  3.61503
          0.02571  4.06941  4.79176  0.61958  0.77255  0.35793  1.20104
     32   2.66715  5.03497  2.45557  2.38980  4.32542  3.43681  3.64759  3.77430  2.22971  3.31606  2.60615  2.63839  3.84221  2.43693  2.88924  2.41029  2.90003  3.39681  5.50104  4.12502     33 - -
          2.68618  4.42225  2.77519  2.73123  3.46354  2.40513  3.72494  3.29354  2.67741  2.69355  4.24690  2.90347  2.73739  3.18146  2.89801  2.37887  2.77519  2.98518  4.58477  3.61503
          0.11302  4.29317  2.37299  0.61958  0.77255  0.48576  0.95510
     33   2.18085  5.06325  2.12125  2.14575  4.35656  3.39609  3.65526  3.80441  2.45051  3.35003  4.13543  2.88700  3.83245  2.46994  2.94178  2.66389  2.92350  2.91463  5.53841  4.15116     34 - -
          2.68618  4.42225  2.77519  2.73123  3.46354  2.40513  3.72494  3.29354  2.67741  2.69355  4.24690  2.90347  2.73739  3.18146  2.89801  2.37887  2.77519  2.98518  4.58477  3.61503
          0.02247  4.20262  4.92497  0.61958  0.77255  0.59944  0.79655
     34   2.28381  4.26980  3.64973  3.11103  3.52229  3.52267  3.98134  2.74878  3.04829  2.29166  3.48778  3.44313  3.14833  3.34547  3.36587  2.45549  2.85446  1.74373  4.99316  3.77154     35 - -
          2.68618  4.42225  2.77519  2.73123  3.46354  2.40513  3.72494  3.29354  2.67741  2.69355  4.24690  2.90347  2.73739  3.18146  2.89801  2.37887  2.77519  2.98518  4.58477  3.61503
          0.02247  4.20262  4.92497  0.61958  0.77255  0.42072  1.06878
     35   2.04468  5.23273  1.86329  2.07994  4.58391  3.38739  3.76279  4.05624  2.61842  3.58003  4.37057  2.88761  3.89458  2.89764  3.13879  2.09085  3.06629  3.64473  5.75345  4.33261     36 - -
          2.68618  4.42225  2.77519  2.73123  3.46354  2.40513  3.72494  3.29354  2.67741  2.69355  4.24690  2.90347  2.73739  3.18146  2.89801  2.37887  2.77519  2.98518  4.58477  3.61503
          0.02050  4.29317  5.01552  0.61958  0.77255  0.48576  0.95510
     36   2.90268  5.46374  1.83331  1.82429  4.77363  2.63496  3.77983  4.27902  2.66071  3.75623  4.54427  2.84209  3.91788  1.95141  3.20480  2.81916  3.16095  3.84140  5.90055  4.43570     37 - -
          2.68618  4.42225  2.77519  2.73123  3.46354  2.40513  3.72494  3.29354  2.67741  2.69355  4.24690  2.90347  2.73739  3.18146  2.89801  2.37887  2.77519  2.98518  4.58477  3.61503
          0.02050  4.29317  5.01552  0.61958  0.77255  0.48576  0.95510
     37   1.57909  4.35762  3.58406  3.11404  4.01214  2.29490  4.12270  3.34914  3.09662  3.07930  3.94178  3.39679  2.75474  3.39810  3.45118  2.64835  2.85666  2.13969  5.40565  4.17364     38 - -
          2.68618  4.42225  2.77519  2.73123  3.46354  2.40513  3.72494  3.29354  2.67741  2.69355  4.24690  2.90347  2.73739  3.18146  2.89801  2.37887  2.77519  2.98518  4.58477  3.61503
          0.02050  4.29317  5.01552  0.61958  0.77255  0.48576  0.95510
     38   2.68924  4.91345  3.06958  2.50581  4.17899  3.49570  3.67234  3.59421  2.20254  2.69430  3.98554  3.01901  2.52206  2.52105  2.53623  2.71229  2.44913  3.26228  5.39212  4.06601     39 - -
          2.68618  4.42225  2.77519  2.73123  3.46354  2.40513  3.72494  3.29354  2.67741  2.69355  4.24690  2.90347  2.73739  3.18146  2.89801  2.37887  2.77519  2.98518  4.58477  3.61503
          0.02050  4.29317  5.01552  0.61958  0.77255  0.48576  0.95510
     39   2.69134  4.52574  3.41000  2.84410  3.04154  3.60778  3.82891  3.01961  2.72237  2.17868  3.59212  3.28189  2.47476  3.10254  2.21004  2.85474  2.92469  2.79855  5.04146  3.75959     40 - -
          2.68618  4.42225  2.77519  2.73123  3.46354  2.40513  3.72494  3.29354  2.67741  2.69355  4.24690  2.90347  2.73739  3.18146  2.89801  2.37887  2.77519  2.98518  4.58477  3.61503
          0.35851  4.29317  1.24612  0.61958  0.77255  0.48576  0.95510
     40   2.05619  4.22604  3.52519  3.08026  3.75610  3.25111  4.05124  2.80768  3.03494  2.72882  3.68767  3.35841  2.47151  3.35606  3.35851  2.63222  2.78615  1.84755  5.22836  3.99915     41 - -
          2.68618  4.42225  2.77519  2.73123  3.46354  2.40513  3.72494  3.29354  2.67741  2.69355  4.24690  2.90347  2.73739  3.18146  2.89801  2.37887  2.77519  2.98518  4.58477  3.61503
          0.02863  3.96330  4.68564  0.61958  0.77255  0.81562  0.58405
     41   3.00585  4.42145  4.46665  3.98520  3.40666  4.17267  4.70411  1.90216  3.82305  1.71711  3.28839  4.22988  4.55150  4.13175  4.03787  3.56200  3.28681  1.15140  5.30937  4.06890     42 - -
          2.68618  4.42225  2.77519  2.73123  3.46354  2.40513  3.72494  3.29354  2.67741  2.69355  4.24690  2.90347  2.73739  3.18146  2.89801  2.37887  2.77519  2.98518  4.58477  3.61503
          0.02863  3.96330  4.68564  0.61958  0.77255  0.81562  0.58405
     42   2.69309  4.92012  2.82048  2.41047  4.15090  3.38475  2.89390  3.65712  2.32777  3.21370  4.04412  2.92290  2.67169  2.11199  2.71359  2.70112  2.93343  3.31613  5.36505  4.01133     43 - -
          2.68618  4.42225  2.77519  2.73123  3.46354  2.40513  3.72494  3.29354  2.67741  2.69355  4.24690  2.90347  2.73739  3.18146  2.89801  2.37887  2.77519  2.98518  4.58477  3.61503
          0.02863  3.96330  4.68564  0.61958  0.77255  0.32388  1.28496
     43   3.16602  0.37939  4.74603  4.59566  4.52101  3.68101  5.15400  3.76137  4.43650  3.64437  4.78575  4.47739  4.41673  4.76510  4.47813  3.43558  3.66878  3.47040  5.81865  4.79938     44 - -
          2.68618  4.42225  2.77519  2.73123  3.46354  2.40513  3.72494  3.29354  2.67741  2.69355  4.24690  2.90347  2.73739  3.18146  2.89801  2.37887  2.77519  2.98518  4.58477  3.61503
          0.02050  4.29317  5.01552  0.61958  0.77255  0.48576  0.95510
     44   3.39506  5.52818  2.76072  0.54759  4.93993  3.60540  4.25792  4.48522  3.19963  4.04164  5.02058  3.26858  4.23680  3.47943  3.63676  3.34638  3.70997  4.13320  6.02777  4.78120     45 - -
          2.68618  4.42225  2.77519  2.73123  3.46354  2.40513  3.72494  3.29354  2.67741  2.69355  4.24690  2.90347  2.73739  3.18146  2.89801  2.37887  2.77519  2.98518  4.58477  3.61503
          0.02050  4.29317  5.01552  0.61958  0.77255  0.48576  0.95510
     45   3.29252  4.54938  5.18594  4.70849  3.81392  4.75618  5.42082  1.29966  4.61414  2.28400  3.58792  4.88952  5.03765  4.87235  4.79244  4.16942  3.55907  0.90637  5.84512  4.63227     46 - -
          2.68618  4.42225  2.77519  2.73123  3.46354  2.40513  3.72494  3.29354  2.67741  2.69355  4.24690  2.90347  2.73739  3.18146  2.89801  2.37887  2.77519  2.98518  4.58477  3.61503
          0.02050  4.29317  5.01552  0.61958  0.77255  0.48576  0.95510
     46   2.69415  5.14064  2.55109  2.00343  4.45937  3.42897  3.64432  3.92529  1.89900  3.43069  4.19356  2.90486  3.84378  2.41402  2.86821  2.66269  2.92727  2.78088  5.58347  4.18875     47 - -
          2.68618  4.42225  2.77519  2.73123  3.46354  2.40513  3.72494  3.29354  2.67741  2.69355  4.24690  2.90347  2.73739  3.18146  2.89801  2.37887  2.77519  2.98518  4.58477  3.61503
          0.02050  4.29317  5.01552  0.61958  0.77255  0.48576  0.95510
     47   1.04956  4.28661  3.78133  3.42581  4.41651  3.10668  4.41854  3.77962  3.42246  3.50600  4.33559  3.52260  3.85561  3.70253  3.72293  1.91020  2.17202  3.25564  5.77708  4.58230     48 - -
          2.68618  4.42225  2.77519  2.73123  3.46354  2.40513  3.72494  3.29354  2.67741  2.69355  4.24690  2.90347  2.73739  3.18146  2.89801  2.37887  2.77519  2.98518  4.58477  3.61503
          0.02050  4.29317  5.01552  0.61958  0.77255  0.48576  0.95510
     48   2.08310  4.70303  3.16301  2.66477  4.14828  3.40429  3.81881  3.54751  2.60297  3.17533  4.00361  2.67411  3.89218  2.99395  2.58286  2.69778  1.73231  3.19862  5.42454  4.12588     49 - -
          2.68618  4.42225  2.77519  2.73123  3.46354  2.40513  3.72494  3.29354  2.67741  2.69355  4.24690  2.90347  2.73739  3.18146  2.89801  2.37887  2.77519  2.98518  4.58477  3.61503
          0.02050  4.29317  5.01552  0.61958  0.77255  0.48576  0.95510
     49   1.72256  4.32953  3.74518  3.28590  3.89255  3.36934  4.21954  2.98618  3.24150  2.89622  3.83073  3.52982  2.14503  3.54268  3.55630  2.75210  2.90796  1.78225  5.35732  4.13820     50 - -
          2.68618  4.42225  2.77519  2.73123  3.46354  2.40513  3.72494  3.29354  2.67741  2.69355  4.24690  2.90347  2.73739  3.18146  2.89801  2.37887  2.77519  2.98518  4.58477  3.61503
          0.02050  4.29317  5.01552  0.61958  0.77255  0.48576  0.95510
     50   2.28509  5.02340  2.93346  2.41111  4.35841  2.94482  3.65625  3.80888  2.40165  3.34324  4.11845  2.63041  3.84369  2.30760  2.49580  2.20485  2.90143  3.41972  5.51882  4.14691     51 - -
          2.68618  4.42225  2.77519  2.73123  3.46354  2.40513  3.72494  3.29354  2.67741  2.69355  4.24690  2.90347  2.73739  3.18146  2.89801  2.37887  2.77519  2.98518  4.58477  3.61503
          0.02050  4.29317  5.01552  0.61958  0.77255  0.48576  0.95510
     51   1.44824  4.34126  3.68324  3.49599  4.65512  1.07938  4.57763  4.05069  3.62753  3.77538  4.60707  3.57096  3.89123  3.87891  3.90082  2.59620  2.93096  3.44064  5.98240  4.81341     52 - -
          2.68618  4.42225  2.77519  2.73123  3.46354  2.40513  3.72494  3.29354  2.67741  2.69355  4.24690  2.90347  2.73739  3.18146  2.89801  2.37887  2.77519  2.98518  4.58477  3.61503
          0.02050  4.29317  5.01552  0.61958  0.77255  0.48576  0.95510
     52   2.92994  5.29820  2.09599  2.35445  4.81012  1.33326  3.94578  4.32117  2.93339  3.85274  4.68575  2.17408  3.96432  3.11644  3.48749  2.88548  3.25628  3.86805  6.01689  4.56839     53 - -
          2.68618  4.42225  2.77519  2.73123  3.46354  2.40513  3.72494  3.29354  2.67741  2.69355  4.24690  2.90347  2.73739  3.18146  2.89801  2.37887  2.77519  2.98518  4.58477  3.61503
          0.02050  4.29317  5.01552  0.61958  0.77255  0.48576  0.95510
     53   2.69152  4.54643  3.33511  2.83847  3.66377  2.68290  2.35267  3.12905  2.74554  2.79739  2.05326  3.26976  3.98782  3.12954  3.10130  2.84538  2.94574  2.88006  5.08253  3.77994     54 - -
          2.68618  4.42225  2.77519  2.73123  3.46354  2.40513  3.72494  3.29354  2.67741  2.69355  4.24690  2.90347  2.73739  3.18146  2.89801  2.37887  2.77519  2.98518  4.58477  3.61503
          0.02050  4.29317  5.01552  0.61958  0.77255  0.48576  0.95510
     54   2.90756  4.35641  4.42786  3.88703  3.52339  4.05510  4.53867  2.13302  3.76146  2.27259  2.51173  4.10406  4.44769  4.02215  3.96789  3.39257  2.51955  1.15705  5.22220  4.03223     55 - -
          2.68618  4.42225  2.77519  2.73123  3.46354  2.40513  3.72494  3.29354  2.67741  2.69355  4.24690  2.90347  2.73739  3.18146  2.89801  2.37887  2.77519  2.98518  4.58477  3.61503
          0.02050  4.29317  5.01552  0.61958  0.77255  0.48576  0.95510
     55   2.13041  4.65078  3.33408  2.81189  4.17292  3.41169  3.88524  3.52928  2.60233  3.18407  4.03232  3.22514  3.92727  3.07265  1.99362  2.73406  1.73499  3.18305  5.44490  4.17825     56 - -
          2.68618  4.42225  2.77519  2.73123  3.46354  2.40513  3.72494  3.29354  2.67741  2.69355  4.24690  2.90347  2.73739  3.18146  2.89801  2.37887  2.77519  2.98518  4.58477  3.61503
          0.02050  4.29317  5.01552  0.61958  0.77255  0.48576  0.95510
     56   3.66615  5.01511  4.86584  4.52758  3.35557  4.51306  5.05525  2.59993  4.29358  0.48870  3.28158  4.76434  4.88856  4.55683  4.39238  4.16619  3.94775  2.74269  5.36515  4.17917     57 - -
          2.68618  4.42225  2.77519  2.73123  3.46354  2.40513  3.72494  3.29354  2.67741  2.69355  4.24690  2.90347  2.73739  3.18146  2.89801  2.37887  2.77519  2.98518  4.58477  3.61503
          0.02050  4.29317  5.01552  0.61958  0.77255  0.48576  0.95510
     57   2.75695  5.10735  2.97045  1.65495  4.40342  3.49493  3.66474  3.85822  2.32688  3.37718  4.16815  2.98447  3.89821  2.55842  2.15953  2.74070  2.98077  3.48513  5.52592  3.27036     58 - -
          2.68618  4.42225  2.77519  2.73123  3.46354  2.40513  3.72494  3.29354  2.67741  2.69355  4.24690  2.90347  2.73739  3.18146  2.89801  2.37887  2.77519  2.98518  4.58477  3.61503
          0.02050  4.29317  5.01552  0.61958  0.77255  0.48576  0.95510
     58   1.16067  4.33041  3.70644  3.49739  4.62722  1.36187  4.56258  4.02003  3.60876  3.74379  4.57359  3.56862  3.88500  3.86212  3.88468  2.58697  2.91778  3.41830  5.95916  4.78802     59 - -
          2.68618  4.42225  2.77519  2.73123  3.46354  2.40513  3.72494  3.29354  2.67741  2.69355  4.24690  2.90347  2.73739  3.18146  2.89801  2.37887  2.77519  2.98518  4.58477  3.61503
          0.02050  4.29317  5.01552  0.61958  0.77255  0.48576  0.95510
     59   3.20089  4.49579  5.04563  4.48660  2.73457  4.53342  4.91884  1.69038  4.35928  1.53887  3.21764  4.63011  4.78330  4.48394  4.44678  3.88201  3.43559  1.27032  5.29175  4.14642     60 - -
          2.68618  4.42225  2.77519  2.73123  3.46354  2.40513  3.72494  3.29354  2.67741  2.69355  4.24690  2.90347  2.73739  3.18146  2.89801  2.37887  2.77519  2.98518  4.58477  3.61503
          0.02050  4.29317  5.01552  0.61958  0.77255  0.48576  0.95510
     60   2.20078  4.20072  4.26982  3.69667  3.31356  3.89735  4.23573  1.73713  3.57446  2.28988  3.30001  3.89865  4.26197  3.80090  3.75408  3.19910  2.99565  1.72553  4.89107  2.72404     61 - -
          2.68618  4.42225  2.77519  2.73123  3.46354  2.40513  3.72494  3.29354  2.67741  2.69355  4.24690  2.90347  2.73739  3.18146  2.89801  2.37887  2.77519  2.98518  4.58477  3.61503
          0.02050  4.29317  5.01552  0.61958  0.77255  0.48576  0.95510
     61   2.73589  5.05529  2.95790  2.46062  4.36169  3.47901  2.57341  3.80260  2.00345  3.34143  4.13629  2.45246  3.89141  2.80592  2.78560  2.72938  2.14237  3.43603  5.51265  4.16350     62 - -
          2.68618  4.42225  2.77519  2.73123  3.46354  2.40513  3.72494  3.29354  2.67741  2.69355  4.24690  2.90347  2.73739  3.18146  2.89801  2.37887  2.77519  2.98518  4.58477  3.61503
          0.02050  4.29317  5.01552  0.61958  0.77255  0.48576  0.95510
     62   1.04718  4.29615  3.70672  3.41761  4.56316  2.02856  4.46770  3.99357  3.48693  3.67272  4.47745  3.50941  3.84386  3.74384  3.79200  1.97962  2.85536  3.38444  5.89828  4.70596     63 - -
          2.68618  4.42225  2.77519  2.73123  3.46354  2.40513  3.72494  3.29354  2.67741  2.69355  4.24690  2.90347  2.73739  3.18146  2.89801  2.37887  2.77519  2.98518  4.58477  3.61503
          0.02050  4.29317  5.01552  0.61958  0.77255  0.48576  0.95510
     63   2.36461  5.11927  2.30616  2.11000  4.42547  3.42026  3.65458  3.88901  2.42986  3.40882  4.17726  2.60311  3.84259  2.35176  2.92326  2.66254  2.92657  2.73673  5.57590  4.17920     64 - -
          2.68618  4.42225  2.77519  2.73123  3.46354  2.40513  3.72494  3.29354  2.67741  2.69355  4.24690  2.90347  2.73739  3.18146  2.89801  2.37887  2.77519  2.98518  4.58477  3.61503
          0.02050  4.29317  5.01552  0.61958  0.77255  0.48576  0.95510
     64   2.70138  4.79583  3.27330  2.76267  4.35991  2.52013  3.84673  3.75890  2.46966  3.34604  4.17519  3.19345  3.94591  3.00891  1.51246  2.77336  2.24461  3.37986  5.53663  4.26643     65 - -
          2.68618  4.42225  2.77519  2.73123  3.46354  2.40513  3.72494  3.29354  2.67741  2.69355  4.24690  2.90347  2.73739  3.18146  2.89801  2.37887  2.77519  2.98518  4.58477  3.61503
          0.02050  4.29317  5.01552  0.61958  0.77255  0.48576  0.95510
     65   2.34405  5.09397  2.21923  2.37185  4.43509  2.31903  3.03715  3.89671  2.50725  3.43070  4.21167  2.91595  2.85004  2.83023  3.00313  2.69127  2.96243  3.49923  5.60947  4.21648     66 - -
          2.68618  4.42225  2.77519  2.73123  3.46354  2.40513  3.72494  3.29354  2.67741  2.69355  4.24690  2.90347  2.73739  3.18146  2.89801  2.37887  2.77519  2.98518  4.58477  3.61503
          0.02050  4.29317  5.01552  0.61958  0.77255  0.48576  0.95510
     66   1.50856  4.29163  3.79347  3.38199  4.07333  1.87020  4.31876  3.25786  3.35841  3.11966  4.01417  3.54385  3.92229  3.64043  3.65889  2.65476  2.87580  1.94046  5.50597  4.29886     67 - -
          2.68618  4.42225  2.77519  2.73123  3.46354  2.40513  3.72494  3.29354  2.67741  2.69355  4.24690  2.90347  2.73739  3.18146  2.89801  2.37887  2.77519  2.98518  4.58477  3.61503
          0.02050  4.29317  5.01552  0.61958  0.77255  0.48576  0.95510
     67   1.79177  4.56173  3.17847  2.83884  4.48075  1.78303  4.07650  3.92677  2.96819  3.53932  4.33929  2.32103  3.85826  3.26557  3.39156  2.11994  2.90930  3.41990  5.75044  4.45777     68 - -
          2.68618  4.42225  2.77519  2.73123  3.46354  2.40513  3.72494  3.29354  2.67741  2.69355  4.24690  2.90347  2.73739  3.18146  2.89801  2.37887  2.77519  2.98518  4.58477  3.61503
          0.02050  4.29317  5.01552  0.61958  0.77255  0.48576  0.95510
     68   3.27416  4.98639  4.03183  3.99368  5.08772  0.30027  5.06638  4.81122  4.23072  4.40301  5.39684  4.19837  4.38831  4.52233  4.40036  3.46119  3.78715  4.25770  6.05031  5.21094     69 - -
          2.68618  4.42225  2.77519  2.73123  3.46354  2.40513  3.72494  3.29354  2.67741  2.69355  4.24690  2.90347  2.73739  3.18146  2.89801  2.37887  2.77519  2.98518  4.58477  3.61503
          0.02050  4.29317  5.01552  0.61958  0.77255  0.48576  0.95510
     69   2.40589  4.34795  3.63525  3.31993  4.43498  3.13506  4.37324  3.81157  3.33178  3.53214  4.37333  3.47992  3.87471  3.64272  3.64169  1.34336  1.38127  3.29619  5.78618  4.56481     70 - -
          2.68618  4.42225  2.77519  2.73123  3.46354  2.40513  3.72494  3.29354  2.67741  2.69355  4.24690  2.90347  2.73739  3.18146  2.89801  2.37887  2.77519  2.98518  4.58477  3.61503
          0.02050  4.29317  5.01552  0.61958  0.77255  0.48576  0.95510
     70   3.91151  5.22704  4.48893  4.31457  2.44213  4.34340  3.90076  3.87101  4.16292  3.21083  4.50345  4.28131  4.81511  4.36131  4.25125  3.99764  4.20453  3.76340  4.09563  0.47811     71 - -
          2.68618  4.42225  2.77519  2.73123  3.46354  2.40513  3.72494  3.29354  2.67741  2.69355  4.24690  2.90347  2.73739  3.18146  2.89801  2.37887  2.77519  2.98518  4.58477  3.61503
          0.02050  4.29317  5.01552  0.61958  0.77255  0.48576  0.95510
     71   2.25287  4.59148  3.24237  2.77709  4.17405  3.33313  3.92247  3.56688  2.46974  3.21560  4.04663  3.19310  3.88438  3.11599  3.15749  1.93802  1.66447  3.19144  5.47632  4.19311     72 - -
          2.68618  4.42225  2.77519  2.73123  3.46354  2.40513  3.72494  3.29354  2.67741  2.69355  4.24690  2.90347  2.73739  3.18146  2.89801  2.37887  2.77519  2.98518  4.58477  3.61503
          0.02050  4.29317  5.01552  0.61958  0.77255  0.48576  0.95510
     72   3.58682  4.87340  5.10408  4.62107  1.48964  4.71862  4.55450  2.52082  4.46356  0.98623  3.09980  4.69833  4.91508  4.47447  4.50417  4.09942  3.80799  2.68670  4.71573  3.24011     73 - -
          2.68618  4.42225  2.77519  2.73123  3.46354  2.40513  3.72494  3.29354  2.67741  2.69355  4.24690  2.90347  2.73739  3.18146  2.89801  2.37887  2.77519  2.98518  4.58477  3.61503
          0.02050  4.29317  5.01552  0.61958  0.77255  0.48576  0.95510
     73   2.20511  4.75018  3.12687  2.56979  3.98148  3.49590  2.50355  3.38455  2.50770  3.01274  3.20189  3.06822  3.89192  2.88666  2.54101  2.32373  2.88812  3.08476  5.27854  3.97105     74 - -
          2.68618  4.42225  2.77519  2.73123  3.46354  2.40513  3.72494  3.29354  2.67741  2.69355  4.24690  2.90347  2.73739  3.18146  2.89801  2.37887  2.77519  2.98518  4.58477  3.61503
          0.02050  4.29317  5.01552  0.61958  0.77255  0.48576  0.95510
     74   3.15948  4.60971  4.69538  4.39098  3.90031  4.14630  5.13440  2.13007  4.26735  2.52496  3.81840  4.50927  4.69779  4.60560  4.43755  3.69231  3.51954  0.61900  5.74907  4.49979     75 - -
          2.68618  4.42225  2.77519  2.73123  3.46354  2.40513  3.72494  3.29354  2.67741  2.69355  4.24690  2.90347  2.73739  3.18146  2.89801  2.37887  2.77519  2.98518  4.58477  3.61503
          0.02050  4.29317  5.01552  0.61958  0.77255  0.48576  0.95510
     75   2.92127  5.47836  1.93620  1.48084  4.79238  3.39712  3.78299  4.29344  1.90587  3.76669  4.55855  2.85255  3.92856  2.91605  3.16090  2.83630  3.17754  3.85787  5.90411  4.44710     76 - -
          2.68618  4.42225  2.77519  2.73123  3.46354  2.40513  3.72494  3.29354  2.67741  2.69355  4.24690  2.90347  2.73739  3.18146  2.89801  2.37887  2.77519  2.98518  4.58477  3.61503
          0.02050  4.29317  5.01552  0.61958  0.77255  0.48576  0.95510
     76   2.80648  5.09790  2.94195  2.52681  4.53204  3.47317  3.74976  3.97334  1.48029  3.49115  4.29544  2.60362  3.93945  2.88378  2.75928  1.96327  3.06130  3.57999  5.62993  4.29739     77 - -
          2.68618  4.42225  2.77519  2.73123  3.46354  2.40513  3.72494  3.29354  2.67741  2.69355  4.24690  2.90347  2.73739  3.18146  2.89801  2.37887  2.77519  2.98518  4.58477  3.61503
          0.02050  4.29317  5.01552  0.61958  0.77255  0.48576  0.95510
     77   2.22104  4.30798  3.73579  3.25902  3.92564  3.31139  4.19305  3.13232  3.21426  2.97373  3.86649  3.49309  3.93524  3.50901  3.53580  1.61094  2.29502  1.84156  5.35964  4.14260     78 - -
          2.68618  4.42225  2.77519  2.73123  3.46354  2.40513  3.72494  3.29354  2.67741  2.69355  4.24690  2.90347  2.73739  3.18146  2.89801  2.37887  2.77519  2.98518  4.58477  3.61503
          0.02050  4.29317  5.01552  0.61958  0.77255  0.48576  0.95510
     78   3.27416  4.98639  4.03183  3.99368  5.08772  0.30027  5.06638  4.81122  4.23072  4.40301  5.39684  4.19837  4.38831  4.52233  4.40036  3.46119  3.78715  4.25770  6.05031  5.21094     79 - -
          2.68618  4.42225  2.77519  2.73123  3.46354  2.40513  3.72494  3.29354  2.67741  2.69355  4.24690  2.90347  2.73739  3.18146  2.89801  2.37887  2.77519  2.98518  4.58477  3.61503
          0.02050  4.29317  5.01552  0.61958  0.77255  0.48576  0.95510
     79   1.71925  4.77351  2.35337  2.63579  4.55069  1.55521  4.02608  3.98753  2.96253  3.60227  4.42116  3.09770  3.90292  3.21135  3.43445  2.71362  3.02774  3.51996  5.81407  4.47528     80 - -
          2.68618  4.42225  2.77519  2.73123  3.46354  2.40513  3.72494  3.29354  2.67741  2.69355  4.24690  2.90347  2.73739  3.18146  2.89801  2.37887  2.77519  2.98518  4.58477  3.61503
          0.02050  4.29317  5.01552  0.61958  0.77255  0.48576  0.95510
     80   1.15367  4.30325  3.69716  3.38862  4.55230  2.38782  4.44150  3.98421  3.44687  3.65864  4.46210  3.49638  3.84250  3.71018  3.76059  1.57333  2.85303  3.38085  5.88343  4.68581     81 - -
          2.68618  4.42225  2.77519  2.73123  3.46354  2.40513  3.72494  3.29354  2.67741  2.69355  4.24690  2.90347  2.73739  3.18146  2.89801  2.37887  2.77519  2.98518  4.58477  3.61503
          0.02050  4.29317  5.01552  0.61958  0.77255  0.48576  0.95510
     81   2.72035  4.76133  2.95328  2.85614  4.70269  0.96638  4.26156  4.26209  3.22899  3.87134  4.71936  2.16187  3.98523  3.49622  3.62714  2.81798  3.16645  3.71801  5.95517  4.65563     82 - -
          2.68618  4.42225  2.77519  2.73123  3.46354  2.40513  3.72494  3.29354  2.67741  2.69355  4.24690  2.90347  2.73739  3.18146  2.89801  2.37887  2.77519  2.98518  4.58477  3.61503
          0.02050  4.29317  5.01552  0.61958  0.77255  0.48576  0.95510
     82   2.40297  4.34868  3.63245  3.32464  4.46135  3.12862  4.38361  3.84372  3.34169  3.56108  4.39948  3.48072  3.87277  3.65153  3.65114  1.11026  1.67965  3.31576  5.80851  4.58705     83 - -
          2.68618  4.42225  2.77519  2.73123  3.46354  2.40513  3.72494  3.29354  2.67741  2.69355  4.24690  2.90347  2.73739  3.18146  2.89801  2.37887  2.77519  2.98518  4.58477  3.61503
          0.02050  4.29317  5.01552  0.61958  0.77255  0.48576  0.95510
     83   1.78023  4.31465  3.69527  3.45020  4.57379  3.08540  4.50408  3.96819  3.51267  3.69316  4.52347  3.53256  3.86489  3.79065  3.79728  0.88392  2.88615  3.37792  5.92245  4.71852     84 - -
          2.68618  4.42225  2.77519  2.73123  3.46354  2.40513  3.72494  3.29354  2.67741  2.69355  4.24690  2.90347  2.73739  3.18146  2.89801  2.37887  2.77519  2.98518  4.58477  3.61503
          0.02050  4.29317  5.01552  0.61958  0.77255  0.48576  0.95510
     84   2.65779  4.68715  3.20706  2.66219  3.96683  3.49501  3.77022  3.33299  2.55718  2.99578  3.84512  2.62697  3.91841  2.96083  2.33151  2.74799  2.00196  2.41101  5.28006  3.99240     85 - -
          2.68618  4.42225  2.77519  2.73123  3.46354  2.40513  3.72494  3.29354  2.67741  2.69355  4.24690  2.90347  2.73739  3.18146  2.89801  2.37887  2.77519  2.98518  4.58477  3.61503
          0.02050  4.29317  5.01552  0.61958  0.77255  0.48576  0.95510
     85   3.37785  4.70657  4.89755  4.54586  3.69709  4.49628  5.21679  0.66927  4.38417  2.21705  3.58773  4.73680  4.90566  4.70147  4.53622  4.05131  3.67672  1.95119  5.66074  4.42357     86 - -
          2.68618  4.42225  2.77519  2.73123  3.46354  2.40513  3.72494  3.29354  2.67741  2.69355  4.24690  2.90347  2.73739  3.18146  2.89801  2.37887  2.77519  2.98518  4.58477  3.61503
          0.02050  4.29317  5.01552  0.61958  0.77255  0.48576  0.95510
     86   2.85426  5.19714  3.09552  2.55221  4.58307  3.56019  3.67773  4.00499  1.48905  3.48066  4.27627  2.33630  3.95774  2.79532  2.19812  2.49456  3.06806  3.62182  5.58692  4.27916     87 - -
          2.68618  4.42225  2.77519  2.73123  3.46354  2.40513  3.72494  3.29354  2.67741  2.69355  4.24690  2.90347  2.73739  3.18146  2.89801  2.37887  2.77519  2.98518  4.58477  3.61503
          0.02050  4.29317  5.01552  0.61958  0.77255  0.48576  0.95510
     87   3.30579  5.25633  3.26956  3.05411  4.48084  3.70580  4.20766  4.20226  2.84962  3.65844  4.69638  3.50935  4.27903  0.63752  3.11549  3.34591  3.61284  3.91117  5.68327  4.41805     88 - -
          2.68618  4.42225  2.77519  2.73123  3.46354  2.40513  3.72494  3.29354  2.67741  2.69355  4.24690  2.90347  2.73739  3.18146  2.89801  2.37887  2.77519  2.98518  4.58477  3.61503
          0.02050  4.29317  5.01552  0.61958  0.77255  0.48576  0.95510
     88   1.42955  4.34036  3.68489  3.49594  4.65317  1.09380  4.57640  4.04861  3.62598  3.77313  4.60458  3.57064  3.89064  3.87747  3.89954  2.59534  2.92982  3.43903  5.98077  4.81159     89 - -
          2.68618  4.42225  2.77519  2.73123  3.46354  2.40513  3.72494  3.29354  2.67741  2.69355  4.24690  2.90347  2.73739  3.18146  2.89801  2.37887  2.77519  2.98518  4.58477  3.61503
          0.02050  4.29317  5.01552  0.61958  0.77255  0.48576  0.95510
     89   3.27416  4.98639  4.03183  3.99368  5.08772  0.30027  5.06638  4.81122  4.23072  4.40301  5.39684  4.19837  4.38831  4.52233  4.40036  3.46119  3.78715  4.25770  6.05031  5.21094     90 - -
          2.68618  4.42225  2.77519  2.73123  3.46354  2.40513  3.72494  3.29354  2.67741  2.69355  4.24690  2.90347  2.73739  3.18146  2.89801  2.37887  2.77519  2.98518  4.58477  3.61503
          0.02050  4.29317  5.01552  0.61958  0.77255  0.48576  0.95510
     90   2.02289  5.02647  1.69327  2.45783  4.66359  1.84401  3.93778  4.12543  2.87272  3.69484  4.50840  2.97918  3.91884  3.10282  3.38936  2.77526  3.10826  3.66709  5.88327  4.48709     91 - -
          2.68618  4.42225  2.77519  2.73123  3.46354  2.40513  3.72494  3.29354  2.67741  2.69355  4.24690  2.90347  2.73739  3.18146  2.89801  2.37887  2.77519  2.98518  4.58477  3.61503
          0.02050  4.29317  5.01552  0.61958  0.77255  0.48576  0.95510
     91   3.64894  4.94210  4.93611  4.55643  0.86179  4.59830  4.13779  2.78540  4.38346  1.75643  3.43972  4.49487  4.88730  4.42033  4.43208  4.00936  3.89097  2.86917  4.29575  2.65586     92 - -
          2.68618  4.42225  2.77519  2.73123  3.46354  2.40513  3.72494  3.29354  2.67741  2.69355  4.24690  2.90347  2.73739  3.18146  2.89801  2.37887  2.77519  2.98518  4.58477  3.61503
          0.02050  4.29317  5.01552  0.61958  0.77255  0.48576  0.95510
     92   2.23763  5.04787  2.21459  2.39853  4.46466  3.38077  3.73270  3.92647  2.54311  3.46239  4.24182  2.30835  3.85947  2.86141  3.03815  2.03358  2.67146  3.51223  5.63960  4.24962     93 - -
          2.68618  4.42225  2.77519  2.73123  3.46354  2.40513  3.72494  3.29354  2.67741  2.69355  4.24690  2.90347  2.73739  3.18146  2.89801  2.37887  2.77519  2.98518  4.58477  3.61503
          0.02050  4.29317  5.01552  0.61958  0.77255  0.48576  0.95510
     93   0.79073  4.29102  3.87421  3.60353  4.43202  3.13294  4.56147  3.57960  3.58836  3.45981  4.36820  3.62610  3.90600  3.87993  3.83615  2.60420  2.30066  3.12787  5.84680  4.66637     94 - -
          2.68618  4.42225  2.77519  2.73123  3.46354  2.40513  3.72494  3.29354  2.67741  2.69355  4.24690  2.90347  2.73739  3.18146  2.89801  2.37887  2.77519  2.98518  4.58477  3.61503
          0.02050  4.29317  5.01552  0.61958  0.77255  0.48576  0.95510
     94   1.99476  4.43988  3.40343  2.84449  3.59287  3.58298  2.90717  2.42621  2.78860  2.65338  3.54323  3.27754  3.97035  2.74635  3.16196  2.82617  2.87619  2.37377  5.01624  3.76614     95 - -
          2.68618  4.42225  2.77519  2.73123  3.46354  2.40513  3.72494  3.29354  2.67741  2.69355  4.24690  2.90347  2.73739  3.18146  2.89801  2.37887  2.77519  2.98518  4.58477  3.61503
          0.02050  4.29317  5.01552  0.61958  0.77255  0.48576  0.95510
     95   0.82786  4.36451  3.68114  3.41227  4.46073  3.15838  4.45976  3.79445  3.45306  3.53741  4.41116  3.54598  2.52202  3.75080  3.74300  2.63109  2.93490  3.29867  5.82051  4.62580     96 - -
          2.68618  4.42225  2.77519  2.73123  3.46354  2.40513  3.72494  3.29354  2.67741  2.69355  4.24690  2.90347  2.73739  3.18146  2.89801  2.37887  2.77519  2.98518  4.58477  3.61503
          0.02050  4.29317  5.01552  0.61958  0.77255  0.48576  0.95510
     96   2.25359  5.28150  2.22676  1.85096  4.63946  1.85416  3.79949  4.11512  2.68644  3.64030  4.44126  2.88240  3.91427  2.94194  3.21747  2.79979  3.12057  3.70179  5.81694  4.38666     97 - -
          2.68618  4.42225  2.77519  2.73123  3.46354  2.40513  3.72494  3.29354  2.67741  2.69355  4.24690  2.90347  2.73739  3.18146  2.89801  2.37887  2.77519  2.98518  4.58477  3.61503
          0.02050  4.29317  5.01552  0.61958  0.77255  0.48576  0.95510
     97   2.71260  5.05725  2.99957  2.45360  4.37378  2.74709  3.05698  3.81297  2.33188  3.34083  4.12557  2.97782  3.87618  2.08588  2.27579  2.70316  2.53126  3.43792  5.50553  4.15522     98 - -
          2.68618  4.42225  2.77519  2.73123  3.46354  2.40513  3.72494  3.29354  2.67741  2.69355  4.24690  2.90347  2.73739  3.18146  2.89801  2.37887  2.77519  2.98518  4.58477  3.61503
          0.02050  4.29317  5.01552  0.61958  0.77255  0.48576  0.95510
     98   2.61666  4.77011  3.13596  2.61904  4.25838  3.39274  3.78922  3.67943  2.53931  3.27121  4.08010  3.08995  2.36515  2.94323  2.27275  1.96004  2.52192  3.30020  5.48718  4.17294     99 - -
          2.68618  4.42225  2.77519  2.73123  3.46354  2.40513  3.72494  3.29354  2.67741  2.69355  4.24690  2.90347  2.73739  3.18146  2.89801  2.37887  2.77519  2.98518  4.58477  3.61503
          0.02050  4.29317  5.01552  0.61958  0.77255  0.48576  0.95510
     99   2.10723  4.35230  3.70186  3.14723  3.51703  3.70930  4.02459  2.17731  3.07009  2.49575  3.46381  3.51825  4.10218  2.54848  3.39187  2.98265  2.94718  1.81918  5.02230  3.79823    100 - -
          2.68618  4.42225  2.77519  2.73123  3.46354  2.40513  3.72494  3.29354  2.67741  2.69355  4.24690  2.90347  2.73739  3.18146  2.89801  2.37887  2.77519  2.98518  4.58477  3.61503
          0.02050  4.29317  5.01552  0.61958  0.77255  0.48576  0.95510
    100   2.63756  4.52332  3.31910  2.76328  3.72466  3.54033  3.80873  3.06701  2.36537  2.28508  3.64862  3.21494  3.94379  3.05388  3.09663  2.15444  2.32041  2.50834  5.11470  3.85137    101 - -
          2.68618  4.42225  2.77519  2.73123  3.46354  2.40513  3.72494  3.29354  2.67741  2.69355  4.24690  2.90347  2.73739  3.18146  2.89801  2.37887  2.77519  2.98518  4.58477  3.61503
          0.02050  4.29317  5.01552  0.61958  0.77255  0.48576  0.95510
    101   3.34013  4.67052  4.99640  4.48434  3.37426  4.59774  5.05293  2.10983  4.32286  0.97948  3.19004  4.69351  4.86649  4.50274  4.45397  3.98541  3.59363  1.46401  5.41459  4.28029    102 - -
          2.68618  4.42225  2.77519  2.73123  3.46354  2.40513  3.72494  3.29354  2.67741  2.69355  4.24690  2.90347  2.73739  3.18146  2.89801  2.37887  2.77519  2.98518  4.58477  3.61503
          0.02050  4.29317  5.01552  0.61958  0.77255  0.48576  0.95510
    102   2.42526  4.38717  3.49266  3.32494  4.69113  1.10295  4.49569  4.18650  3.51753  3.84579  4.65510  3.48225  3.88262  3.77196  3.82700  1.53391  2.94051  3.53096  5.99890  4.78763    103 - -
          2.68618  4.42225  2.77519  2.73123  3.46354  2.40513  3.72494  3.29354  2.67741  2.69355  4.24690  2.90347  2.73739  3.18146  2.89801  2.37887  2.77519  2.98518  4.58477  3.61503
          0.02050  4.29317  5.01552  0.61958  0.77255  0.48576  0.95510
    103   2.74083  5.09236  2.94176  2.45343  4.44139  3.46829  3.68024  3.88746  2.36035  3.40633  4.19238  2.33740  3.88990  2.40852  2.31307  1.87460  2.97634  3.50093  5.56065  4.20623    104 - -
          2.68618  4.42225  2.77519  2.73123  3.46354  2.40513  3.72494  3.29354  2.67741  2.69355  4.24690  2.90347  2.73739  3.18146  2.89801  2.37887  2.77519  2.98518  4.58477  3.61503
          0.02050  4.29317  5.01552  0.61958  0.77255  0.48576  0.95510
    104   3.15948  4.60971  4.69538  4.39098  3.90031  4.14630  5.13440  2.13007  4.26735  2.52496  3.81840  4.50927  4.69779  4.60560  4.43755  3.69231  3.51954  0.61900  5.74907  4.49979    105 - -
          2.68618  4.42225  2.77519  2.73123  3.46354  2.40513  3.72494  3.29354  2.67741  2.69355  4.24690  2.90347  2.73739  3.18146  2.89801  2.37887  2.77519  2.98518  4.58477  3.61503
          0.02050  4.29317  5.01552  0.61958  0.77255  0.48576  0.95510
    105   2.50099  4.31184  3.75186  3.28333  3.89104  3.34330  4.20432  3.04911  3.22942  2.92717  3.83778  3.51732  3.95970  3.53087  3.54132  1.86566  1.81372  1.80169  5.34085  4.12222    106 - -
          2.68618  4.42225  2.77519  2.73123  3.46354  2.40513  3.72494  3.29354  2.67741  2.69355  4.24690  2.90347  2.73739  3.18146  2.89801  2.37887  2.77519  2.98518  4.58477  3.61503
          0.02050  4.29317  5.01552  0.61958  0.77255  0.48576  0.95510
    106   3.40396  4.74342  5.01105  4.50389  3.30624  4.62691  5.06369  2.19428  4.32745  0.79902  3.11921  4.72438  4.88410  4.49361  4.44979  4.02241  3.65702  1.78774  5.38617  4.26732    107 - -
          2.68618  4.42225  2.77519  2.73123  3.46354  2.40513  3.72494  3.29354  2.67741  2.69355  4.24690  2.90347  2.73739  3.18146  2.89801  2.37887  2.77519  2.98518  4.58477  3.61503
          0.02050  4.29317  5.01552  0.61958  0.77255  0.48576  0.95510
    107   3.07137  5.40148  1.17047  2.42568  4.97967  1.56785  4.08061  4.53301  3.14497  4.06043  4.92695  2.98630  4.04248  3.27131  3.72365  3.01808  3.42046  4.05979  6.14773  4.73223    108 - -
          2.68622  4.42229  2.77523  2.73127  3.46358  2.40517  3.72498  3.29358  2.67745  2.69359  4.24694  2.90351  2.73743  3.18150  2.89805  2.37891  2.77523  2.98522  4.58481  3.61355
          0.24947  1.54108  5.01552  0.21219  1.65450  0.48576  0.95510
    108   2.14324  4.90034  2.92049  2.48618  4.36614  2.71825  3.76090  3.81225  2.56163  3.37581  4.16650  2.41255  3.85868  2.53823  3.03093  1.93741  2.92677  3.40980  5.57326  4.21530    110 - -
          2.68618  4.42225  2.77519  2.73123  3.46354  2.40513  3.72494  3.29354  2.67741  2.69355  4.24690  2.90347  2.73739  3.18146  2.89801  2.37887  2.77519  2.98518  4.58477  3.61503
          0.02050  4.29317  5.01552  0.61958  0.77255  0.48576  0.95510
    109   2.29010  5.01768  2.93728  2.41287  4.33677  3.43721  3.65442  3.78357  2.06007  3.32344  4.10208  2.63458  3.84594  2.49650  2.86507  2.21154  2.52178  3.40190  5.50430  4.13521    111 - -
          2.68618  4.42225  2.77519  2.73123  3.46354  2.40513  3.72494  3.29354  2.67741  2.69355  4.24690  2.90347  2.73739  3.18146  2.89801  2.37887  2.77519  2.98518  4.58477  3.61503
          0.02050  4.29317  5.01552  0.61958  0.77255  0.48576  0.95510
    110   1.72877  4.37836  3.50995  3.22000  4.53946  1.31424  4.35047  3.96668  3.32118  3.63172  4.44338  3.42447  2.39575  3.59835  3.66579  2.57313  2.88935  3.39756  5.85486  4.63426    112 - -
          2.68618  4.42225  2.77519  2.73123  3.46354  2.40513  3.72494  3.29354  2.67741  2.69355  4.24690  2.90347  2.73739  3.18146  2.89801  2.37887  2.77519  2.98518  4.58477  3.61503
          0.02050  4.29317  5.01552  0.61958  0.77255  0.48576  0.95510
    111   1.96227  4.57983  3.22376  2.78673  4.32370  3.26262  3.97288  3.74648  2.82890  3.37089  4.17943  2.25531  3.85694  3.15456  3.25369  1.80281  2.12731  3.30599  5.60259  4.30751    113 - -
          2.68618  4.42225  2.77519  2.73123  3.46354  2.40513  3.72494  3.29354  2.67741  2.69355  4.24690  2.90347  2.73739  3.18146  2.89801  2.37887  2.77519  2.98518  4.58477  3.61503
          0.13741  4.29317  2.16523  0.61958  0.77255  0.48576  0.95510
    112   2.76169  4.98319  3.09497  2.26322  4.28236  3.51950  3.65344  3.68175  2.25067  3.23617  4.05844  3.03717  3.91025  2.47129  1.76611  2.77425  2.97844  2.70547  5.41996  4.12063    114 - -
          2.68618  4.42225  2.77519  2.73123  3.46354  2.40513  3.72494  3.29354  2.67741  2.69355  4.24690  2.90347  2.73739  3.18146  2.89801  2.37887  2.77519  2.98518  4.58477  3.61503
          0.02302  4.17878  4.90113  0.61958  0.77255  0.40720  1.09514
    113   3.91151  5.22704  4.48893  4.31457  2.44213  4.34340  3.90076  3.87101  4.16292  3.21083  4.50345  4.28131  4.81511  4.36131  4.25125  3.99764  4.20453  3.76340  4.09563  0.47811    115 - -
          2.68618  4.42225  2.77519  2.73123  3.46354  2.40513  3.72494  3.29354  2.67741  2.69355  4.24690  2.90347  2.73739  3.18146  2.89801  2.37887  2.77519  2.98518  4.58477  3.61503
          0.02050  4.29317  5.01552  0.61958  0.77255  0.48576  0.95510
    114   2.21530  5.17930  2.32750  1.92434  4.50004  3.41431  3.66421  3.97268  2.06195  3.47603  4.23972  2.88885  3.84929  2.77791  2.93543  2.67681  2.61734  3.55851  5.62946  4.22180    116 - -
          2.68618  4.42225  2.77519  2.73123  3.46354  2.40513  3.72494  3.29354  2.67741  2.69355  4.24690  2.90347  2.73739  3.18146  2.89801  2.37887  2.77519  2.98518  4.58477  3.61503
          0.02050  4.29317  5.01552  0.61958  0.77255  0.48576  0.95510
    115   1.11991  4.39454  4.04637  3.61843  3.80770  3.60785  4.47570  1.97987  3.52985  2.61531  3.72907  3.81728  4.20057  3.84413  3.79439  3.01527  3.08218  2.33442  5.43629  4.21328    117 - -
          2.68618  4.42225  2.77519  2.73123  3.46354  2.40513  3.72494  3.29354  2.67741  2.69355  4.24690  2.90347  2.73739  3.18146  2.89801  2.37887  2.77519  2.98518  4.58477  3.61503
          0.02050  4.29317  5.01552  0.61958  0.77255  0.48576  0.95510
    116   2.28918  4.81344  3.07287  2.30971  4.05386  3.48453  3.69083  3.45697  2.21599  3.07313  3.89569  3.03042  3.87787  2.84946  2.68736  2.69991  2.29954  2.53510  5.32533  4.00421    118 - -
          2.68618  4.42225  2.77519  2.73123  3.46354  2.40513  3.72494  3.29354  2.67741  2.69355  4.24690  2.90347  2.73739  3.18146  2.89801  2.37887  2.77519  2.98518  4.58477  3.61503
          0.02050  4.29317  5.01552  0.61958  0.77255  0.48576  0.95510
    117   3.66615  5.01511  4.86584  4.52758  3.35557  4.51306  5.05525  2.59993  4.29358  0.48870  3.28158  4.76434  4.88856  4.55683  4.39238  4.16619  3.94775  2.74269  5.36515  4.17917    119 - -
          2.68618  4.42225  2.77519  2.73123  3.46354  2.40513  3.72494  3.29354  2.67741  2.69355  4.24690  2.90347  2.73739  3.18146  2.89801  2.37887  2.77519  2.98518  4.58477  3.61503
          0.02050  4.29317  5.01552  0.61958  0.77255  0.48576  0.95510
    118   2.98212  5.50096  1.24432  1.92206  4.81776  3.37675  3.85673  4.30290  2.80884  3.81936  4.64272  2.84852  3.95696  3.00940  3.37464  2.89439  2.38514  3.88310  5.99047  4.51610    120 - -
          2.68618  4.42225  2.77519  2.73123  3.46354  2.40513  3.72494  3.29354  2.67741  2.69355  4.24690  2.90347  2.73739  3.18146  2.89801  2.37887  2.77519  2.98518  4.58477  3.61503
          0.02050  4.29317  5.01552  0.61958  0.77255  0.48576  0.95510
    119   3.29473  4.55712  5.14848  4.62703  3.62012  4.73032  5.24140  1.60553  4.52139  1.66411  3.40663  4.81844  4.96995  4.71691  4.66838  4.11040  3.54261  0.99961  5.62891  4.46830    121 - -
          2.68618  4.42225  2.77519  2.73123  3.46354  2.40513  3.72494  3.29354  2.67741  2.69355  4.24690  2.90347  2.73739  3.18146  2.89801  2.37887  2.77519  2.98518  4.58477  3.61503
          0.02050  4.29317  5.01552  0.61958  0.77255  0.48576  0.95510
    120   2.68847  4.83119  2.95340  1.74661  4.17524  3.43255  3.79558  3.52214  2.62351  3.19336  4.03424  3.05021  3.90686  2.96468  3.07092  1.97129  2.95966  2.41110  5.46223  4.13101    122 - -
          2.68618  4.42225  2.77519  2.73123  3.46354  2.40513  3.72494  3.29354  2.67741  2.69355  4.24690  2.90347  2.73739  3.18146  2.89801  2.37887  2.77519  2.98518  4.58477  3.61503
          0.02050  4.29317  5.01552  0.61958  0.77255  0.48576  0.95510
    121   2.89342  4.27415  4.59097  4.01869  2.12358  4.10065  4.46336  1.62412  3.88278  2.14354  3.27101  4.16481  4.43849  4.07008  4.01047  3.42002  2.52893  1.72439  5.00739  3.81558    123 - -
          2.68618  4.42225  2.77519  2.73123  3.46354  2.40513  3.72494  3.29354  2.67741  2.69355  4.24690  2.90347  2.73739  3.18146  2.89801  2.37887  2.77519  2.98518  4.58477  3.61503
          0.02050  4.29317  5.01552  0.61958  0.77255  0.48576  0.95510
    122   2.92450  5.44562  1.62822  2.01526  4.77546  2.05015  3.81824  4.27598  2.73615  3.77143  4.57406  2.84955  2.81642  2.96097  3.29217  2.84524  3.19490  3.84497  5.93063  4.46607    124 - -
          2.68618  4.42225  2.77519  2.73123  3.46354  2.40513  3.72494  3.29354  2.67741  2.69355  4.24690  2.90347  2.73739  3.18146  2.89801  2.37887  2.77519  2.98518  4.58477  3.61503
          0.02050  4.29317  5.01552  0.61958  0.77255  0.48576  0.95510
    123   2.89059  5.32030  1.82300  2.32039  4.77260  1.70095  3.86864  4.27224  2.80766  3.78499  4.59447  2.31563  3.93430  3.02087  3.35942  2.49682  3.19048  3.82459  5.95135  4.49943    125 - -
          2.68618  4.42225  2.77519  2.73123  3.46354  2.40513  3.72494  3.29354  2.67741  2.69355  4.24690  2.90347  2.73739  3.18146  2.89801  2.37887  2.77519  2.98518  4.58477  3.61503
          0.02050  4.29317  5.01552  0.61958  0.77255  0.48576  0.95510
    124   2.40307  4.56726  3.27300  2.70974  3.75299  2.90648  3.77342  2.65598  2.20635  2.80149  3.66748  3.17655  3.93319  3.00324  2.71120  2.77496  2.87928  2.26317  5.12593  3.85543    126 - -
          2.68618  4.42225  2.77519  2.73123  3.46354  2.40513  3.72494  3.29354  2.67741  2.69355  4.24690  2.90347  2.73739  3.18146  2.89801  2.37887  2.77519  2.98518  4.58477  3.61503
          0.02050  4.29317  5.01552  0.61958  0.77255  0.48576  0.95510
    125   2.63212  4.63812  3.28830  2.73922  4.00338  3.45984  3.82049  3.36684  2.59592  3.03187  3.88294  3.18359  3.92031  3.01692  2.02848  2.43297  1.93886  2.64454  5.31536  4.03942    127 - -
          2.68618  4.42225  2.77519  2.73123  3.46354  2.40513  3.72494  3.29354  2.67741  2.69355  4.24690  2.90347  2.73739  3.18146  2.89801  2.37887  2.77519  2.98518  4.58477  3.61503
          0.02050  4.29317  5.01552  0.61958  0.77255  0.48576  0.95510
    126   2.86977  4.31586  4.28710  3.72658  1.80150  3.95310  2.76088  2.04164  3.59008  1.91521  3.28618  3.89481  4.29907  3.78690  3.75431  3.25008  3.09923  2.49456  4.52190  3.09565    128 - -
          2.68618  4.42225  2.77519  2.73123  3.46354  2.40513  3.72494  3.29354  2.67741  2.69355  4.24690  2.90347  2.73739  3.18146  2.89801  2.37887  2.77519  2.98518  4.58477  3.61503
          0.02050  4.29317  5.01552  0.61958  0.77255  0.48576  0.95510
    127   2.69978  4.96923  2.98239  2.48639  4.31391  3.45485  3.70175  3.74296  2.20259  3.30295  4.10297  3.00198  3.88358  2.26659  2.84756  1.92030  2.27851  3.37857  5.49652  4.15507    129 - -
          2.68618  4.42225  2.77519  2.73123  3.46354  2.40513  3.72494  3.29354  2.67741  2.69355  4.24690  2.90347  2.73739  3.18146  2.89801  2.37887  2.77519  2.98518  4.58477  3.61503
          0.02050  4.29317  5.01552  0.61958  0.77255  0.48576  0.95510
    128   3.16602  0.37939  4.74603  4.59566  4.52101  3.68101  5.15400  3.76137  4.43650  3.64437  4.78575  4.47739  4.41673  4.76510  4.47813  3.43558  3.66878  3.47040  5.81865  4.79938    130 - -
          2.68618  4.42225  2.77519  2.73123  3.46354  2.40513  3.72494  3.29354  2.67741  2.69355  4.24690  2.90347  2.73739  3.18146  2.89801  2.37887  2.77519  2.98518  4.58477  3.61503
          0.02050  4.29317  5.01552  0.61958  0.77255  0.48576  0.95510
    129   2.66735  4.90798  2.28817  2.45461  4.19696  3.43660  3.70525  3.62033  2.51426  2.60231  4.02150  2.71913  3.86622  2.85165  2.98644  2.35224  2.16071  3.27607  5.44244  4.09204    131 - -
          2.68618  4.42225  2.77519  2.73123  3.46354  2.40513  3.72494  3.29354  2.67741  2.69355  4.24690  2.90347  2.73739  3.18146  2.89801  2.37887  2.77519  2.98518  4.58477  3.61503
          0.02050  4.29317  5.01552  0.61958  0.77255  0.48576  0.95510
    130   2.75981  5.01351  2.39307  2.48097  4.26395  3.48960  3.71757  3.66879  1.69302  2.22074  4.08820  3.00548  3.91571  2.86282  2.87557  2.76714  2.99362  3.34120  5.48323  4.13731    132 - -
          2.68618  4.42225  2.77519  2.73123  3.46354  2.40513  3.72494  3.29354  2.67741  2.69355  4.24690  2.90347  2.73739  3.18146  2.89801  2.37887  2.77519  2.98518  4.58477  3.61503
          0.02050  4.29317  5.01552  0.61958  0.77255  0.48576  0.95510
    131   2.42765  5.09235  2.36587  2.36513  4.41346  3.42446  3.63296  3.87785  2.38308  3.39050  4.15145  2.90817  2.95468  2.30507  2.51032  2.63761  2.59654  3.47249  5.54956  4.15800    133 - -
          2.68618  4.42225  2.77519  2.73123  3.46354  2.40513  3.72494  3.29354  2.67741  2.69355  4.24690  2.90347  2.73739  3.18146  2.89801  2.37887  2.77519  2.98518  4.58477  3.61503
          0.02050  4.29317  5.01552  0.61958  0.77255  0.48576  0.95510
    132   2.62897  4.62317  3.19655  2.64569  3.84484  2.98202  3.75795  2.83726  2.62168  2.88922  3.74216  3.12563  2.52417  2.47757  3.04740  2.73219  2.49475  2.63812  5.19581  3.90837    134 - -
          2.68618  4.42225  2.77519  2.73123  3.46354  2.40513  3.72494  3.29354  2.67741  2.69355  4.24690  2.90347  2.73739  3.18146  2.89801  2.37887  2.77519  2.98518  4.58477  3.61503
          0.02050  4.29317  5.01552  0.61958  0.77255  0.48576  0.95510
    133   2.85231  5.14701  2.76750  1.93130  4.54095  1.58016  3.80158  3.98561  2.53774  3.52495  4.34365  2.99849  3.95265  2.94926  2.50490  2.83817  3.11587  3.60342  5.68915  4.33720    135 - -
          2.68618  4.42225  2.77519  2.73123  3.46354  2.40513  3.72494  3.29354  2.67741  2.69355  4.24690  2.90347  2.73739  3.18146  2.89801  2.37887  2.77519  2.98518  4.58477  3.61503
          0.11302  4.29317  2.37299  0.61958  0.77255  0.48576  0.95510
    134   2.51840  4.62857  3.02264  2.65910  4.36858  2.27789  3.91537  3.80833  2.77238  3.41123  4.21585  2.01237  3.82555  3.08900  3.21122  2.23674  2.09294  3.35540  5.62545  4.30997    136 - -
          2.68618  4.42225  2.77519  2.73123  3.46354  2.40513  3.72494  3.29354  2.67741  2.69355  4.24690  2.90347  2.73739  3.18146  2.89801  2.37887  2.77519  2.98518  4.58477  3.61503
          0.10233  4.20262  2.49722  0.61958  0.77255  0.59944  0.79655
    135   2.63133  4.36540  2.58659  2.90498  3.39287  3.59246  3.82950  2.78833  2.86164  2.25906  3.44358  3.31613  3.97650  3.17139  3.21878  2.84609  2.86590  2.09967  3.10019  3.58318    137 - -
          2.68618  4.42225  2.77519  2.73123  3.46354  2.40513  3.72494  3.29354  2.67741  2.69355  4.24690  2.90347  2.73739  3.18146  2.89801  2.37887  2.77519  2.98518  4.58477  3.61503
          0.18994  4.12461  1.85263  0.61958  0.77255  0.68111  0.70533
    136   2.03641  4.74668  3.03888  2.62613  4.23684  3.35708  3.73647  3.54682  1.55503  3.19996  4.07833  3.06913  3.86658  2.90826  2.63752  2.74085  2.96603  3.21500  5.42509  4.15628    138 - -
          2.68618  4.42225  2.77519  2.73123  3.46354  2.40513  3.72494  3.29354  2.67741  2.69355  4.24690  2.90347  2.73739  3.18146  2.89801  2.37887  2.77519  2.98518  4.58477  3.61503
          0.01936  3.95403        *  0.61958  0.77255  0.00000        *
//
