# Supplementary material for: Curli Functional Amyloid Systems Are Phylogenetically Widespread and Display Large Diversity in Operon and Protein Structure
Source: PLoS One. 2012 Dec 12;7(12):e51274. doi: 10.1371/journal.pone.0051274 (PMC3521004; doi:10.1371/journal.pone.0051274)
Supplement: HMMs S1 — Curated Hidden Markov Models for Curli Repeats and CsgC-H. (ZIP) [file pone.0051274.s001.zip › Curli_repeat.hmm]

HMMER3/b [3.0 | March 2010]
NAME  CsgAB-2
LENG  22
ALPH  amino
RF    no
CS    no
MAP   yes
DATE  Thu Jun 14 15:41:49 2012
NSEQ  1228
EFFN  1228.000000
CKSUM 54735219
STATS LOCAL MSV       -7.5065  0.74597
STATS LOCAL VITERBI   -7.7226  0.74597
STATS LOCAL FORWARD   -3.6366  0.74597
HMM          A        C        D        E        F        G        H        I        K        L        M        N        P        Q        R        S        T        V        W        Y   
            m->m     m->i     m->d     i->m     i->i     d->m     d->d
  COMPO   2.49202  7.07278  2.77621  3.43612  3.75617  2.03228  4.54084  2.87401  4.09762  3.04187  4.64838  2.00554  5.28918  2.25271  3.75689  2.51846  2.54639  2.72182  4.82108  3.66510
          2.68618  4.42225  2.77519  2.73123  3.46354  2.40513  3.72494  3.29354  2.67741  2.69355  4.24690  2.90347  2.73739  3.18146  2.89801  2.37887  2.77519  2.98518  4.58477  3.61503
          0.00003 10.69654 11.41889  0.61958  0.77255  0.00000        *
      1   3.45143 10.19602  4.08446  4.86453  5.22143  3.46662  3.58696  4.49479  5.05712  3.42208  4.48759  0.50883  4.72451  2.98058  4.90848  2.25067  3.56760  4.48854 10.63178  5.30834      1 - -
          2.68618  4.42225  2.77519  2.73123  3.46354  2.40513  3.72494  3.29354  2.67741  2.69355  4.24690  2.90347  2.73739  3.18146  2.89801  2.37887  2.77519  2.98518  4.58477  3.61503
          0.00003 10.69654 11.41889  0.61958  0.77255  0.48576  0.95510
      2   2.94449 10.20245  2.12284  2.60947  3.81562  3.94670  4.21653  3.71028  3.26079  2.60000  4.29615  3.00271  4.91503  2.87909  3.00651  2.14376  1.82112  2.77302  4.76965  3.36385      2 - -
          2.68618  4.42225  2.77519  2.73123  3.46354  2.40513  3.72494  3.29354  2.67741  2.69355  4.24690  2.90347  2.73739  3.18146  2.89801  2.37887  2.77519  2.98518  4.58477  3.61503
          0.00003 10.69654 11.41889  0.61958  0.77255  0.48576  0.95510
      3   1.02060  9.38962  5.49005  4.65186  3.59608  2.93767  5.45081  2.12090  5.33622  2.44844  4.23520  4.19083  9.32141  5.14477  5.36031  2.37018  2.97957  1.97457  9.99634  5.01873      3 - -
          2.68618  4.42225  2.77519  2.73123  3.46354  2.40513  3.72494  3.29354  2.67741  2.69355  4.24690  2.90347  2.73739  3.18146  2.89801  2.37887  2.77519  2.98518  4.58477  3.61503
          0.00003 10.69654 11.41889  0.61958  0.77255  0.48576  0.95510
      4   2.96753  5.71743  2.28965  2.59250  3.60309  3.18437  4.74660  3.06213  3.38245  2.63292  4.15458  2.67614  5.05484  3.34293  3.41484  2.28589  1.77480  2.87029  4.69613  3.14486      4 - -
          2.68618  4.42225  2.77519  2.73123  3.46354  2.40513  3.72494  3.29354  2.67741  2.69355  4.24690  2.90347  2.73739  3.18146  2.89801  2.37887  2.77519  2.98518  4.58477  3.61503
          0.00003 10.69654 11.41889  0.61958  0.77255  0.48576  0.95510
      5   2.83160  9.29210  5.73046  5.74122  4.00497  3.52062  5.51581  1.16198  5.46523  2.08122  4.50520  4.46255  5.24915  3.30397  9.02609  3.68462  2.64087  1.30360  9.91288  4.81250      5 - -
          2.68618  4.42225  2.77519  2.73123  3.46354  2.40513  3.72494  3.29354  2.67741  2.69355  4.24690  2.90347  2.73739  3.18146  2.89801  2.37887  2.77519  2.98518  4.58477  3.61503
          0.00003 10.69654 11.41889  0.61958  0.77255  0.48576  0.95510
      6   3.02146 10.19868  2.45606  2.72026  3.52535  2.85307  4.58888  3.11865  3.41677  3.01335  4.09750  2.54740  4.64288  3.19314  3.39673  2.21282  1.74593  2.95164  4.34544  3.03613      6 - -
          2.68618  4.42225  2.77519  2.73123  3.46354  2.40513  3.72494  3.29354  2.67741  2.69355  4.24690  2.90347  2.73739  3.18146  2.89801  2.37887  2.77519  2.98518  4.58477  3.61503
          0.00003 10.69654 11.41889  0.61958  0.77255  0.48576  0.95510
      7  12.36211 12.62301 12.11393 12.20753 12.77427 11.19023 12.72573 13.23723 12.40602 12.22950 13.63108 12.59241 11.81646  0.00008 12.13536 12.85103 12.70638 12.92837 13.00077 13.02882      7 - -
          2.68618  4.42225  2.77519  2.73123  3.46354  2.40513  3.72494  3.29354  2.67741  2.69355  4.24690  2.90347  2.73739  3.18146  2.89801  2.37887  2.77519  2.98518  4.58477  3.61503
          0.00003 10.69654 11.41889  0.61958  0.77255  0.48576  0.95510
      8   3.18313  5.73928  2.30491  2.73335  3.31558  4.00416  4.18468  2.91089  3.06009  3.03774  4.74688  2.27004  8.87706  2.89082  3.20604  2.19055  2.05059  2.71103  4.71708  3.04853      8 - -
          2.68618  4.42225  2.77519  2.73123  3.46354  2.40513  3.72494  3.29354  2.67741  2.69355  4.24690  2.90347  2.73739  3.18146  2.89801  2.37887  2.77519  2.98518  4.58477  3.61503
          0.00003 10.69654 11.41889  0.61958  0.77255  0.48576  0.95510
      9  12.34224 12.61947 12.11435 12.20797 12.77514  0.00007 12.72547 13.23394 12.40576 12.22826 13.62777 12.58916 11.81457 12.72869 12.13485 12.82547 12.69133 12.92033 13.00112 13.03085      9 - -
          2.68618  4.42225  2.77519  2.73123  3.46354  2.40513  3.72494  3.29354  2.67741  2.69355  4.24690  2.90347  2.73739  3.18146  2.89801  2.37887  2.77519  2.98518  4.58477  3.61503
          0.00003 10.69654 11.41889  0.61958  0.77255  0.48576  0.95510
     10   3.14079 10.20561  1.77114  3.29442  3.28556  2.87543  4.02115  4.34616  3.58576  3.85814  5.00706  1.61550  5.58331  3.70125  3.34970  1.93392  2.59479  3.20867  4.12767  3.46858     10 - -
          2.68618  4.42225  2.77519  2.73123  3.46354  2.40513  3.72494  3.29354  2.67741  2.69355  4.24690  2.90347  2.73739  3.18146  2.89801  2.37887  2.77519  2.98518  4.58477  3.61503
          0.00003 10.69654 11.41889  0.61958  0.77255  0.48576  0.95510
     11   2.59568  5.43406  2.34196  3.27102  3.38174  1.41561  4.18899  4.96394  4.23744  2.94139  4.45929  1.87416  8.87297  3.43642  3.06722  2.56919  3.33329  4.08941  4.37217  3.34627     11 - -
          2.68618  4.42225  2.77519  2.73123  3.46354  2.40513  3.72494  3.29354  2.67741  2.69355  4.24690  2.90347  2.73739  3.18146  2.89801  2.37887  2.77519  2.98518  4.58477  3.61503
          0.00003 10.69654 11.41889  0.61958  0.77255  0.48576  0.95510
     12  12.34511 12.62011 12.11129 12.20495 12.77289 11.18782 12.72450 13.23400 12.40487 12.22805 13.62786  0.00008 11.81469 12.72725 12.13467 12.82835 12.69328 12.92128 13.00060 13.02737     12 - -
          2.68618  4.42225  2.77519  2.73123  3.46354  2.40513  3.72494  3.29354  2.67741  2.69355  4.24690  2.90347  2.73739  3.18146  2.89801  2.37887  2.77519  2.98518  4.58477  3.61503
          0.00003 10.69654 11.41889  0.61958  0.77255  0.48576  0.95510
     13   2.90118 10.18418  2.75748  2.45693  3.39078  2.81498  4.72785  3.26339  3.49565  2.66158  4.39678  3.07131  8.87007  2.75075  2.95538  2.00342  2.28833  2.64994  3.79393  2.98050     13 - -
          2.68618  4.42225  2.77519  2.73123  3.46354  2.40513  3.72494  3.29354  2.67741  2.69355  4.24690  2.90347  2.73739  3.18146  2.89801  2.37887  2.77519  2.98518  4.58477  3.61503
          0.00003 10.69654 11.41889  0.61958  0.77255  0.48576  0.95510
     14   0.75193  9.29320  5.37764  5.64557  3.68552  2.78025  4.44567  2.53581  8.98818  2.99325  4.90245  4.51951  9.43270  4.97688  5.12087  2.28215  3.15516  2.26074  9.91384  4.44559     14 - -
          2.68618  4.42225  2.77519  2.73123  3.46354  2.40513  3.72494  3.29354  2.67741  2.69355  4.24690  2.90347  2.73739  3.18146  2.89801  2.37887  2.77519  2.98518  4.58477  3.61503
          0.00003 10.69654 11.41889  0.61958  0.77255  0.48576  0.95510
     15   2.58974  5.51498  2.50698  3.03295  3.12501  2.24129  4.53114  2.95866  3.89673  2.86501  4.21769  2.70982  5.83375  3.44225  3.71512  2.34159  2.14470  2.81034  4.44526  2.58637     15 - -
          2.68618  4.42225  2.77519  2.73123  3.46354  2.40513  3.72494  3.29354  2.67741  2.69355  4.24690  2.90347  2.73739  3.18146  2.89801  2.37887  2.77519  2.98518  4.58477  3.61503
          0.00003 10.69654 11.41889  0.61958  0.77255  0.48576  0.95510
     16   2.40136  9.29062  4.39816  5.11682  3.57817  2.75916  4.86212  1.43512  9.00532  2.18814  4.59115  3.84618  4.81322  4.11917  4.74096  3.34687  2.46523  1.41623  5.72047  4.51218     16 - -
          2.68618  4.42225  2.77519  2.73123  3.46354  2.40513  3.72494  3.29354  2.67741  2.69355  4.24690  2.90347  2.73739  3.18146  2.89801  2.37887  2.77519  2.98518  4.58477  3.61503
          0.00003 10.69654 11.41889  0.61958  0.77255  0.48576  0.95510
     17   3.00804 10.20131  2.02496  2.59552  3.58346  2.83833  4.31930  3.03621  3.56290  3.12307  4.33215  2.59446  5.07274  3.05879  2.93869  2.43475  2.05409  2.84996  4.10275  3.22419     17 - -
          2.68618  4.42225  2.77519  2.73123  3.46354  2.40513  3.72494  3.29354  2.67741  2.69355  4.24690  2.90347  2.73739  3.18146  2.89801  2.37887  2.77519  2.98518  4.58477  3.61503
          0.00003 10.69654 11.41889  0.61958  0.77255  0.48576  0.95510
     18   3.47885 10.09949  4.05320  4.78177  5.04196  3.35539  4.86408  3.24879  5.38876  3.62416  4.44566  4.03085  5.46021  0.40119  5.29157  3.45956  3.98487  2.80252 10.56171  5.25614     18 - -
          2.68618  4.42225  2.77519  2.73123  3.46354  2.40513  3.72494  3.29354  2.67741  2.69355  4.24690  2.90347  2.73739  3.18146  2.89801  2.37887  2.77519  2.98518  4.58477  3.61503
          0.00003 10.69654 11.41889  0.61958  0.77255  0.48576  0.95510
     19   2.74700 10.18621  2.69205  3.37652  3.33720  2.63909  4.06557  2.89010  3.83333  2.87267  4.49922  2.64254  5.10520  2.92939  3.13466  2.25540  1.80134  2.74819  3.78209  3.38058     19 - -
          2.68618  4.42225  2.77519  2.73123  3.46354  2.40513  3.72494  3.29354  2.67741  2.69355  4.24690  2.90347  2.73739  3.18146  2.89801  2.37887  2.77519  2.98518  4.58477  3.61503
          0.00003 10.69654 11.41889  0.61958  0.77255  0.48576  0.95510
     20   2.65681 10.15880  2.87787  4.02235  4.14120  0.54409  5.13658  4.72539  5.40767  4.12743  5.30598  2.64421  4.74289  4.57562  5.13990  3.12271  3.14441  4.07447  5.00461  4.40104     20 - -
          2.68618  4.42225  2.77519  2.73123  3.46354  2.40513  3.72494  3.29354  2.67741  2.69355  4.24690  2.90347  2.73739  3.18146  2.89801  2.37887  2.77519  2.98518  4.58477  3.61503
          0.00003 10.69654 11.41889  0.61958  0.77255  0.48576  0.95510
     21   2.54379 10.20241  2.13298  3.77822  3.65698  2.05901  3.90016  3.69998  3.96163  3.86450  4.86575  1.88912  4.06561  3.50213  3.39423  1.97123  2.58001  3.36933  4.25566  3.26308     21 - -
          2.68618  4.42225  2.77519  2.73123  3.46354  2.40513  3.72494  3.29354  2.67741  2.69355  4.24690  2.90347  2.73739  3.18146  2.89801  2.37887  2.77519  2.98518  4.58477  3.61503
          0.00003 10.69654 11.41889  0.61958  0.77255  0.48576  0.95510
     22   2.62953  5.80989  2.12640  3.44196  3.36425  1.77850  4.31940  3.68250  3.61746  3.32440  4.85742  1.89849  4.15973  3.10115  3.45527  2.18862  2.95775  4.00273  4.50114  3.66098     22 - -
          2.68618  4.42225  2.77519  2.73123  3.46354  2.40513  3.72494  3.29354  2.67741  2.69355  4.24690  2.90347  2.73739  3.18146  2.89801  2.37887  2.77519  2.98518  4.58477  3.61503
          0.00002 10.69653        *  0.61958  0.77255  0.00000        *
//
